# Supplementary material for: Global Protein Interactome Mapping in Rice Using Barcode‐Indexed PCR Coupled with HiFi Long‐Read Sequencing
Source: Adv Sci (Weinh). 2025 Jan 22;12(11):2416243. doi: 10.1002/advs.202416243 (PMC11923860; doi:10.1002/advs.202416243)
Supplement: Supplementary file 2 — Supporting Figure and Tables [file ADVS-12-2416243-s001.zip]

Archive with 20 entries (19 files):
- advs202416243-sup-0002-SuppFigTables/
- advs202416243-sup-0002-SuppFigTables/3_Supplementary table 1.xlsx
- advs202416243-sup-0002-SuppFigTables/Supplemental file 1.gif
- advs202416243-sup-0002-SuppFigTables/Supplementary table 10.xlsx
- advs202416243-sup-0002-SuppFigTables/Supplementary table 11.xlsx
- advs202416243-sup-0002-SuppFigTables/Supplementary table 12.xlsx
- advs202416243-sup-0002-SuppFigTables/Supplementary table 13.xlsx
- advs202416243-sup-0002-SuppFigTables/Supplementary table 14.xlsx
- advs202416243-sup-0002-SuppFigTables/Supplementary table 15.xlsx
- advs202416243-sup-0002-SuppFigTables/Supplementary table 16.xlsx
- advs202416243-sup-0002-SuppFigTables/Supplementary table 17.xlsx
- advs202416243-sup-0002-SuppFigTables/Supplementary table 18.xlsx
- advs202416243-sup-0002-SuppFigTables/Supplementary table 2.xlsx
- advs202416243-sup-0002-SuppFigTables/Supplementary table 3.xlsx
- advs202416243-sup-0002-SuppFigTables/Supplementary table 4.xls
- advs202416243-sup-0002-SuppFigTables/Supplementary table 5.xlsx
- advs202416243-sup-0002-SuppFigTables/Supplementary table 6.xlsx
- advs202416243-sup-0002-SuppFigTables/Supplementary table 7.xlsx
- advs202416243-sup-0002-SuppFigTables/Supplementary table 8.xlsx
- advs202416243-sup-0002-SuppFigTables/Supplementary table 9.xlsx
