# Supplementary material for: Global Protein Interactome Mapping in Rice Using Barcode‐Indexed PCR Coupled with HiFi Long‐Read Sequencing
Source: Adv Sci (Weinh). 2025 Jan 22;12(11):2416243. doi: 10.1002/advs.202416243 (PMC11923860; doi:10.1002/advs.202416243)
Supplement: Supplementary file 2 — Supporting Figure and Tables [file ADVS-12-2416243-s001.zip › advs202416243-sup-0002-SuppFigTables/3_Supplementary table 1.xlsx]

## Sheet: Supplementary Table 1
Supplementary Table 1. The 1736 auto-activations PPIs identified in this study
Prey protein ID	Bait protein ID
LOC_Os01g18690	LOC_Os02g39390
LOC_Os01g18690	LOC_Os10g33310
LOC_Os02g40410	LOC_Os02g39390
LOC_Os02g40410	LOC_Os06g48590
LOC_Os03g59774	LOC_Os02g39390
LOC_Os03g59774	LOC_Os07g34020
LOC_Os05g05480	LOC_Os05g02580
LOC_Os05g05480	LOC_Os12g01190
LOC_Os05g05480	LOC_Os12g38780
LOC_Os05g46490	LOC_Os03g30050
ChrSy.fgenesh.mRNA.49	LOC_Os02g39390
ChrSy.fgenesh.mRNA.50	LOC_Os02g39390
ChrUn.fgenesh.mRNA.1	LOC_Os02g39390
LOC_Os01g01190	LOC_Os02g39390
LOC_Os01g01302	LOC_Os10g37660
LOC_Os01g01610	LOC_Os02g39390
LOC_Os01g01640	LOC_Os03g30050
LOC_Os01g01720	LOC_Os02g39390
LOC_Os01g01960	LOC_Os02g39390
LOC_Os01g02200	LOC_Os02g39390
LOC_Os01g02390	LOC_Os02g39390
LOC_Os01g02550	LOC_Os10g37660
LOC_Os01g02710	LOC_Os02g39390
LOC_Os01g02740	LOC_Os10g37660
LOC_Os01g02810	LOC_Os10g37660
LOC_Os01g02884	LOC_Os03g30050
LOC_Os01g03020	LOC_Os02g39390
LOC_Os01g03030	LOC_Os04g19360
LOC_Os01g03070	LOC_Os02g39390
LOC_Os01g03110	LOC_Os02g39390
LOC_Os01g03452	LOC_Os02g39390
LOC_Os01g03520	LOC_Os02g39390
LOC_Os01g03820	LOC_Os10g37660
LOC_Os01g04250	LOC_Os04g19360
LOC_Os01g04900	LOC_Os02g39390
LOC_Os01g05030	LOC_Os02g39390
LOC_Os01g05040	LOC_Os02g39390
LOC_Os01g05420	LOC_Os10g37660
LOC_Os01g05500	LOC_Os02g39390
LOC_Os01g05650	LOC_Os02g39390
LOC_Os01g05800	LOC_Os02g39390
LOC_Os01g05870	LOC_Os10g37660
LOC_Os01g06700	LOC_Os02g39390
LOC_Os01g06900	LOC_Os02g39390
LOC_Os01g06920	LOC_Os02g39390
LOC_Os01g07376	LOC_Os02g39390
LOC_Os01g07570	LOC_Os02g39390
LOC_Os01g07700	LOC_Os02g39390
LOC_Os01g07890	LOC_Os02g39390
LOC_Os01g07990	LOC_Os10g37660
LOC_Os01g08020	LOC_Os02g39390
LOC_Os01g08560	LOC_Os02g39390
LOC_Os01g08814	LOC_Os02g39390
LOC_Os01g08850	LOC_Os02g39390
LOC_Os01g09540	LOC_Os02g39390
LOC_Os01g10150	LOC_Os02g39390
LOC_Os01g10150	LOC_Os10g37660
LOC_Os01g10400	LOC_Os02g39390
LOC_Os01g10400	LOC_Os10g37660
LOC_Os01g10820	LOC_Os02g39390
LOC_Os01g10890	LOC_Os12g01190
LOC_Os01g12400	LOC_Os02g39390
LOC_Os01g12710	LOC_Os02g39390
LOC_Os01g13540	LOC_Os02g39390
LOC_Os01g14340	LOC_Os02g39390
LOC_Os01g14370	LOC_Os02g39390
LOC_Os01g14580	LOC_Os02g39390
LOC_Os01g14860	LOC_Os02g39390
LOC_Os01g15448	LOC_Os02g39390
LOC_Os01g15600	LOC_Os02g39390
LOC_Os01g15610	LOC_Os02g39390
LOC_Os01g15850	LOC_Os02g39390
LOC_Os01g16190	LOC_Os02g39390
LOC_Os01g16870	LOC_Os10g37660
LOC_Os01g17010	LOC_Os02g39390
LOC_Os01g17150	LOC_Os02g39390
LOC_Os01g18070	LOC_Os02g39390
LOC_Os01g18560	LOC_Os02g39390
LOC_Os01g18690	LOC_Os02g39390
LOC_Os01g18800	LOC_Os02g39390
LOC_Os01g18800	LOC_Os03g30050
LOC_Os01g19150	LOC_Os02g39390
LOC_Os01g19840	LOC_Os02g39390
LOC_Os01g20110	LOC_Os02g39390
LOC_Os01g21830	LOC_Os02g39390
LOC_Os01g21850	LOC_Os10g37660
LOC_Os01g22520	LOC_Os02g39390
LOC_Os01g22870	LOC_Os10g37660
LOC_Os01g23590	LOC_Os02g39390
LOC_Os01g24400	LOC_Os02g39390
LOC_Os01g24680	LOC_Os02g39390
LOC_Os01g24930	LOC_Os02g39390
LOC_Os01g25040	LOC_Os02g39390
LOC_Os01g25240	LOC_Os02g39390
LOC_Os01g25240	LOC_Os10g37660
LOC_Os01g25370	LOC_Os02g39390
LOC_Os01g25610	LOC_Os02g39390
LOC_Os01g27550	LOC_Os02g39390
LOC_Os01g27740	LOC_Os10g37660
LOC_Os01g29390	LOC_Os02g39390
LOC_Os01g29409	LOC_Os02g39390
LOC_Os01g29750	LOC_Os02g39390
LOC_Os01g29750	LOC_Os10g37660
LOC_Os01g31110	LOC_Os02g39390
LOC_Os01g31110	LOC_Os10g37660
LOC_Os01g31360	LOC_Os10g37660
LOC_Os01g31750	LOC_Os02g39390
LOC_Os01g31760	LOC_Os02g39390
LOC_Os01g32730	LOC_Os02g39390
LOC_Os01g33050	LOC_Os02g39390
LOC_Os01g36890	LOC_Os10g37660
LOC_Os01g37050	LOC_Os02g39390
LOC_Os01g37140	LOC_Os10g37660
LOC_Os01g37825	LOC_Os10g37660
LOC_Os01g37910	LOC_Os02g39390
LOC_Os01g37910	LOC_Os03g30050
LOC_Os01g38620	LOC_Os02g39390
LOC_Os01g38970	LOC_Os02g39390
LOC_Os01g39150	LOC_Os02g39390
LOC_Os01g39310	LOC_Os10g37660
LOC_Os01g40150	LOC_Os02g39390
LOC_Os01g40870	LOC_Os10g37660
LOC_Os01g42350	LOC_Os02g39390
LOC_Os01g42430	LOC_Os02g39390
LOC_Os01g42640	LOC_Os02g39390
LOC_Os01g42700	LOC_Os02g39390
LOC_Os01g42700	LOC_Os10g37660
LOC_Os01g43030	LOC_Os02g39390
LOC_Os01g43150	LOC_Os02g39390
LOC_Os01g43180	LOC_Os02g39390
LOC_Os01g43370	LOC_Os02g39390
LOC_Os01g43480	LOC_Os02g39390
LOC_Os01g43480	LOC_Os10g37660
LOC_Os01g45550	LOC_Os02g39390
LOC_Os01g46000	LOC_Os02g39390
LOC_Os01g46926	LOC_Os02g39390
LOC_Os01g47290	LOC_Os02g39390
LOC_Os01g47430	LOC_Os02g39390
LOC_Os01g48620	LOC_Os02g39390
LOC_Os01g48960	LOC_Os02g39390
LOC_Os01g48990	LOC_Os02g39390
LOC_Os01g49360	LOC_Os02g39390
LOC_Os01g49470	LOC_Os02g39390
LOC_Os01g49770	LOC_Os02g39390
LOC_Os01g50930	LOC_Os02g39390
LOC_Os01g51410	LOC_Os02g39390
LOC_Os01g51450	LOC_Os02g39390
LOC_Os01g51670	LOC_Os10g37660
LOC_Os01g52214	LOC_Os02g39390
LOC_Os01g52920	LOC_Os02g39390
LOC_Os01g53150	LOC_Os10g37660
LOC_Os01g53890	LOC_Os02g39390
LOC_Os01g54260	LOC_Os03g30050
LOC_Os01g54560	LOC_Os02g39390
LOC_Os01g54850	LOC_Os04g19360
LOC_Os01g55300	LOC_Os02g39390
LOC_Os01g55530	LOC_Os02g39390
LOC_Os01g55590	LOC_Os02g39390
LOC_Os01g55630	LOC_Os02g39390
LOC_Os01g55880	LOC_Os04g19360
LOC_Os01g56800	LOC_Os10g37660
LOC_Os01g57110	LOC_Os02g39390
LOC_Os01g57110	LOC_Os03g30050
LOC_Os01g57220	LOC_Os10g37660
LOC_Os01g57420	LOC_Os02g39390
LOC_Os01g57550	LOC_Os02g39390
LOC_Os01g57720	LOC_Os02g39390
LOC_Os01g57945	LOC_Os02g39390
LOC_Os01g57956	LOC_Os02g39390
LOC_Os01g57966	LOC_Os02g39390
LOC_Os01g57968	LOC_Os02g39390
LOC_Os01g57968	LOC_Os10g37660
LOC_Os01g58020	LOC_Os02g39390
LOC_Os01g58022	LOC_Os02g39390
LOC_Os01g58024	LOC_Os10g37660
LOC_Os01g58038	LOC_Os02g39390
LOC_Os01g58380	LOC_Os02g39390
LOC_Os01g59080	LOC_Os02g39390
LOC_Os01g60060	LOC_Os02g39390
LOC_Os01g60350	LOC_Os02g39390
LOC_Os01g60360	LOC_Os02g39390
LOC_Os01g60480	LOC_Os02g39390
LOC_Os01g60590	LOC_Os02g39390
LOC_Os01g60830	LOC_Os02g39390
LOC_Os01g61990	LOC_Os02g39390
LOC_Os01g62060	LOC_Os02g39390
LOC_Os01g62410	LOC_Os02g39390
LOC_Os01g62440	LOC_Os02g39390
LOC_Os01g62570	LOC_Os02g39390
LOC_Os01g62810	LOC_Os02g39390
LOC_Os01g62840	LOC_Os02g39390
LOC_Os01g63230	LOC_Os04g19360
LOC_Os01g63270	LOC_Os02g39390
LOC_Os01g63420	LOC_Os10g37660
LOC_Os01g64370	LOC_Os02g39390
LOC_Os01g64490	LOC_Os02g39390
LOC_Os01g64730	LOC_Os10g37660
LOC_Os01g64760	LOC_Os10g37660
LOC_Os01g65080	LOC_Os02g39390
LOC_Os01g65410	LOC_Os10g37660
LOC_Os01g65520	LOC_Os10g37660
LOC_Os01g65730	LOC_Os10g37660
LOC_Os01g66170	LOC_Os02g39390
LOC_Os01g66330	LOC_Os02g39390
LOC_Os01g66850	LOC_Os02g39390
LOC_Os01g66860	LOC_Os02g39390
LOC_Os01g67134	LOC_Os03g30050
LOC_Os01g67300	LOC_Os02g39390
LOC_Os01g67300	LOC_Os03g30050
LOC_Os01g67320	LOC_Os02g39390
LOC_Os01g67370	LOC_Os10g37660
LOC_Os01g67570	LOC_Os02g39390
LOC_Os01g67720	LOC_Os10g37660
LOC_Os01g67790	LOC_Os10g37660
LOC_Os01g67920	LOC_Os02g39390
LOC_Os01g67970	LOC_Os02g39390
LOC_Os01g68320	LOC_Os02g39390
LOC_Os01g68810	LOC_Os02g39390
LOC_Os01g69040	LOC_Os02g39390
LOC_Os01g69080	LOC_Os02g39390
LOC_Os01g69990	LOC_Os10g37660
LOC_Os01g71620	LOC_Os02g39390
LOC_Os01g72250	LOC_Os10g37660
LOC_Os01g72330	LOC_Os10g37660
LOC_Os01g73140	LOC_Os10g37660
LOC_Os01g73150	LOC_Os10g37660
LOC_Os01g73234	LOC_Os02g39390
LOC_Os01g73620	LOC_Os02g39390
LOC_Os01g73940	LOC_Os02g39390
LOC_Os01g74580	LOC_Os10g37660
LOC_Os01g74620	LOC_Os02g39390
LOC_Os01g74650	LOC_Os02g39390
LOC_Os02g01100	LOC_Os02g39390
LOC_Os02g02400	LOC_Os02g39390
LOC_Os02g02660	LOC_Os02g39390
LOC_Os02g02670	LOC_Os02g39390
LOC_Os02g02830	LOC_Os02g39390
LOC_Os02g02880	LOC_Os02g39390
LOC_Os02g02960	LOC_Os02g39390
LOC_Os02g03100	LOC_Os02g39390
LOC_Os02g03630	LOC_Os02g39390
LOC_Os02g03760	LOC_Os02g39390
LOC_Os02g03840	LOC_Os02g39390
LOC_Os02g03840	LOC_Os10g37660
LOC_Os02g04050	LOC_Os03g30050
LOC_Os02g04080	LOC_Os02g39390
LOC_Os02g04120	LOC_Os10g37660
LOC_Os02g04160	LOC_Os10g37660
LOC_Os02g04490	LOC_Os02g39390
LOC_Os02g04530	LOC_Os10g37660
LOC_Os02g04640	LOC_Os02g39390
LOC_Os02g04650	LOC_Os10g37660
LOC_Os02g04690	LOC_Os02g39390
LOC_Os02g04890	LOC_Os02g39390
LOC_Os02g05030	LOC_Os02g39390
LOC_Os02g05340	LOC_Os02g39390
LOC_Os02g05500	LOC_Os02g39390
LOC_Os02g05692	LOC_Os02g39390
LOC_Os02g05720	LOC_Os02g39390
LOC_Os02g05830	LOC_Os10g37660
LOC_Os02g05980	LOC_Os02g39390
LOC_Os02g06725	LOC_Os02g39390
LOC_Os02g06840	LOC_Os10g37660
LOC_Os02g07160	LOC_Os02g39390
LOC_Os02g07860	LOC_Os02g39390
LOC_Os02g08370	LOC_Os10g37660
LOC_Os02g08544	LOC_Os02g39390
LOC_Os02g10070	LOC_Os02g39390
LOC_Os02g10390	LOC_Os02g39390
LOC_Os02g10440	LOC_Os02g39390
LOC_Os02g11640	LOC_Os02g39390
LOC_Os02g12340	LOC_Os02g39390
LOC_Os02g12800	LOC_Os02g39390
LOC_Os02g12880	LOC_Os02g39390
LOC_Os02g12910	LOC_Os10g37660
LOC_Os02g13060	LOC_Os03g30050
LOC_Os02g13060	LOC_Os10g37660
LOC_Os02g13965	LOC_Os02g39390
LOC_Os02g13970	LOC_Os02g39390
LOC_Os02g14530	LOC_Os02g39390
LOC_Os02g15660	LOC_Os02g39390
LOC_Os02g15870	LOC_Os02g39390
LOC_Os02g16290	LOC_Os02g39390
LOC_Os02g16490	LOC_Os02g39390
LOC_Os02g16670	LOC_Os10g37660
LOC_Os02g17190	LOC_Os02g39390
LOC_Os02g17220	LOC_Os10g37660
LOC_Os02g17500	LOC_Os02g39390
LOC_Os02g17970	LOC_Os02g39390
LOC_Os02g18150	LOC_Os10g37660
LOC_Os02g18640	LOC_Os02g39390
LOC_Os02g18660	LOC_Os02g39390
LOC_Os02g18700	LOC_Os10g37660
LOC_Os02g19150	LOC_Os02g39390
LOC_Os02g19210	LOC_Os02g39390
LOC_Os02g19330	LOC_Os02g39390
LOC_Os02g19990	LOC_Os02g39390
LOC_Os02g20410	LOC_Os02g39390
LOC_Os02g20420	LOC_Os10g37660
LOC_Os02g20530	LOC_Os02g39390
LOC_Os02g20690	LOC_Os10g37660
LOC_Os02g21110	LOC_Os02g39390
LOC_Os02g21120	LOC_Os03g30050
LOC_Os02g21320	LOC_Os02g39390
LOC_Os02g21460	LOC_Os02g39390
LOC_Os02g24574	LOC_Os10g37660
LOC_Os02g24604	LOC_Os02g39390
LOC_Os02g24612	LOC_Os02g39390
LOC_Os02g24632	LOC_Os02g39390
LOC_Os02g24632	LOC_Os04g19360
LOC_Os02g24642	LOC_Os02g39390
LOC_Os02g26014	LOC_Os02g39390
LOC_Os02g26614	LOC_Os02g39390
LOC_Os02g27160	LOC_Os02g39390
LOC_Os02g27490	LOC_Os10g37660
LOC_Os02g28030	LOC_Os10g37660
LOC_Os02g28180	LOC_Os02g39390
LOC_Os02g28180	LOC_Os10g37660
LOC_Os02g29530	LOC_Os02g39390
LOC_Os02g29730	LOC_Os02g39390
LOC_Os02g30630	LOC_Os02g39390
LOC_Os02g31290	LOC_Os02g39390
LOC_Os02g31300	LOC_Os02g39390
LOC_Os02g33020	LOC_Os02g39390
LOC_Os02g33020	LOC_Os10g37660
LOC_Os02g33490	LOC_Os02g39390
LOC_Os02g33610	LOC_Os02g39390
LOC_Os02g34300	LOC_Os02g39390
LOC_Os02g34680	LOC_Os02g39390
LOC_Os02g34810	LOC_Os02g39390
LOC_Os02g35070	LOC_Os10g37660
LOC_Os02g35190	LOC_Os03g30050
LOC_Os02g35290	LOC_Os02g39390
LOC_Os02g35300	LOC_Os10g37660
LOC_Os02g35890	LOC_Os03g30050
LOC_Os02g35950	LOC_Os02g39390
LOC_Os02g36340	LOC_Os02g39390
LOC_Os02g36974	LOC_Os02g39390
LOC_Os02g37010	LOC_Os02g39390
LOC_Os02g37120	LOC_Os02g39390
LOC_Os02g37280	LOC_Os02g39390
LOC_Os02g37280	LOC_Os10g37660
LOC_Os02g37880	LOC_Os02g39390
LOC_Os02g38000	LOC_Os02g39390
LOC_Os02g38020	LOC_Os12g01190
LOC_Os02g38050	LOC_Os02g39390
LOC_Os02g38210	LOC_Os02g39390
LOC_Os02g38470	LOC_Os02g39390
LOC_Os02g38840	LOC_Os02g39390
LOC_Os02g38880	LOC_Os02g39390
LOC_Os02g38920	LOC_Os02g39390
LOC_Os02g38990	LOC_Os10g37660
LOC_Os02g39390	LOC_Os02g39390
LOC_Os02g39530	LOC_Os02g39390
LOC_Os02g39620	LOC_Os02g39390
LOC_Os02g39640	LOC_Os02g39390
LOC_Os02g39730	LOC_Os02g39390
LOC_Os02g39730	LOC_Os10g37660
LOC_Os02g40090	LOC_Os02g39390
LOC_Os02g40400	LOC_Os02g39390
LOC_Os02g40400	LOC_Os10g37660
LOC_Os02g40410	LOC_Os02g39390
LOC_Os02g40830	LOC_Os10g37660
LOC_Os02g40860	LOC_Os02g39390
LOC_Os02g41890	LOC_Os10g37660
LOC_Os02g42314	LOC_Os02g39390
LOC_Os02g42920	LOC_Os02g39390
LOC_Os02g42980	LOC_Os02g39390
LOC_Os02g43100	LOC_Os02g39390
LOC_Os02g43600	LOC_Os02g39390
LOC_Os02g44100	LOC_Os02g39390
LOC_Os02g44100	LOC_Os10g37660
LOC_Os02g44136	LOC_Os03g30050
LOC_Os02g44590	LOC_Os02g39390
LOC_Os02g45180	LOC_Os02g39390
LOC_Os02g45344	LOC_Os02g39390
LOC_Os02g45980	LOC_Os02g39390
LOC_Os02g46130	LOC_Os02g39390
LOC_Os02g46260	LOC_Os02g39390
LOC_Os02g46870	LOC_Os02g39390
LOC_Os02g46930	LOC_Os02g39390
LOC_Os02g47020	LOC_Os02g39390
LOC_Os02g47560	LOC_Os02g39390
LOC_Os02g47590	LOC_Os02g39390
LOC_Os02g47600	LOC_Os02g39390
LOC_Os02g47605	LOC_Os10g37660
LOC_Os02g47670	LOC_Os02g39390
LOC_Os02g47744	LOC_Os02g39390
LOC_Os02g47760	LOC_Os02g39390
LOC_Os02g47800	LOC_Os02g39390
LOC_Os02g48010	LOC_Os10g37660
LOC_Os02g48470	LOC_Os02g39390
LOC_Os02g48720	LOC_Os02g39390
LOC_Os02g49530	LOC_Os10g37660
LOC_Os02g49920	LOC_Os02g39390
LOC_Os02g50370	LOC_Os10g37660
LOC_Os02g50374	LOC_Os02g39390
LOC_Os02g50480	LOC_Os02g39390
LOC_Os02g50560	LOC_Os10g37660
LOC_Os02g50570	LOC_Os03g30050
LOC_Os02g51200	LOC_Os02g39390
LOC_Os02g51470	LOC_Os02g39390
LOC_Os02g51470	LOC_Os10g37660
LOC_Os02g51790	LOC_Os02g39390
LOC_Os02g51840	LOC_Os02g39390
LOC_Os02g51900	LOC_Os02g39390
LOC_Os02g52250	LOC_Os02g39390
LOC_Os02g52280	LOC_Os10g37660
LOC_Os02g52650	LOC_Os02g39390
LOC_Os02g52650	LOC_Os10g37660
LOC_Os02g52940	LOC_Os02g39390
LOC_Os02g53010	LOC_Os02g39390
LOC_Os02g53210	LOC_Os02g39390
LOC_Os02g53430	LOC_Os02g39390
LOC_Os02g53740	LOC_Os02g39390
LOC_Os02g53770	LOC_Os02g39390
LOC_Os02g53790	LOC_Os10g37660
LOC_Os02g53970	LOC_Os02g39390
LOC_Os02g54020	LOC_Os02g39390
LOC_Os02g54080	LOC_Os10g37660
LOC_Os02g54340	LOC_Os02g39390
LOC_Os02g54590	LOC_Os02g39390
LOC_Os02g55080	LOC_Os02g39390
LOC_Os02g55120	LOC_Os02g39390
LOC_Os02g55300	LOC_Os10g37660
LOC_Os02g55320	LOC_Os03g30050
LOC_Os02g56040	LOC_Os12g01190
LOC_Os02g56550	LOC_Os02g39390
LOC_Os02g56830	LOC_Os02g39390
LOC_Os02g56960	LOC_Os02g39390
LOC_Os02g57170	LOC_Os02g39390
LOC_Os02g57190	LOC_Os02g39390
LOC_Os02g57190	LOC_Os10g37660
LOC_Os02g57390	LOC_Os02g39390
LOC_Os02g57420	LOC_Os02g39390
LOC_Os02g57450	LOC_Os02g39390
LOC_Os02g57540	LOC_Os02g39390
LOC_Os02g57610	LOC_Os02g39390
LOC_Os02g57854	LOC_Os02g39390
LOC_Os02g58230	LOC_Os02g39390
LOC_Os02g58790	LOC_Os10g37660
LOC_Os03g01014	LOC_Os10g37660
LOC_Os03g01240	LOC_Os02g39390
LOC_Os03g01300	LOC_Os02g39390
LOC_Os03g01684	LOC_Os02g39390
LOC_Os03g01710	LOC_Os02g39390
LOC_Os03g01970	LOC_Os02g39390
LOC_Os03g02160	LOC_Os10g37660
LOC_Os03g02430	LOC_Os10g37660
LOC_Os03g02590	LOC_Os02g39390
LOC_Os03g02590	LOC_Os10g37660
LOC_Os03g02690	LOC_Os02g39390
LOC_Os03g02730	LOC_Os10g37660
LOC_Os03g03390	LOC_Os10g37660
LOC_Os03g03470	LOC_Os02g39390
LOC_Os03g03660	LOC_Os02g39390
LOC_Os03g03670	LOC_Os10g37660
LOC_Os03g04410	LOC_Os02g39390
LOC_Os03g04920	LOC_Os02g39390
LOC_Os03g05020	LOC_Os02g39390
LOC_Os03g05390	LOC_Os10g37660
LOC_Os03g05720	LOC_Os02g39390
LOC_Os03g05910	LOC_Os02g39390
LOC_Os03g06139	LOC_Os02g39390
LOC_Os03g06200	LOC_Os02g39390
LOC_Os03g06230	LOC_Os10g37660
LOC_Os03g06620	LOC_Os02g39390
LOC_Os03g06740	LOC_Os02g39390
LOC_Os03g07130	LOC_Os02g39390
LOC_Os03g07300	LOC_Os10g37660
LOC_Os03g07850	LOC_Os10g37660
LOC_Os03g08010	LOC_Os02g39390
LOC_Os03g08270	LOC_Os02g39390
LOC_Os03g08280	LOC_Os02g39390
LOC_Os03g08480	LOC_Os02g39390
LOC_Os03g09060	LOC_Os02g39390
LOC_Os03g09250	LOC_Os02g39390
LOC_Os03g10090	LOC_Os02g39390
LOC_Os03g10180	LOC_Os02g39390
LOC_Os03g10200	LOC_Os02g39390
LOC_Os03g10340	LOC_Os10g37660
LOC_Os03g11210	LOC_Os02g39390
LOC_Os03g11240	LOC_Os02g39390
LOC_Os03g11300	LOC_Os02g39390
LOC_Os03g11440	LOC_Os02g39390
LOC_Os03g11490	LOC_Os02g39390
LOC_Os03g11570	LOC_Os02g39390
LOC_Os03g11890	LOC_Os10g37660
LOC_Os03g12200	LOC_Os02g39390
LOC_Os03g12530	LOC_Os02g39390
LOC_Os03g12610	LOC_Os02g39390
LOC_Os03g12660	LOC_Os02g39390
LOC_Os03g12840	LOC_Os02g39390
LOC_Os03g12900	LOC_Os10g37660
LOC_Os03g12910	LOC_Os02g39390
LOC_Os03g13130	LOC_Os02g39390
LOC_Os03g13170	LOC_Os02g39390
LOC_Os03g13190	LOC_Os02g39390
LOC_Os03g13380	LOC_Os02g39390
LOC_Os03g13810	LOC_Os02g39390
LOC_Os03g14020	LOC_Os02g39390
LOC_Os03g14260	LOC_Os02g39390
LOC_Os03g14915	LOC_Os02g39390
LOC_Os03g15010	LOC_Os02g39390
LOC_Os03g15010	LOC_Os03g30050
LOC_Os03g15033	LOC_Os02g39390
LOC_Os03g15840	LOC_Os02g39390
LOC_Os03g15860	LOC_Os02g39390
LOC_Os03g15870	LOC_Os10g37660
LOC_Os03g15890	LOC_Os02g39390
LOC_Os03g15890	LOC_Os10g37660
LOC_Os03g15900	LOC_Os02g39390
LOC_Os03g16110	LOC_Os10g37660
LOC_Os03g16220	LOC_Os02g39390
LOC_Os03g16690	LOC_Os02g39390
LOC_Os03g16824	LOC_Os02g39390
LOC_Os03g16980	LOC_Os02g39390
LOC_Os03g17310	LOC_Os02g39390
LOC_Os03g17570	LOC_Os02g39390
LOC_Os03g17790	LOC_Os02g39390
LOC_Os03g17930	LOC_Os02g39390
LOC_Os03g18070	LOC_Os02g39390
LOC_Os03g18300	LOC_Os03g30050
LOC_Os03g18454	LOC_Os10g37660
LOC_Os03g18580	LOC_Os02g39390
LOC_Os03g18630	LOC_Os10g37660
LOC_Os03g18690	LOC_Os02g39390
LOC_Os03g19220	LOC_Os10g37660
LOC_Os03g19480	LOC_Os02g39390
LOC_Os03g19500	LOC_Os10g37660
LOC_Os03g19580	LOC_Os02g39390
LOC_Os03g19750	LOC_Os02g39390
LOC_Os03g20790	LOC_Os02g39390
LOC_Os03g20900	LOC_Os02g39390
LOC_Os03g21460	LOC_Os02g39390
LOC_Os03g21690	LOC_Os02g39390
LOC_Os03g21730	LOC_Os02g39390
LOC_Os03g22160	LOC_Os02g39390
LOC_Os03g22460	LOC_Os10g37660
LOC_Os03g22540	LOC_Os02g39390
LOC_Os03g22634	LOC_Os02g39390
LOC_Os03g22655	LOC_Os02g39390
LOC_Os03g24380	LOC_Os02g39390
LOC_Os03g24610	LOC_Os02g39390
LOC_Os03g24950	LOC_Os10g37660
LOC_Os03g25400	LOC_Os02g39390
LOC_Os03g26200	LOC_Os10g37660
LOC_Os03g26680	LOC_Os02g39390
LOC_Os03g27054	LOC_Os02g39390
LOC_Os03g27310	LOC_Os10g37660
LOC_Os03g27400	LOC_Os02g39390
LOC_Os03g27460	LOC_Os02g39390
LOC_Os03g27800	LOC_Os03g30050
LOC_Os03g27820	LOC_Os02g39390
LOC_Os03g27870	LOC_Os02g39390
LOC_Os03g28090	LOC_Os02g39390
LOC_Os03g28140	LOC_Os02g39390
LOC_Os03g28980	LOC_Os02g39390
LOC_Os03g29170	LOC_Os02g39390
LOC_Os03g30050	LOC_Os02g39390
LOC_Os03g30088	LOC_Os02g39390
LOC_Os03g30910	LOC_Os10g37660
LOC_Os03g30934	LOC_Os02g39390
LOC_Os03g31134	LOC_Os02g39390
LOC_Os03g31300	LOC_Os02g39390
LOC_Os03g31490	LOC_Os02g39390
LOC_Os03g31550	LOC_Os02g39390
LOC_Os03g33870	LOC_Os02g39390
LOC_Os03g34270	LOC_Os02g39390
LOC_Os03g35560	LOC_Os02g39390
LOC_Os03g35750	LOC_Os10g37660
LOC_Os03g35886	LOC_Os10g37660
LOC_Os03g36170	LOC_Os02g39390
LOC_Os03g36220	LOC_Os02g39390
LOC_Os03g36780	LOC_Os02g39390
LOC_Os03g37450	LOC_Os02g39390
LOC_Os03g37490	LOC_Os02g39390
LOC_Os03g37680	LOC_Os10g37660
LOC_Os03g38550	LOC_Os02g39390
LOC_Os03g38550	LOC_Os10g37660
LOC_Os03g39160	LOC_Os10g37660
LOC_Os03g39310	LOC_Os02g39390
LOC_Os03g40020	LOC_Os02g39390
LOC_Os03g40410	LOC_Os10g37660
LOC_Os03g41530	LOC_Os10g37660
LOC_Os03g42040	LOC_Os02g39390
LOC_Os03g42530	LOC_Os02g39390
LOC_Os03g42810	LOC_Os02g39390
LOC_Os03g43800	LOC_Os02g39390
LOC_Os03g44000	LOC_Os02g39390
LOC_Os03g44350	LOC_Os02g39390
LOC_Os03g45170	LOC_Os02g39390
LOC_Os03g45300	LOC_Os02g39390
LOC_Os03g45490	LOC_Os02g39390
LOC_Os03g45990	LOC_Os10g37660
LOC_Os03g46490	LOC_Os10g37660
LOC_Os03g46950	LOC_Os02g39390
LOC_Os03g48850	LOC_Os02g39390
LOC_Os03g49010	LOC_Os02g39390
LOC_Os03g49180	LOC_Os02g39390
LOC_Os03g49250	LOC_Os02g39390
LOC_Os03g49250	LOC_Os10g37660
LOC_Os03g49810	LOC_Os02g39390
LOC_Os03g49960	LOC_Os02g39390
LOC_Os03g50070	LOC_Os02g39390
LOC_Os03g50290	LOC_Os02g39390
LOC_Os03g50320	LOC_Os02g39390
LOC_Os03g50390	LOC_Os02g39390
LOC_Os03g50390	LOC_Os10g37660
LOC_Os03g50510	LOC_Os02g39390
LOC_Os03g50510	LOC_Os03g30050
LOC_Os03g50860	LOC_Os02g39390
LOC_Os03g50870	LOC_Os02g39390
LOC_Os03g51020	LOC_Os02g39390
LOC_Os03g51220	LOC_Os02g39390
LOC_Os03g51430	LOC_Os02g39390
LOC_Os03g51610	LOC_Os10g37660
LOC_Os03g51620	LOC_Os10g37660
LOC_Os03g51660	LOC_Os02g39390
LOC_Os03g51740	LOC_Os02g39390
LOC_Os03g52150	LOC_Os02g39390
LOC_Os03g52170	LOC_Os04g19360
LOC_Os03g52460	LOC_Os02g39390
LOC_Os03g52794	LOC_Os10g37660
LOC_Os03g52840	LOC_Os02g39390
LOC_Os03g53190	LOC_Os02g39390
LOC_Os03g53230	LOC_Os02g39390
LOC_Os03g53300	LOC_Os02g39390
LOC_Os03g53600	LOC_Os02g39390
LOC_Os03g53950	LOC_Os02g39390
LOC_Os03g53980	LOC_Os04g19360
LOC_Os03g55210	LOC_Os10g37660
LOC_Os03g56100	LOC_Os10g37660
LOC_Os03g56310	LOC_Os02g39390
LOC_Os03g56330	LOC_Os02g39390
LOC_Os03g56790	LOC_Os02g39390
LOC_Os03g56869	LOC_Os02g39390
LOC_Os03g56900	LOC_Os10g37660
LOC_Os03g57110	LOC_Os02g39390
LOC_Os03g58490	LOC_Os10g37660
LOC_Os03g58530	LOC_Os02g39390
LOC_Os03g59210	LOC_Os02g39390
LOC_Os03g59640	LOC_Os02g39390
LOC_Os03g59774	LOC_Os02g39390
LOC_Os03g60639	LOC_Os02g39390
LOC_Os03g60740	LOC_Os02g39390
LOC_Os03g60880	LOC_Os02g39390
LOC_Os03g61710	LOC_Os10g37660
LOC_Os03g61810	LOC_Os02g39390
LOC_Os03g61930	LOC_Os02g39390
LOC_Os03g62090	LOC_Os02g39390
LOC_Os03g62240	LOC_Os02g39390
LOC_Os03g62280	LOC_Os02g39390
LOC_Os03g62510	LOC_Os02g39390
LOC_Os03g62780	LOC_Os02g39390
LOC_Os03g63750	LOC_Os10g37660
LOC_Os03g63770	LOC_Os02g39390
LOC_Os03g64200	LOC_Os02g39390
LOC_Os03g64210	LOC_Os02g39390
LOC_Os03g64360	LOC_Os02g39390
LOC_Os03g64370	LOC_Os10g37660
LOC_Os03g64400	LOC_Os10g37660
LOC_Os04g01230	LOC_Os02g39390
LOC_Os04g01230	LOC_Os10g37660
LOC_Os04g01300	LOC_Os02g39390
LOC_Os04g01400	LOC_Os02g39390
LOC_Os04g01560	LOC_Os02g39390
LOC_Os04g01590	LOC_Os10g37660
LOC_Os04g01970	LOC_Os10g37660
LOC_Os04g02450	LOC_Os02g39390
LOC_Os04g02870	LOC_Os02g39390
LOC_Os04g02870	LOC_Os10g37660
LOC_Os04g02900	LOC_Os10g37660
LOC_Os04g02920	LOC_Os02g39390
LOC_Os04g03600	LOC_Os02g39390
LOC_Os04g03630	LOC_Os02g39390
LOC_Os04g04950	LOC_Os02g39390
LOC_Os04g05290	LOC_Os10g37660
LOC_Os04g05650	LOC_Os02g39390
LOC_Os04g07808	LOC_Os02g39390
LOC_Os04g08070	LOC_Os02g39390
LOC_Os04g08390	LOC_Os02g39390
LOC_Os04g08520	LOC_Os02g39390
LOC_Os04g08520	LOC_Os10g37660
LOC_Os04g10060	LOC_Os02g39390
LOC_Os04g12710	LOC_Os02g39390
LOC_Os04g13100	LOC_Os10g37660
LOC_Os04g13950	LOC_Os02g39390
LOC_Os04g15760	LOC_Os02g39390
LOC_Os04g15760	LOC_Os10g37660
LOC_Os04g16468	LOC_Os02g39390
LOC_Os04g16712	LOC_Os02g39390
LOC_Os04g16726	LOC_Os02g39390
LOC_Os04g16740	LOC_Os02g39390
LOC_Os04g16740	LOC_Os10g37660
LOC_Os04g16748	LOC_Os02g39390
LOC_Os04g16772	LOC_Os02g39390
LOC_Os04g16816	LOC_Os03g30050
LOC_Os04g16820	LOC_Os02g39390
LOC_Os04g16830	LOC_Os02g39390
LOC_Os04g16832	LOC_Os10g37660
LOC_Os04g16856	LOC_Os02g39390
LOC_Os04g16874	LOC_Os02g39390
LOC_Os04g16874	LOC_Os10g37660
LOC_Os04g17064	LOC_Os02g39390
LOC_Os04g18380	LOC_Os02g39390
LOC_Os04g19360	LOC_Os02g39390
LOC_Os04g20320	LOC_Os10g37660
LOC_Os04g22360	LOC_Os02g39390
LOC_Os04g22390	LOC_Os02g39390
LOC_Os04g24180	LOC_Os02g39390
LOC_Os04g24550	LOC_Os10g37660
LOC_Os04g24600	LOC_Os02g39390
LOC_Os04g25680	LOC_Os02g39390
LOC_Os04g26910	LOC_Os02g39390
LOC_Os04g26910	LOC_Os10g37660
LOC_Os04g27250	LOC_Os02g39390
LOC_Os04g28420	LOC_Os02g39390
LOC_Os04g28420	LOC_Os10g37660
LOC_Os04g28880	LOC_Os10g37660
LOC_Os04g31330	LOC_Os02g39390
LOC_Os04g32020	LOC_Os02g39390
LOC_Os04g32320	LOC_Os10g37660
LOC_Os04g32510	LOC_Os10g37660
LOC_Os04g32970	LOC_Os10g37660
LOC_Os04g33420	LOC_Os02g39390
LOC_Os04g33480	LOC_Os02g39390
LOC_Os04g33490	LOC_Os02g39390
LOC_Os04g34450	LOC_Os02g39390
LOC_Os04g35190	LOC_Os02g39390
LOC_Os04g35380	LOC_Os02g39390
LOC_Os04g35700	LOC_Os10g37660
LOC_Os04g35780	LOC_Os02g39390
LOC_Os04g36054	LOC_Os02g39390
LOC_Os04g36800	LOC_Os02g39390
LOC_Os04g37690	LOC_Os02g39390
LOC_Os04g37920	LOC_Os02g39390
LOC_Os04g38026	LOC_Os02g39390
LOC_Os04g38630	LOC_Os12g01190
LOC_Os04g38914	LOC_Os02g39390
LOC_Os04g38914	LOC_Os10g37660
LOC_Os04g39020	LOC_Os02g39390
LOC_Os04g39170	LOC_Os02g39390
LOC_Os04g39270	LOC_Os02g39390
LOC_Os04g39450	LOC_Os02g39390
LOC_Os04g39700	LOC_Os02g39390
LOC_Os04g39840	LOC_Os02g39390
LOC_Os04g39900	LOC_Os10g37660
LOC_Os04g40450	LOC_Os10g37660
LOC_Os04g41120	LOC_Os02g39390
LOC_Os04g41340	LOC_Os02g39390
LOC_Os04g42430	LOC_Os02g39390
LOC_Os04g43700	LOC_Os02g39390
LOC_Os04g43800	LOC_Os02g39390
LOC_Os04g43916	LOC_Os02g39390
LOC_Os04g44110	LOC_Os02g39390
LOC_Os04g44340	LOC_Os02g39390
LOC_Os04g44490	LOC_Os02g39390
LOC_Os04g44530	LOC_Os02g39390
LOC_Os04g45170	LOC_Os02g39390
LOC_Os04g45665	LOC_Os02g39390
LOC_Os04g46100	LOC_Os10g37660
LOC_Os04g46310	LOC_Os02g39390
LOC_Os04g46960	LOC_Os02g39390
LOC_Os04g46960	LOC_Os10g37660
LOC_Os04g47160	LOC_Os02g39390
LOC_Os04g47180	LOC_Os10g37660
LOC_Os04g47310	LOC_Os02g39390
LOC_Os04g47710	LOC_Os02g39390
LOC_Os04g48190	LOC_Os02g39390
LOC_Os04g48750	LOC_Os02g39390
LOC_Os04g49140	LOC_Os10g37660
LOC_Os04g49890	LOC_Os03g30050
LOC_Os04g49940	LOC_Os02g39390
LOC_Os04g50864	LOC_Os10g37660
LOC_Os04g50880	LOC_Os10g37660
LOC_Os04g51270	LOC_Os02g39390
LOC_Os04g51270	LOC_Os10g37660
LOC_Os04g51940	LOC_Os02g39390
LOC_Os04g52050	LOC_Os10g37660
LOC_Os04g52900	LOC_Os02g39390
LOC_Os04g52940	LOC_Os02g39390
LOC_Os04g53350	LOC_Os02g39390
LOC_Os04g53760	LOC_Os02g39390
LOC_Os04g54430	LOC_Os02g39390
LOC_Os04g54640	LOC_Os02g39390
LOC_Os04g54800	LOC_Os02g39390
LOC_Os04g55080	LOC_Os02g39390
LOC_Os04g55210	LOC_Os04g19360
LOC_Os04g55230	LOC_Os02g39390
LOC_Os04g55500	LOC_Os02g39390
LOC_Os04g55750	LOC_Os02g39390
LOC_Os04g55760	LOC_Os02g39390
LOC_Os04g55860	LOC_Os02g39390
LOC_Os04g56070	LOC_Os02g39390
LOC_Os04g56180	LOC_Os10g37660
LOC_Os04g56230	LOC_Os02g39390
LOC_Os04g56290	LOC_Os02g39390
LOC_Os04g56740	LOC_Os02g39390
LOC_Os04g58110	LOC_Os02g39390
LOC_Os04g58320	LOC_Os02g39390
LOC_Os04g58710	LOC_Os02g39390
LOC_Os04g58980	LOC_Os02g39390
LOC_Os04g59040	LOC_Os02g39390
LOC_Os05g01050	LOC_Os02g39390
LOC_Os05g01110	LOC_Os02g39390
LOC_Os05g01120	LOC_Os03g30050
LOC_Os05g01440	LOC_Os02g39390
LOC_Os05g01470	LOC_Os10g37660
LOC_Os05g01530	LOC_Os02g39390
LOC_Os05g01820	LOC_Os02g39390
LOC_Os05g01820	LOC_Os10g37660
LOC_Os05g02060	LOC_Os02g39390
LOC_Os05g02530	LOC_Os02g39390
LOC_Os05g02670	LOC_Os02g39390
LOC_Os05g02870	LOC_Os02g39390
LOC_Os05g02990	LOC_Os02g39390
LOC_Os05g03174	LOC_Os02g39390
LOC_Os05g03200	LOC_Os02g39390
LOC_Os05g03320	LOC_Os02g39390
LOC_Os05g03900	LOC_Os02g39390
LOC_Os05g04630	LOC_Os02g39390
LOC_Os05g04630	LOC_Os10g37660
LOC_Os05g04890	LOC_Os02g39390
LOC_Os05g04914	LOC_Os02g39390
LOC_Os05g05060	LOC_Os10g37660
LOC_Os05g05140	LOC_Os10g37660
LOC_Os05g05480	LOC_Os12g01190
LOC_Os05g05600	LOC_Os10g37660
LOC_Os05g05780	LOC_Os02g39390
LOC_Os05g05860	LOC_Os02g39390
LOC_Os05g05950	LOC_Os02g39390
LOC_Os05g06510	LOC_Os02g39390
LOC_Os05g06570	LOC_Os10g37660
LOC_Os05g06700	LOC_Os02g39390
LOC_Os05g07632	LOC_Os02g39390
LOC_Os05g08050	LOC_Os02g39390
LOC_Os05g08070	LOC_Os02g39390
LOC_Os05g08560	LOC_Os02g39390
LOC_Os05g09370	LOC_Os02g39390
LOC_Os05g10900	LOC_Os02g39390
LOC_Os05g11260	LOC_Os02g39390
LOC_Os05g11990	LOC_Os02g39390
LOC_Os05g12474	LOC_Os10g37660
LOC_Os05g13860	LOC_Os02g39390
LOC_Os05g13950	LOC_Os02g39390
LOC_Os05g14170	LOC_Os10g37660
LOC_Os05g16140	LOC_Os02g39390
LOC_Os05g16824	LOC_Os02g39390
LOC_Os05g19890	LOC_Os04g19360
LOC_Os05g20070	LOC_Os02g39390
LOC_Os05g20470	LOC_Os02g39390
LOC_Os05g21180	LOC_Os02g39390
LOC_Os05g21190	LOC_Os02g39390
LOC_Os05g22840	LOC_Os10g37660
LOC_Os05g23250	LOC_Os02g39390
LOC_Os05g23600	LOC_Os02g39390
LOC_Os05g23740	LOC_Os02g39390
LOC_Os05g23990	LOC_Os02g39390
LOC_Os05g24550	LOC_Os02g39390
LOC_Os05g24601	LOC_Os02g39390
LOC_Os05g24790	LOC_Os02g39390
LOC_Os05g26200	LOC_Os02g39390
LOC_Os05g26890	LOC_Os02g39390
LOC_Os05g26890	LOC_Os10g37660
LOC_Os05g26954	LOC_Os02g39390
LOC_Os05g27400	LOC_Os02g39390
LOC_Os05g28780	LOC_Os10g37660
LOC_Os05g29030	LOC_Os02g39390
LOC_Os05g29030	LOC_Os10g37660
LOC_Os05g31690	LOC_Os02g39390
LOC_Os05g31920	LOC_Os02g39390
LOC_Os05g32110	LOC_Os02g39390
LOC_Os05g32110	LOC_Os03g30050
LOC_Os05g32310	LOC_Os02g39390
LOC_Os05g32380	LOC_Os02g39390
LOC_Os05g32570	LOC_Os02g39390
LOC_Os05g32580	LOC_Os10g37660
LOC_Os05g32610	LOC_Os02g39390
LOC_Os05g32990	LOC_Os02g39390
LOC_Os05g33090	LOC_Os02g39390
LOC_Os05g33150	LOC_Os02g39390
LOC_Os05g33260	LOC_Os02g39390
LOC_Os05g33290	LOC_Os02g39390
LOC_Os05g33610	LOC_Os10g37660
LOC_Os05g33810	LOC_Os02g39390
LOC_Os05g34640	LOC_Os02g39390
LOC_Os05g35710	LOC_Os02g39390
LOC_Os05g36910	LOC_Os02g39390
LOC_Os05g37700	LOC_Os02g39390
LOC_Os05g37820	LOC_Os02g39390
LOC_Os05g37910	LOC_Os02g39390
LOC_Os05g38270	LOC_Os02g39390
LOC_Os05g38680	LOC_Os02g39390
LOC_Os05g38880	LOC_Os10g37660
LOC_Os05g39110	LOC_Os02g39390
LOC_Os05g39380	LOC_Os10g37660
LOC_Os05g39390	LOC_Os02g39390
LOC_Os05g40030	LOC_Os02g39390
LOC_Os05g40440	LOC_Os10g37660
LOC_Os05g40500	LOC_Os02g39390
LOC_Os05g41480	LOC_Os02g39390
LOC_Os05g41640	LOC_Os02g39390
LOC_Os05g41800	LOC_Os02g39390
LOC_Os05g41900	LOC_Os02g39390
LOC_Os05g41970	LOC_Os10g37660
LOC_Os05g42010	LOC_Os02g39390
LOC_Os05g42310	LOC_Os02g39390
LOC_Os05g43374	LOC_Os02g39390
LOC_Os05g44090	LOC_Os02g39390
LOC_Os05g44210	LOC_Os02g39390
LOC_Os05g44786	LOC_Os02g39390
LOC_Os05g44990	LOC_Os02g39390
LOC_Os05g45350	LOC_Os02g39390
LOC_Os05g46490	LOC_Os03g30050
LOC_Os05g46620	LOC_Os02g39390
LOC_Os05g46660	LOC_Os02g39390
LOC_Os05g47446	LOC_Os02g39390
LOC_Os05g47490	LOC_Os02g39390
LOC_Os05g47540	LOC_Os02g39390
LOC_Os05g47680	LOC_Os02g39390
LOC_Os05g48320	LOC_Os10g37660
LOC_Os05g48600	LOC_Os02g39390
LOC_Os05g49030	LOC_Os10g37660
LOC_Os05g49160	LOC_Os02g39390
LOC_Os05g49200	LOC_Os02g39390
LOC_Os05g49610	LOC_Os02g39390
LOC_Os05g49610	LOC_Os03g30050
LOC_Os05g49630	LOC_Os02g39390
LOC_Os05g49800	LOC_Os02g39390
LOC_Os05g49830	LOC_Os02g39390
LOC_Os05g49890	LOC_Os02g39390
LOC_Os05g49970	LOC_Os02g39390
LOC_Os05g50370	LOC_Os02g39390
LOC_Os05g50530	LOC_Os02g39390
LOC_Os05g50654	LOC_Os02g39390
LOC_Os05g51150	LOC_Os02g39390
LOC_Os05g51290	LOC_Os02g39390
LOC_Os05g51470	LOC_Os02g39390
LOC_Os05g51480	LOC_Os02g39390
LOC_Os05g51530	LOC_Os02g39390
LOC_Os05g51560	LOC_Os02g39390
LOC_Os05g51700	LOC_Os02g39390
LOC_Os06g01390	LOC_Os02g39390
LOC_Os06g01460	LOC_Os02g39390
LOC_Os06g01972	LOC_Os02g39390
LOC_Os06g02420	LOC_Os02g39390
LOC_Os06g02490	LOC_Os10g37660
LOC_Os06g02540	LOC_Os02g39390
LOC_Os06g02620	LOC_Os02g39390
LOC_Os06g02960	LOC_Os02g39390
LOC_Os06g03930	LOC_Os02g39390
LOC_Os06g04120	LOC_Os02g39390
LOC_Os06g04660	LOC_Os10g37660
LOC_Os06g04920	LOC_Os02g39390
LOC_Os06g05060	LOC_Os02g39390
LOC_Os06g05120	LOC_Os02g39390
LOC_Os06g05359	LOC_Os10g37660
LOC_Os06g05530	LOC_Os02g39390
LOC_Os06g05660	LOC_Os02g39390
LOC_Os06g05860	LOC_Os02g39390
LOC_Os06g06120	LOC_Os10g37660
LOC_Os06g06600	LOC_Os02g39390
LOC_Os06g06600	LOC_Os10g37660
LOC_Os06g06770	LOC_Os02g39390
LOC_Os06g07080	LOC_Os02g39390
LOC_Os06g07090	LOC_Os02g39390
LOC_Os06g08170	LOC_Os02g39390
LOC_Os06g08660	LOC_Os02g39390
LOC_Os06g09450	LOC_Os02g39390
LOC_Os06g09540	LOC_Os10g37660
LOC_Os06g09570	LOC_Os02g39390
LOC_Os06g09570	LOC_Os10g37660
LOC_Os06g09679	LOC_Os03g30050
LOC_Os06g09820	LOC_Os03g30050
LOC_Os06g09850	LOC_Os10g37660
LOC_Os06g10230	LOC_Os02g39390
LOC_Os06g10260	LOC_Os10g37660
LOC_Os06g10450	LOC_Os10g37660
LOC_Os06g10580	LOC_Os02g39390
LOC_Os06g10920	LOC_Os02g39390
LOC_Os06g11040	LOC_Os10g37660
LOC_Os06g11130	LOC_Os02g39390
LOC_Os06g11240	LOC_Os02g39390
LOC_Os06g12060	LOC_Os02g39390
LOC_Os06g12220	LOC_Os02g39390
LOC_Os06g12630	LOC_Os02g39390
LOC_Os06g13280	LOC_Os02g39390
LOC_Os06g13660	LOC_Os10g37660
LOC_Os06g14010	LOC_Os02g39390
LOC_Os06g14170	LOC_Os02g39390
LOC_Os06g14170	LOC_Os10g37660
LOC_Os06g14260	LOC_Os02g39390
LOC_Os06g14260	LOC_Os10g37660
LOC_Os06g14350	LOC_Os02g39390
LOC_Os06g14370	LOC_Os02g39390
LOC_Os06g14440	LOC_Os02g39390
LOC_Os06g14440	LOC_Os10g37660
LOC_Os06g14510	LOC_Os02g39390
LOC_Os06g15360	LOC_Os02g39390
LOC_Os06g15590	LOC_Os02g39390
LOC_Os06g15670	LOC_Os02g39390
LOC_Os06g15760	LOC_Os04g19360
LOC_Os06g15990	LOC_Os02g39390
LOC_Os06g17930	LOC_Os02g39390
LOC_Os06g17930	LOC_Os10g37660
LOC_Os06g17970	LOC_Os02g39390
LOC_Os06g18120	LOC_Os02g39390
LOC_Os06g18160	LOC_Os02g39390
LOC_Os06g19300	LOC_Os10g37660
LOC_Os06g19340	LOC_Os03g30050
LOC_Os06g19990	LOC_Os10g37660
LOC_Os06g21020	LOC_Os02g39390
LOC_Os06g21110	LOC_Os02g39390
LOC_Os06g21390	LOC_Os02g39390
LOC_Os06g21470	LOC_Os02g39390
LOC_Os06g21590	LOC_Os02g39390
LOC_Os06g21900	LOC_Os02g39390
LOC_Os06g22550	LOC_Os02g39390
LOC_Os06g22690	LOC_Os10g37660
LOC_Os06g23230	LOC_Os02g39390
LOC_Os06g23230	LOC_Os10g37660
LOC_Os06g23320	LOC_Os02g39390
LOC_Os06g24404	LOC_Os02g39390
LOC_Os06g24594	LOC_Os02g39390
LOC_Os06g25730	LOC_Os02g39390
LOC_Os06g26210	LOC_Os10g37660
LOC_Os06g27500	LOC_Os02g39390
LOC_Os06g28240	LOC_Os02g39390
LOC_Os06g28730	LOC_Os02g39390
LOC_Os06g28800	LOC_Os10g37660
LOC_Os06g29380	LOC_Os10g37660
LOC_Os06g29400	LOC_Os02g39390
LOC_Os06g30380	LOC_Os02g39390
LOC_Os06g30460	LOC_Os10g37660
LOC_Os06g30930	LOC_Os02g39390
LOC_Os06g30970	LOC_Os02g39390
LOC_Os06g33330	LOC_Os02g39390
LOC_Os06g34190	LOC_Os10g37660
LOC_Os06g36500	LOC_Os02g39390
LOC_Os06g37260	LOC_Os02g39390
LOC_Os06g39700	LOC_Os02g39390
LOC_Os06g39728	LOC_Os02g39390
LOC_Os06g39744	LOC_Os02g39390
LOC_Os06g39748	LOC_Os02g39390
LOC_Os06g39748	LOC_Os10g37660
LOC_Os06g40420	LOC_Os02g39390
LOC_Os06g41700	LOC_Os02g39390
LOC_Os06g43210	LOC_Os02g39390
LOC_Os06g43270	LOC_Os02g39390
LOC_Os06g43650	LOC_Os02g39390
LOC_Os06g43660	LOC_Os02g39390
LOC_Os06g43680	LOC_Os02g39390
LOC_Os06g43790	LOC_Os02g39390
LOC_Os06g43860	LOC_Os02g39390
LOC_Os06g43930	LOC_Os02g39390
LOC_Os06g45760	LOC_Os02g39390
LOC_Os06g46000	LOC_Os02g39390
LOC_Os06g46435	LOC_Os02g39390
LOC_Os06g46600	LOC_Os02g39390
LOC_Os06g46730	LOC_Os02g39390
LOC_Os06g47010	LOC_Os02g39390
LOC_Os06g47340	LOC_Os02g39390
LOC_Os06g47740	LOC_Os02g39390
LOC_Os06g48040	LOC_Os10g37660
LOC_Os06g48620	LOC_Os02g39390
LOC_Os06g48800	LOC_Os10g37660
LOC_Os06g49120	LOC_Os02g39390
LOC_Os06g49200	LOC_Os02g39390
LOC_Os06g49440	LOC_Os02g39390
LOC_Os06g50000	LOC_Os10g37660
LOC_Os06g50380	LOC_Os02g39390
LOC_Os06g50910	LOC_Os02g39390
LOC_Os06g51029	LOC_Os10g37660
LOC_Os06g51084	LOC_Os02g39390
LOC_Os06g51200	LOC_Os02g39390
LOC_Os07g01090	LOC_Os02g39390
LOC_Os07g01890	LOC_Os02g39390
LOC_Os07g01940	LOC_Os02g39390
LOC_Os07g02090	LOC_Os10g37660
LOC_Os07g02230	LOC_Os02g39390
LOC_Os07g02300	LOC_Os02g39390
LOC_Os07g02580	LOC_Os02g39390
LOC_Os07g03070	LOC_Os02g39390
LOC_Os07g03090	LOC_Os02g39390
LOC_Os07g03090	LOC_Os10g37660
LOC_Os07g03240	LOC_Os02g39390
LOC_Os07g03860	LOC_Os10g37660
LOC_Os07g04160	LOC_Os02g39390
LOC_Os07g04220	LOC_Os02g39390
LOC_Os07g04220	LOC_Os03g30050
LOC_Os07g04220	LOC_Os04g19360
LOC_Os07g04220	LOC_Os10g37660
LOC_Os07g04240	LOC_Os02g39390
LOC_Os07g04240	LOC_Os03g30050
LOC_Os07g05560	LOC_Os10g37660
LOC_Os07g06490	LOC_Os02g39390
LOC_Os07g06550	LOC_Os10g37660
LOC_Os07g06660	LOC_Os02g39390
LOC_Os07g06710	LOC_Os02g39390
LOC_Os07g07010	LOC_Os02g39390
LOC_Os07g07080	LOC_Os02g39390
LOC_Os07g08760	LOC_Os02g39390
LOC_Os07g08760	LOC_Os10g37660
LOC_Os07g09210	LOC_Os02g39390
LOC_Os07g09850	LOC_Os02g39390
LOC_Os07g10150	LOC_Os02g39390
LOC_Os07g10440	LOC_Os02g39390
LOC_Os07g10600	LOC_Os03g30050
LOC_Os07g10960	LOC_Os02g39390
LOC_Os07g11000	LOC_Os03g30050
LOC_Os07g11280	LOC_Os02g39390
LOC_Os07g12100	LOC_Os02g39390
LOC_Os07g12200	LOC_Os02g39390
LOC_Os07g12250	LOC_Os03g30050
LOC_Os07g12920	LOC_Os02g39390
LOC_Os07g13230	LOC_Os02g39390
LOC_Os07g13460	LOC_Os10g37660
LOC_Os07g13560	LOC_Os02g39390
LOC_Os07g14150	LOC_Os02g39390
LOC_Os07g14850	LOC_Os02g39390
LOC_Os07g15290	LOC_Os10g37660
LOC_Os07g17020	LOC_Os02g39390
LOC_Os07g17220	LOC_Os10g37660
LOC_Os07g17280	LOC_Os02g39390
LOC_Os07g17440	LOC_Os10g37660
LOC_Os07g18240	LOC_Os02g39390
LOC_Os07g18290	LOC_Os02g39390
LOC_Os07g18600	LOC_Os10g37660
LOC_Os07g19170	LOC_Os02g39390
LOC_Os07g19190	LOC_Os02g39390
LOC_Os07g20940	LOC_Os02g39390
LOC_Os07g22000	LOC_Os02g39390
LOC_Os07g22450	LOC_Os02g39390
LOC_Os07g22590	LOC_Os02g39390
LOC_Os07g22930	LOC_Os03g30050
LOC_Os07g23340	LOC_Os02g39390
LOC_Os07g24440	LOC_Os02g39390
LOC_Os07g26460	LOC_Os10g37660
LOC_Os07g26740	LOC_Os02g39390
LOC_Os07g27370	LOC_Os10g37660
LOC_Os07g27390	LOC_Os10g37660
LOC_Os07g27790	LOC_Os02g39390
LOC_Os07g27790	LOC_Os03g30050
LOC_Os07g28090	LOC_Os02g39390
LOC_Os07g29640	LOC_Os02g39390
LOC_Os07g30790	LOC_Os03g30050
LOC_Os07g31110	LOC_Os02g39390
LOC_Os07g31460	LOC_Os02g39390
LOC_Os07g32100	LOC_Os02g39390
LOC_Os07g32412	LOC_Os02g39390
LOC_Os07g32420	LOC_Os02g39390
LOC_Os07g32690	LOC_Os02g39390
LOC_Os07g32880	LOC_Os10g37660
LOC_Os07g33100	LOC_Os02g39390
LOC_Os07g33300	LOC_Os02g39390
LOC_Os07g33710	LOC_Os02g39390
LOC_Os07g33720	LOC_Os02g39390
LOC_Os07g33850	LOC_Os02g39390
LOC_Os07g34680	LOC_Os10g37660
LOC_Os07g34920	LOC_Os02g39390
LOC_Os07g35004	LOC_Os02g39390
LOC_Os07g35004	LOC_Os10g37660
LOC_Os07g35130	LOC_Os10g37660
LOC_Os07g35340	LOC_Os02g39390
LOC_Os07g35690	LOC_Os02g39390
LOC_Os07g36130	LOC_Os02g39390
LOC_Os07g36760	LOC_Os03g30050
LOC_Os07g36940	LOC_Os10g37660
LOC_Os07g37100	LOC_Os02g39390
LOC_Os07g37310	LOC_Os02g39390
LOC_Os07g38120	LOC_Os02g39390
LOC_Os07g38230	LOC_Os02g39390
LOC_Os07g38440	LOC_Os10g37660
LOC_Os07g38460	LOC_Os02g39390
LOC_Os07g38650	LOC_Os02g39390
LOC_Os07g39900	LOC_Os02g39390
LOC_Os07g39900	LOC_Os10g37660
LOC_Os07g39970	LOC_Os02g39390
LOC_Os07g40030	LOC_Os02g39390
LOC_Os07g40790	LOC_Os02g39390
LOC_Os07g40986	LOC_Os02g39390
LOC_Os07g41290	LOC_Os02g39390
LOC_Os07g41290	LOC_Os10g37660
LOC_Os07g42020	LOC_Os02g39390
LOC_Os07g42180	LOC_Os02g39390
LOC_Os07g42280	LOC_Os02g39390
LOC_Os07g42880	LOC_Os02g39390
LOC_Os07g42900	LOC_Os02g39390
LOC_Os07g42924	LOC_Os02g39390
LOC_Os07g43322	LOC_Os02g39390
LOC_Os07g43330	LOC_Os02g39390
LOC_Os07g43560	LOC_Os02g39390
LOC_Os07g43770	LOC_Os02g39390
LOC_Os07g44730	LOC_Os02g39390
LOC_Os07g44750	LOC_Os02g39390
LOC_Os07g44940	LOC_Os02g39390
LOC_Os07g45060	LOC_Os10g37660
LOC_Os07g45410	LOC_Os02g39390
LOC_Os07g45570	LOC_Os10g37660
LOC_Os07g46370	LOC_Os02g39390
LOC_Os07g46690	LOC_Os02g39390
LOC_Os07g46700	LOC_Os02g39390
LOC_Os07g47340	LOC_Os02g39390
LOC_Os07g47530	LOC_Os02g39390
LOC_Os07g47820	LOC_Os02g39390
LOC_Os07g48160	LOC_Os10g37660
LOC_Os07g48810	LOC_Os02g39390
LOC_Os07g48960	LOC_Os02g39390
LOC_Os07g49110	LOC_Os12g01190
LOC_Os07g49150	LOC_Os02g39390
LOC_Os07g49470	LOC_Os02g39390
LOC_Os08g01220	LOC_Os02g39390
LOC_Os08g01270	LOC_Os02g39390
LOC_Os08g01270	LOC_Os10g37660
LOC_Os08g01390	LOC_Os02g39390
LOC_Os08g02370	LOC_Os02g39390
LOC_Os08g02540	LOC_Os02g39390
LOC_Os08g03290	LOC_Os02g39390
LOC_Os08g03300	LOC_Os02g39390
LOC_Os08g03440	LOC_Os02g39390
LOC_Os08g04780	LOC_Os02g39390
LOC_Os08g04780	LOC_Os10g37660
LOC_Os08g05530	LOC_Os02g39390
LOC_Os08g05810	LOC_Os02g39390
LOC_Os08g06050	LOC_Os02g39390
LOC_Os08g06110	LOC_Os02g39390
LOC_Os08g06280	LOC_Os10g37660
LOC_Os08g06490	LOC_Os02g39390
LOC_Os08g07080	LOC_Os10g37660
LOC_Os08g07480	LOC_Os02g39390
LOC_Os08g07790	LOC_Os02g39390
LOC_Os08g09240	LOC_Os02g39390
LOC_Os08g09715	LOC_Os02g39390
LOC_Os08g10020	LOC_Os02g39390
LOC_Os08g13690	LOC_Os02g39390
LOC_Os08g13840	LOC_Os02g39390
LOC_Os08g14210	LOC_Os04g19360
LOC_Os08g15272	LOC_Os02g39390
LOC_Os08g15296	LOC_Os02g39390
LOC_Os08g15296	LOC_Os10g37660
LOC_Os08g16559	LOC_Os02g39390
LOC_Os08g16570	LOC_Os10g37660
LOC_Os08g16580	LOC_Os02g39390
LOC_Os08g17020	LOC_Os02g39390
LOC_Os08g17820	LOC_Os10g37660
LOC_Os08g17850	LOC_Os02g39390
LOC_Os08g18920	LOC_Os02g39390
LOC_Os08g18990	LOC_Os02g39390
LOC_Os08g19610	LOC_Os02g39390
LOC_Os08g20270	LOC_Os02g39390
LOC_Os08g20270	LOC_Os10g37660
LOC_Os08g20480	LOC_Os02g39390
LOC_Os08g21670	LOC_Os02g39390
LOC_Os08g23020	LOC_Os02g39390
LOC_Os08g23120	LOC_Os02g39390
LOC_Os08g23220	LOC_Os02g39390
LOC_Os08g24040	LOC_Os02g39390
LOC_Os08g24420	LOC_Os02g39390
LOC_Os08g24630	LOC_Os03g30050
LOC_Os08g25510	LOC_Os12g01190
LOC_Os08g25590	LOC_Os02g39390
LOC_Os08g25900	LOC_Os02g39390
LOC_Os08g26430	LOC_Os02g39390
LOC_Os08g26790	LOC_Os02g39390
LOC_Os08g26820	LOC_Os02g39390
LOC_Os08g27010	LOC_Os02g39390
LOC_Os08g27220	LOC_Os02g39390
LOC_Os08g27290	LOC_Os02g39390
LOC_Os08g27440	LOC_Os10g37660
LOC_Os08g29080	LOC_Os02g39390
LOC_Os08g29080	LOC_Os03g30050
LOC_Os08g29720	LOC_Os10g37660
LOC_Os08g31030	LOC_Os02g39390
LOC_Os08g31340	LOC_Os02g39390
LOC_Os08g31750	LOC_Os02g39390
LOC_Os08g31910	LOC_Os02g39390
LOC_Os08g32870	LOC_Os02g39390
LOC_Os08g34060	LOC_Os02g39390
LOC_Os08g34210	LOC_Os02g39390
LOC_Os08g34210	LOC_Os03g30050
LOC_Os08g35210	LOC_Os02g39390
LOC_Os08g36890	LOC_Os02g39390
LOC_Os08g36994	LOC_Os02g39390
LOC_Os08g37350	LOC_Os02g39390
LOC_Os08g37610	LOC_Os02g39390
LOC_Os08g37904	LOC_Os02g39390
LOC_Os08g37980	LOC_Os02g39390
LOC_Os08g38080	LOC_Os02g39390
LOC_Os08g39100	LOC_Os02g39390
LOC_Os08g39570	LOC_Os10g37660
LOC_Os08g39670	LOC_Os10g37660
LOC_Os08g40200	LOC_Os10g37660
LOC_Os08g40610	LOC_Os02g39390
LOC_Os08g41090	LOC_Os10g37660
LOC_Os08g41540	LOC_Os10g37660
LOC_Os08g41830	LOC_Os10g37660
LOC_Os08g41850	LOC_Os02g39390
LOC_Os08g42380	LOC_Os02g39390
LOC_Os08g42670	LOC_Os02g39390
LOC_Os08g43180	LOC_Os02g39390
LOC_Os08g43400	LOC_Os02g39390
LOC_Os08g43960	LOC_Os02g39390
LOC_Os08g44000	LOC_Os02g39390
LOC_Os08g44010	LOC_Os02g39390
LOC_Os08g44240	LOC_Os02g39390
LOC_Os08g44450	LOC_Os10g37660
LOC_Os08g44560	LOC_Os02g39390
LOC_Os08g44860	LOC_Os04g19360
LOC_Os08g44890	LOC_Os02g39390
LOC_Os08g45190	LOC_Os02g39390
LOC_Os08g45240	LOC_Os02g39390
LOC_Os08g45240	LOC_Os04g19360
LOC_Os09g00999	LOC_Os02g39390
LOC_Os09g01000	LOC_Os02g39390
LOC_Os09g01600	LOC_Os02g39390
LOC_Os09g04680	LOC_Os10g37660
LOC_Os09g04690	LOC_Os10g37660
LOC_Os09g06390	LOC_Os02g39390
LOC_Os09g06464	LOC_Os02g39390
LOC_Os09g07420	LOC_Os02g39390
LOC_Os09g07510	LOC_Os02g39390
LOC_Os09g07900	LOC_Os02g39390
LOC_Os09g08390	LOC_Os10g37660
LOC_Os09g08670	LOC_Os02g39390
LOC_Os09g08790	LOC_Os12g01190
LOC_Os09g08880	LOC_Os02g39390
LOC_Os09g09260	LOC_Os02g39390
LOC_Os09g09470	LOC_Os10g37660
LOC_Os09g09790	LOC_Os03g30050
LOC_Os09g09990	LOC_Os10g37660
LOC_Os09g11940	LOC_Os02g39390
LOC_Os09g12060	LOC_Os02g39390
LOC_Os09g12090	LOC_Os02g39390
LOC_Os09g12320	LOC_Os02g39390
LOC_Os09g12320	LOC_Os10g37660
LOC_Os09g13610	LOC_Os02g39390
LOC_Os09g13630	LOC_Os02g39390
LOC_Os09g13650	LOC_Os10g37660
LOC_Os09g14260	LOC_Os02g39390
LOC_Os09g14260	LOC_Os03g30050
LOC_Os09g14560	LOC_Os02g39390
LOC_Os09g15420	LOC_Os02g39390
LOC_Os09g15820	LOC_Os02g39390
LOC_Os09g16200	LOC_Os02g39390
LOC_Os09g16380	LOC_Os10g37660
LOC_Os09g17740	LOC_Os02g39390
LOC_Os09g17940	LOC_Os02g39390
LOC_Os09g19640	LOC_Os02g39390
LOC_Os09g19670	LOC_Os02g39390
LOC_Os09g19952	LOC_Os02g39390
LOC_Os09g21000	LOC_Os02g39390
LOC_Os09g22440	LOC_Os02g39390
LOC_Os09g22500	LOC_Os02g39390
LOC_Os09g23160	LOC_Os10g37660
LOC_Os09g23520	LOC_Os02g39390
LOC_Os09g23740	LOC_Os02g39390
LOC_Os09g23990	LOC_Os02g39390
LOC_Os09g24620	LOC_Os12g01190
LOC_Os09g25190	LOC_Os02g39390
LOC_Os09g25490	LOC_Os02g39390
LOC_Os09g26420	LOC_Os02g39390
LOC_Os09g26560	LOC_Os02g39390
LOC_Os09g26730	LOC_Os02g39390
LOC_Os09g27240	LOC_Os02g39390
LOC_Os09g27300	LOC_Os02g39390
LOC_Os09g27420	LOC_Os02g39390
LOC_Os09g27700	LOC_Os02g39390
LOC_Os09g28000	LOC_Os10g37660
LOC_Os09g28050	LOC_Os10g37660
LOC_Os09g28240	LOC_Os10g37660
LOC_Os09g28570	LOC_Os02g39390
LOC_Os09g28570	LOC_Os10g37660
LOC_Os09g28910	LOC_Os10g37660
LOC_Os09g29070	LOC_Os02g39390
LOC_Os09g29840	LOC_Os02g39390
LOC_Os09g29840	LOC_Os12g01190
LOC_Os09g30466	LOC_Os02g39390
LOC_Os09g32220	LOC_Os02g39390
LOC_Os09g32550	LOC_Os02g39390
LOC_Os09g32650	LOC_Os02g39390
LOC_Os09g32840	LOC_Os02g39390
LOC_Os09g33510	LOC_Os10g37660
LOC_Os09g33820	LOC_Os10g37660
LOC_Os09g33930	LOC_Os02g39390
LOC_Os09g34150	LOC_Os02g39390
LOC_Os09g34930	LOC_Os02g39390
LOC_Os09g34970	LOC_Os02g39390
LOC_Os09g36040	LOC_Os02g39390
LOC_Os09g36230	LOC_Os02g39390
LOC_Os09g36240	LOC_Os02g39390
LOC_Os09g36270	LOC_Os02g39390
LOC_Os09g36350	LOC_Os10g37660
LOC_Os09g36450	LOC_Os02g39390
LOC_Os09g36450	LOC_Os10g37660
LOC_Os09g36750	LOC_Os02g39390
LOC_Os09g37100	LOC_Os10g37660
LOC_Os09g37350	LOC_Os02g39390
LOC_Os09g37710	LOC_Os10g37660
LOC_Os09g37930	LOC_Os10g37660
LOC_Os09g38130	LOC_Os02g39390
LOC_Os09g38300	LOC_Os10g37660
LOC_Os09g38410	LOC_Os10g37660
LOC_Os09g38759	LOC_Os02g39390
LOC_Os09g39050	LOC_Os02g39390
LOC_Os09g39410	LOC_Os03g30050
LOC_Os09g39410	LOC_Os10g37660
LOC_Os09g40000	LOC_Os10g37660
LOC_Os10g02350	LOC_Os02g39390
LOC_Os10g02490	LOC_Os02g39390
LOC_Os10g02880	LOC_Os02g39390
LOC_Os10g03230	LOC_Os10g37660
LOC_Os10g03950	LOC_Os02g39390
LOC_Os10g04630	LOC_Os02g39390
LOC_Os10g04640	LOC_Os02g39390
LOC_Os10g05050	LOC_Os02g39390
LOC_Os10g05240	LOC_Os02g39390
LOC_Os10g05340	LOC_Os02g39390
LOC_Os10g06520	LOC_Os02g39390
LOC_Os10g06630	LOC_Os02g39390
LOC_Os10g07060	LOC_Os02g39390
LOC_Os10g07210	LOC_Os02g39390
LOC_Os10g07310	LOC_Os02g39390
LOC_Os10g07534	LOC_Os02g39390
LOC_Os10g08840	LOC_Os10g37660
LOC_Os10g10040	LOC_Os02g39390
LOC_Os10g10130	LOC_Os02g39390
LOC_Os10g10170	LOC_Os02g39390
LOC_Os10g11140	LOC_Os02g39390
LOC_Os10g11310	LOC_Os10g37660
LOC_Os10g12190	LOC_Os02g39390
LOC_Os10g12400	LOC_Os02g39390
LOC_Os10g13370	LOC_Os02g39390
LOC_Os10g13610	LOC_Os02g39390
LOC_Os10g14020	LOC_Os02g39390
LOC_Os10g14170	LOC_Os02g39390
LOC_Os10g15164	LOC_Os02g39390
LOC_Os10g16640	LOC_Os02g39390
LOC_Os10g16890	LOC_Os02g39390
LOC_Os10g20380	LOC_Os02g39390
LOC_Os10g21080	LOC_Os02g39390
LOC_Os10g21190	LOC_Os02g39390
LOC_Os10g21194	LOC_Os02g39390
LOC_Os10g21196	LOC_Os02g39390
LOC_Os10g21212	LOC_Os02g39390
LOC_Os10g21230	LOC_Os02g39390
LOC_Os10g21266	LOC_Os02g39390
LOC_Os10g21268	LOC_Os02g39390
LOC_Os10g21268	LOC_Os10g37660
LOC_Os10g21346	LOC_Os02g39390
LOC_Os10g21396	LOC_Os02g39390
LOC_Os10g21398	LOC_Os02g39390
LOC_Os10g21418	LOC_Os02g39390
LOC_Os10g21730	LOC_Os02g39390
LOC_Os10g21784	LOC_Os03g30050
LOC_Os10g22130	LOC_Os10g37660
LOC_Os10g22170	LOC_Os02g39390
LOC_Os10g22860	LOC_Os10g37660
LOC_Os10g23110	LOC_Os02g39390
LOC_Os10g23120	LOC_Os02g39390
LOC_Os10g24160	LOC_Os10g37660
LOC_Os10g24310	LOC_Os02g39390
LOC_Os10g25070	LOC_Os10g37660
LOC_Os10g25210	LOC_Os02g39390
LOC_Os10g25430	LOC_Os02g39390
LOC_Os10g26145	LOC_Os02g39390
LOC_Os10g26290	LOC_Os02g39390
LOC_Os10g26990	LOC_Os10g37660
LOC_Os10g27174	LOC_Os02g39390
LOC_Os10g27470	LOC_Os02g39390
LOC_Os10g28020	LOC_Os02g39390
LOC_Os10g28020	LOC_Os10g37660
LOC_Os10g28240	LOC_Os10g37660
LOC_Os10g29720	LOC_Os02g39390
LOC_Os10g29720	LOC_Os10g37660
LOC_Os10g29870	LOC_Os02g39390
LOC_Os10g30080	LOC_Os02g39390
LOC_Os10g30860	LOC_Os02g39390
LOC_Os10g30910	LOC_Os02g39390
LOC_Os10g31000	LOC_Os02g39390
LOC_Os10g31000	LOC_Os10g37660
LOC_Os10g31040	LOC_Os02g39390
LOC_Os10g31120	LOC_Os02g39390
LOC_Os10g31250	LOC_Os10g37660
LOC_Os10g31820	LOC_Os02g39390
LOC_Os10g32190	LOC_Os02g39390
LOC_Os10g33310	LOC_Os02g39390
LOC_Os10g33420	LOC_Os02g39390
LOC_Os10g33710	LOC_Os10g37660
LOC_Os10g33840	LOC_Os02g39390
LOC_Os10g33980	LOC_Os02g39390
LOC_Os10g34300	LOC_Os02g39390
LOC_Os10g34480	LOC_Os10g37660
LOC_Os10g34810	LOC_Os10g37660
LOC_Os10g35030	LOC_Os02g39390
LOC_Os10g35770	LOC_Os02g39390
LOC_Os10g35770	LOC_Os10g37660
LOC_Os10g36650	LOC_Os02g39390
LOC_Os10g36680	LOC_Os02g39390
LOC_Os10g36760	LOC_Os02g39390
LOC_Os10g37180	LOC_Os02g39390
LOC_Os10g37420	LOC_Os10g37660
LOC_Os10g37660	LOC_Os10g37660
LOC_Os10g37670	LOC_Os02g39390
LOC_Os10g38080	LOC_Os02g39390
LOC_Os10g38080	LOC_Os10g37660
LOC_Os10g38110	LOC_Os02g39390
LOC_Os10g38206	LOC_Os02g39390
LOC_Os10g38206	LOC_Os03g30050
LOC_Os10g38234	LOC_Os02g39390
LOC_Os10g38276	LOC_Os04g19360
LOC_Os10g39760	LOC_Os02g39390
LOC_Os10g40220	LOC_Os10g37660
LOC_Os10g40260	LOC_Os02g39390
LOC_Os10g41260	LOC_Os02g39390
LOC_Os10g41780	LOC_Os02g39390
LOC_Os10g42250	LOC_Os02g39390
LOC_Os10g42800	LOC_Os02g39390
LOC_Os10g42840	LOC_Os02g39390
LOC_Os10g42870	LOC_Os02g39390
LOC_Os10g43075	LOC_Os10g37660
LOC_Os11g02400	LOC_Os02g39390
LOC_Os11g02964	LOC_Os02g39390
LOC_Os11g03290	LOC_Os02g39390
LOC_Os11g03530	LOC_Os10g37660
LOC_Os11g04104	LOC_Os02g39390
LOC_Os11g04720	LOC_Os02g39390
LOC_Os11g05130	LOC_Os02g39390
LOC_Os11g05650	LOC_Os02g39390
LOC_Os11g06130	LOC_Os02g39390
LOC_Os11g06390	LOC_Os02g39390
LOC_Os11g06750	LOC_Os10g37660
LOC_Os11g07080	LOC_Os10g37660
LOC_Os11g07916	LOC_Os02g39390
LOC_Os11g08590	LOC_Os02g39390
LOC_Os11g08660	LOC_Os02g39390
LOC_Os11g08670	LOC_Os02g39390
LOC_Os11g09130	LOC_Os02g39390
LOC_Os11g09680	LOC_Os02g39390
LOC_Os11g09690	LOC_Os02g39390
LOC_Os11g09890	LOC_Os02g39390
LOC_Os11g09900	LOC_Os02g39390
LOC_Os11g09940	LOC_Os02g39390
LOC_Os11g10060	LOC_Os02g39390
LOC_Os11g10760	LOC_Os10g37660
LOC_Os11g11000	LOC_Os02g39390
LOC_Os11g11620	LOC_Os02g39390
LOC_Os11g12730	LOC_Os02g39390
LOC_Os11g14190	LOC_Os02g39390
LOC_Os11g14670	LOC_Os02g39390
LOC_Os11g16580	LOC_Os02g39390
LOC_Os11g18170	LOC_Os10g37660
LOC_Os11g18730	LOC_Os02g39390
LOC_Os11g19960	LOC_Os10g37660
LOC_Os11g20400	LOC_Os02g39390
LOC_Os11g20400	LOC_Os10g37660
LOC_Os11g21804	LOC_Os02g39390
LOC_Os11g22300	LOC_Os02g39390
LOC_Os11g22530	LOC_Os02g39390
LOC_Os11g22630	LOC_Os02g39390
LOC_Os11g23790	LOC_Os02g39390
LOC_Os11g24240	LOC_Os10g37660
LOC_Os11g24540	LOC_Os02g39390
LOC_Os11g24610	LOC_Os02g39390
LOC_Os11g24890	LOC_Os02g39390
LOC_Os11g25240	LOC_Os02g39390
LOC_Os11g25640	LOC_Os02g39390
LOC_Os11g26580	LOC_Os02g39390
LOC_Os11g26850	LOC_Os02g39390
LOC_Os11g26880	LOC_Os02g39390
LOC_Os11g27370	LOC_Os02g39390
LOC_Os11g28340	LOC_Os02g39390
LOC_Os11g29190	LOC_Os02g39390
LOC_Os11g29230	LOC_Os10g37660
LOC_Os11g31480	LOC_Os02g39390
LOC_Os11g31530	LOC_Os02g39390
LOC_Os11g31810	LOC_Os02g39390
LOC_Os11g32110	LOC_Os10g37660
LOC_Os11g32870	LOC_Os10g37660
LOC_Os11g33000	LOC_Os02g39390
LOC_Os11g33330	LOC_Os02g39390
LOC_Os11g33970	LOC_Os10g37660
LOC_Os11g34130	LOC_Os02g39390
LOC_Os11g34130	LOC_Os10g37660
LOC_Os11g34300	LOC_Os02g39390
LOC_Os11g34350	LOC_Os02g39390
LOC_Os11g34350	LOC_Os03g30050
LOC_Os11g36030	LOC_Os10g37660
LOC_Os11g36480	LOC_Os10g37660
LOC_Os11g36870	LOC_Os02g39390
LOC_Os11g36870	LOC_Os04g19360
LOC_Os11g37540	LOC_Os02g39390
LOC_Os11g37740	LOC_Os02g39390
LOC_Os11g38030	LOC_Os02g39390
LOC_Os11g38210	LOC_Os02g39390
LOC_Os11g38900	LOC_Os10g37660
LOC_Os11g39020	LOC_Os02g39390
LOC_Os11g39310	LOC_Os02g39390
LOC_Os11g39360	LOC_Os02g39390
LOC_Os11g39370	LOC_Os10g37660
LOC_Os11g39530	LOC_Os02g39390
LOC_Os11g40070	LOC_Os02g39390
LOC_Os11g40900	LOC_Os02g39390
LOC_Os11g42390	LOC_Os10g37660
LOC_Os11g42420	LOC_Os02g39390
LOC_Os11g43510	LOC_Os10g37660
LOC_Os11g43700	LOC_Os02g39390
LOC_Os11g43900	LOC_Os02g39390
LOC_Os11g43970	LOC_Os02g39390
LOC_Os11g44810	LOC_Os02g39390
LOC_Os11g44810	LOC_Os10g37660
LOC_Os11g45130	LOC_Os02g39390
LOC_Os11g46810	LOC_Os04g19360
LOC_Os11g46870	LOC_Os10g37660
LOC_Os11g47809	LOC_Os04g19360
LOC_Os11g47970	LOC_Os02g39390
LOC_Os11g47970	LOC_Os10g37660
LOC_Os12g01360	LOC_Os10g37660
LOC_Os12g01530	LOC_Os02g39390
LOC_Os12g01760	LOC_Os02g39390
LOC_Os12g02094	LOC_Os02g39390
LOC_Os12g02320	LOC_Os02g39390
LOC_Os12g02330	LOC_Os10g37660
LOC_Os12g02370	LOC_Os02g39390
LOC_Os12g02840	LOC_Os02g39390
LOC_Os12g03060	LOC_Os02g39390
LOC_Os12g03470	LOC_Os10g37660
LOC_Os12g03630	LOC_Os10g37660
LOC_Os12g03740	LOC_Os02g39390
LOC_Os12g03860	LOC_Os02g39390
LOC_Os12g03899	LOC_Os02g39390
LOC_Os12g03899	LOC_Os12g01190
LOC_Os12g04500	LOC_Os02g39390
LOC_Os12g04740	LOC_Os02g39390
LOC_Os12g04960	LOC_Os03g30050
LOC_Os12g05330	LOC_Os02g39390
LOC_Os12g05920	LOC_Os02g39390
LOC_Os12g06980	LOC_Os02g39390
LOC_Os12g07060	LOC_Os10g37660
LOC_Os12g07820	LOC_Os03g30050
LOC_Os12g08280	LOC_Os02g39390
LOC_Os12g08730	LOC_Os03g30050
LOC_Os12g09530	LOC_Os02g39390
LOC_Os12g09590	LOC_Os02g39390
LOC_Os12g09720	LOC_Os02g39390
LOC_Os12g10570	LOC_Os10g37660
LOC_Os12g10580	LOC_Os02g39390
LOC_Os12g10580	LOC_Os10g37660
LOC_Os12g11870	LOC_Os02g39390
LOC_Os12g11870	LOC_Os10g37660
LOC_Os12g12740	LOC_Os02g39390
LOC_Os12g13340	LOC_Os10g37660
LOC_Os12g13380	LOC_Os02g39390
LOC_Os12g13720	LOC_Os02g39390
LOC_Os12g14070	LOC_Os02g39390
LOC_Os12g14440	LOC_Os02g39390
LOC_Os12g14610	LOC_Os02g39390
LOC_Os12g15590	LOC_Os02g39390
LOC_Os12g16220	LOC_Os02g39390
LOC_Os12g16660	LOC_Os10g37660
LOC_Os12g17310	LOC_Os02g39390
LOC_Os12g17600	LOC_Os02g39390
LOC_Os12g17910	LOC_Os02g39390
LOC_Os12g18110	LOC_Os10g37660
LOC_Os12g18140	LOC_Os02g39390
LOC_Os12g18900	LOC_Os02g39390
LOC_Os12g19350	LOC_Os02g39390
LOC_Os12g19381	LOC_Os02g39390
LOC_Os12g19530	LOC_Os02g39390
LOC_Os12g19530	LOC_Os10g37660
LOC_Os12g19810	LOC_Os02g39390
LOC_Os12g20150	LOC_Os02g39390
LOC_Os12g21700	LOC_Os02g39390
LOC_Os12g22284	LOC_Os03g30050
LOC_Os12g22680	LOC_Os10g37660
LOC_Os12g24090	LOC_Os02g39390
LOC_Os12g24170	LOC_Os02g39390
LOC_Os12g24210	LOC_Os02g39390
LOC_Os12g24210	LOC_Os04g19360
LOC_Os12g24210	LOC_Os10g37660
LOC_Os12g24550	LOC_Os02g39390
LOC_Os12g24580	LOC_Os02g39390
LOC_Os12g24580	LOC_Os10g37660
LOC_Os12g25700	LOC_Os02g39390
LOC_Os12g26150	LOC_Os10g37660
LOC_Os12g26900	LOC_Os10g37660
LOC_Os12g27440	LOC_Os02g39390
LOC_Os12g27980	LOC_Os10g37660
LOC_Os12g28600	LOC_Os10g37660
LOC_Os12g30555	LOC_Os02g39390
LOC_Os12g30760	LOC_Os02g39390
LOC_Os12g31770	LOC_Os10g37660
LOC_Os12g31780	LOC_Os02g39390
LOC_Os12g31960	LOC_Os02g39390
LOC_Os12g32170	LOC_Os02g39390
LOC_Os12g32240	LOC_Os02g39390
LOC_Os12g32250	LOC_Os02g39390
LOC_Os12g32800	LOC_Os02g39390
LOC_Os12g33300	LOC_Os10g37660
LOC_Os12g33320	LOC_Os02g39390
LOC_Os12g33922	LOC_Os02g39390
LOC_Os12g33946	LOC_Os02g39390
LOC_Os12g33958	LOC_Os02g39390
LOC_Os12g34018	LOC_Os10g37660
LOC_Os12g34040	LOC_Os02g39390
LOC_Os12g34062	LOC_Os02g39390
LOC_Os12g34062	LOC_Os10g37660
LOC_Os12g34094	LOC_Os02g39390
LOC_Os12g34124	LOC_Os10g37660
LOC_Os12g34540	LOC_Os04g19360
LOC_Os12g34550	LOC_Os02g39390
LOC_Os12g34670	LOC_Os10g37660
LOC_Os12g35320	LOC_Os02g39390
LOC_Os12g35630	LOC_Os02g39390
LOC_Os12g35640	LOC_Os02g39390
LOC_Os12g35880	LOC_Os02g39390
LOC_Os12g35940	LOC_Os02g39390
LOC_Os12g36030	LOC_Os02g39390
LOC_Os12g36180	LOC_Os10g37660
LOC_Os12g36830	LOC_Os10g37660
LOC_Os12g36880	LOC_Os04g19360
LOC_Os12g37290	LOC_Os02g39390
LOC_Os12g37460	LOC_Os10g37660
LOC_Os12g37939	LOC_Os02g39390
LOC_Os12g38270	LOC_Os02g39390
LOC_Os12g39220	LOC_Os02g39390
LOC_Os12g39930	LOC_Os02g39390
LOC_Os12g39970	LOC_Os02g39390
LOC_Os12g40530	LOC_Os02g39390
LOC_Os12g40880	LOC_Os02g39390
LOC_Os12g41390	LOC_Os02g39390
LOC_Os12g42140	LOC_Os02g39390
LOC_Os12g42520	LOC_Os02g39390
LOC_Os12g43034	LOC_Os02g39390
LOC_Os12g43640	LOC_Os02g39390
LOC_Os12g44150	LOC_Os02g39390
