# Supplementary material for: Global Protein Interactome Mapping in Rice Using Barcode‐Indexed PCR Coupled with HiFi Long‐Read Sequencing
Source: Adv Sci (Weinh). 2025 Jan 22;12(11):2416243. doi: 10.1002/advs.202416243 (PMC11923860; doi:10.1002/advs.202416243)
Supplement: Supplementary file 2 — Supporting Figure and Tables [file ADVS-12-2416243-s001.zip › advs202416243-sup-0002-SuppFigTables/Supplementary table 10.xlsx]

## Sheet: Supplementary Table 10
Supplementary Table 10. Counts of PPIs between kinases and TFs
Kinase name	TF family	Counts
receptor like kinases(RLKs)	AP2-EREBP	15
calcium/calmodulin depedent protein kinase	AP2-EREBP	12
receptor like kinases(RLKs)	NAC	9
calcium/calmodulin depedent protein kinase	MYB	6
calcium/calmodulin depedent protein kinase	NAC	6
receptor like kinases(RLKs)	MYB	6
calcium/calmodulin depedent protein kinase	ARF	4
Homologs of yeast Sterile 7, Sterile 11, Sterile 20 kinases	AP2-EREBP	4
receptor like kinases(RLKs)	ARF	4
calcium/calmodulin depedent protein kinase	FAR1	3
Casein kinase	AP2-EREBP	3
receptor like kinases(RLKs)	DDT	3
receptor like kinases(RLKs)	WRKY	3
serine/threonine-protein kinase	AP2-EREBP	3
serine/threonine-protein kinase	NAC	3
somatic embryogenesis receptor kinase（SERK）	AP2-EREBP	3
somatic embryogenesis receptor kinase（SERK）	NAC	3
wall-associated kinase	AP2-EREBP	3
calcium/calmodulin depedent protein kinase	ABI3VP1	2
calcium/calmodulin depedent protein kinase	bHLH	2
calcium/calmodulin depedent protein kinase	bZIP	2
calcium/calmodulin depedent protein kinase	C2C2-Dof	2
calcium/calmodulin depedent protein kinase	DDT	2
calcium/calmodulin depedent protein kinase	Orphans	2
Homologs of yeast Sterile 7, Sterile 11, Sterile 20 kinases	ARF	2
Homologs of yeast Sterile 7, Sterile 11, Sterile 20 kinases	NAC	2
LRR	MYB	2
LRR	NAC	2
receptor like kinases(RLKs)	bHLH	2
receptor like kinases(RLKs)	C3H	2
receptor like kinases(RLKs)	HSF	2
receptor like kinases(RLKs)	PHD	2
serine/threonine protein kinase	AP2-EREBP	2
