# Supplementary material for: Global Protein Interactome Mapping in Rice Using Barcode‐Indexed PCR Coupled with HiFi Long‐Read Sequencing
Source: Adv Sci (Weinh). 2025 Jan 22;12(11):2416243. doi: 10.1002/advs.202416243 (PMC11923860; doi:10.1002/advs.202416243)
Supplement: Supplementary file 2 — Supporting Figure and Tables [file ADVS-12-2416243-s001.zip › advs202416243-sup-0002-SuppFigTables/Supplementary table 11.xlsx]

## Sheet: Supplementary Table 11
Supplementary Table 11. BiFC verification of PPIs
NO.	Prey protein ID	Bait protein ID	Interaction by BiFC
1	LOC_Os01g03070	LOC_Os01g64730	Negative
2	LOC_Os01g10400	LOC_Os03g22634	Negative
3	LOC_Os01g10400	LOC_Os05g27930	Positive
4	LOC_Os01g10610	LOC_Os01g10610	Positive
5	LOC_Os01g21180	LOC_Os08g44820	Positive
6	LOC_Os01g67134	LOC_Os03g37970	Positive
7	LOC_Os01g69110	LOC_Os03g08430	Positive
8	LOC_Os02g24604	LOC_Os05g27930	Positive
9	LOC_Os02g34600	LOC_Os02g12310	Positive
10	LOC_Os02g34600	LOC_Os03g55600	Positive
11	LOC_Os03g08010	LOC_Os03g08430	Positive
12	LOC_Os03g08010	LOC_Os05g27930	Positive
13	LOC_Os03g08580	LOC_Os02g39630	Positive
14	LOC_Os03g27310	LOC_Os02g38050	Negative
15	LOC_Os03g37970	LOC_Os06g02510	Positive
16	LOC_Os03g44710	LOC_Os09g35710	Positive
17	LOC_Os03g55600	LOC_Os02g12310	Positive
18	LOC_Os03g58250	LOC_Os03g41460	Positive
19	LOC_Os03g58250	LOC_Os03g55600	Positive
20	LOC_Os04g01230	LOC_Os03g08430	Negative
21	LOC_Os04g16830	LOC_Os03g37970	Negative
22	LOC_Os04g27860	LOC_Os08g44820	Negative
23	LOC_Os04g56520	LOC_Os03g08430	Negative
24	LOC_Os05g01262	LOC_Os09g35710	Positive
25	LOC_Os05g27930	LOC_Os05g27930	Positive
26	LOC_Os05g46270	LOC_Os09g35710	Positive
27	LOC_Os06g02540	LOC_Os03g37970	Positive
28	LOC_Os06g06300	LOC_Os01g11940	Negative
29	LOC_Os08g44820	LOC_Os08g44820	Positive
30	LOC_Os10g33800	LOC_Os03g08430	Negative
31	LOC_Os10g33800	LOC_Os03g37970	Positive
32	LOC_Os11g43820	LOC_Os03g37970	Positive
33	LOC_Os12g10580	LOC_Os02g38050	Negative
34	LOC_Os12g10580	LOC_Os03g08430	Negative
35	LOC_Os12g10580	LOC_Os03g37970	Negative
36	LOC_Os12g10580	LOC_Os05g27930	Negative
37	LOC_Os12g10580	LOC_Os09g35710	Negative
38	LOC_Os12g10580	LOC_Os12g10580	Positive
39	LOC_Os01g53000	LOC_Os03g13970	Positive
40	LOC_Os05g45420	LOC_Os05g27930	Negative
