# Supplementary material for: Global Protein Interactome Mapping in Rice Using Barcode‐Indexed PCR Coupled with HiFi Long‐Read Sequencing
Source: Adv Sci (Weinh). 2025 Jan 22;12(11):2416243. doi: 10.1002/advs.202416243 (PMC11923860; doi:10.1002/advs.202416243)
Supplement: Supplementary file 2 — Supporting Figure and Tables [file ADVS-12-2416243-s001.zip › advs202416243-sup-0002-SuppFigTables/Supplementary table 12.xlsx]

## Sheet: Supplementary Table 12
Supplementary Table 12. The validation of PPIs in Y2H and BiFC asasy
No.	Prey protein ID	Abbreivation	Bait protein ID	Abbreivation	Interaction by Y2H	Interaction by BIFC
1	LOC_Os11g48020	GL1	LOC_Os06g09390	ERF71	Negative	Negative
2	LOC_Os04g35240	SAPK7	LOC_Os04g35240	SAPK7	Negative	Negative
3	LOC_Os11g16280	F-box	LOC_Os08g34580	TPS1	Negative	Negative
4	LOC_Os08g08960	GER3	LOC_Os08g08960	GER3	Negative	Negative
5	LOC_Os10g30850	HCL1	LOC_Os10g30850	HCL1	Negative	Negative
6	LOC_Os04g43760	PAL5	LOC_Os02g03410	CPK4	Negative	Negative
7	LOC_Os03g61130	NPC	LOC_Os02g15640	PYL	Negative	Negative
8	LOC_Os01g46970	bZIP5	LOC_Os02g12310	NAC23	Negative	Negative
9	LOC_Os01g64000	bZIP10	LOC_Os08g01840	Tudor3	Negative	Negative
10	LOC_Os01g66120	NAC2	LOC_Os07g01820	MADS15	Negative	Negative
11	LOC_Os01g64000	bZIP10	LOC_Os04g35240	SAPK7	Negative	Negative
12	LOC_Os07g48660	bZIP62	LOC_Os08g04270	FIE2	Negative	Negative
13	LOC_Os06g06090	MAPK6	LOC_Os01g05650	249	Negative	Negative
14	LOC_Os01g07810	ALBA1	LOC_Os10g37180	GDCH	Negative	Positive
15	LOC_Os03g21460	GLYII2	LOC_Os09g37270	RacGEF1	Negative	Negative
16	LOC_Os02g15640	PYL	LOC_Os06g09390	ERF71	Negative	Negative
17	LOC_Os09g30400	WRKY	LOC_Os08g34210	ALDH1A3	Negative	Negative
18	LOC_Os01g64000	bZIP10	LOC_Os08g37800	SnRK1d	Negative	Negative
19	LOC_Os06g09390	ERF71	LOC_Os01g59660	MYBGA	Negative	Negative
20	LOC_Os06g50600	bZIP55	LOC_Os01g37790	PWWP1	Negative	Negative
21	LOC_Os06g50600	bZIP55	LOC_Os03g17980	SnRK1c	Negative	Negative
22	LOC_Os07g48660	bZIP62	LOC_Os05g45420	SnRK1a	Negative	Negative
23	LOC_Os01g64000	bZIP10	LOC_Os07g09610	SnRK1b	Negative	Negative
24	LOC_Os01g64000	bZIP10	LOC_Os08g37800	HAT3.1	Negative	Negative
25	LOC_Os01g46970	bZIP5	LOC_Os11g02240	CIPK15	Negative	Negative
26	LOC_Os01g64000	bZIP10	LOC_Os11g09370	HDA709	Negative	Negative
27	LOC_Os11g06170	bZIP81	LOC_Os08g01130	GEN2	Negative	Negative
28	LOC_Os01g64000	bZIP10	LOC_Os05g45420	SnRK1a	Negative	Negative
29	LOC_Os01g46970	bZIP5	LOC_Os08g37800	SnRK1d	Positive	Positive
30	LOC_Os04g47220	PIP1	LOC_Os04g47220	PIP1	Positive	Positive
31	LOC_Os02g07450	HAP5A	LOC_Os02g07450	HAP5A	Positive	Negative
32	LOC_Os01g56550	TFIIF2	LOC_Os01g56550	TFIIF2	Positive	Positive
33	LOC_Os11g06170	bZIP81	LOC_Os01g69080	SSI2	Positive	Positive
34	LOC_Os09g31400	EIL3	LOC_Os02g04640	PHR	Positive	Positive
35	LOC_Os02g04160	TEF1	LOC_Os01g32660	MKK6	Positive	Positive
36	LOC_Os06g45140	bZIP52	LOC_Os08g01130	GEN2	Positive	Positive
37	LOC_Os02g34600	SAPK6	LOC_Os01g64000	bZIP10	Positive	Positive
38	LOC_Os02g12310	NAC1	LOC_Os01g66120	NAC2	Positive	Positive
39	LOC_Os02g04330	ACPK	LOC_Os06g04200	Waxy	Positive	Positive
40	LOC_Os05g48800	DI19	LOC_Os10g01134	SCP46	Positive	Positive
41	LOC_Os03g41460	SAPK10	LOC_Os11g29870	OsWRKY72	Positive	Positive
42	LOC_Os01g46970	bZIP5	LOC_Os03g17980	SnRK1c	Positive	Positive
43	LOC_Os07g48660	bZIP62	LOC_Os06g12400	HAT3.1	Positive	Positive
44	LOC_Os01g46970	bZIP5	LOC_Os01g64970	SAPK4	Positive	Positive
45	LOC_Os01g11940	FTL1	LOC_Os03g54160	MADS14	Positive	Positive
46	LOC_Os01g11940	FTL1	LOC_Os03g55389	Hd6	Positive	Positive
47	LOC_Os01g11940	FTL1	LOC_Os02g36974	GI	Positive	Positive
48	LOC_Os03g32580	BAK1	LOC_Os03g32580	BAK1	Positive	Negative
49	LOC_Os01g46970	bZIP5	LOC_Os09g13630	EMF2b	Positive	Positive
50	LOC_Os01g64000	bZIP10	LOC_Os03g17980	SnRK1c	Positive	Positive
51	LOC_Os01g46970	bZIP5	LOC_Os05g45420	SnRK1a	Positive	Positive
52	LOC_Os01g46970	bZIP5	LOC_Os08g04270	Fie2	Positive	Positive
53	LOC_Os01g46970	bZIP5	LOC_Os04g35240	SAPK7	Positive	Negative
54	LOC_Os01g46970	bZIP5	LOC_Os03g55600	SAPK8	Positive	Positive
55	LOC_Os01g11940	FTL1	LOC_Os08g07740	DTH8	Positive	Positive
56	LOC_Os11g47809	MT1a	LOC_Os11g47809	MT1a	Positive	Positive
