# Supplementary material for: Global Protein Interactome Mapping in Rice Using Barcode‐Indexed PCR Coupled with HiFi Long‐Read Sequencing
Source: Adv Sci (Weinh). 2025 Jan 22;12(11):2416243. doi: 10.1002/advs.202416243 (PMC11923860; doi:10.1002/advs.202416243)
Supplement: Supplementary file 2 — Supporting Figure and Tables [file ADVS-12-2416243-s001.zip › advs202416243-sup-0002-SuppFigTables/Supplementary table 14.xlsx]

## Sheet: Supplementary Table 14
Supplementary Table 14. Nodes and modules of the PPIs (class>5)
Module	Node ID	Clustering	Triangles	Eigen centrality	Degree	Weighted degree	Eccentricity	Closness centrality	Harmonic closness centrality	Betweeness centrality
0	ChrSy.fgenesh.mRNA.14	0	0	0.008276	1	1	8	0.252989	0.260548	0
0	LOC_Os11g06010	0.005125	93	0.369263	191	191	7	0.338659	0.359594	1.21574e+06
0	LOC_Os01g01302	0	0	0.0155	4	4	8	0.258102	0.267662	2535.83
0	LOC_Os01g47470	0	0	0.006562	6	6	8	0.247756	0.258698	11354.4
0	LOC_Os01g05940	0	0	0.003269	1	1	8	0.241886	0.247058	0
0	LOC_Os02g55210	0	0	0.144301	62	62	7	0.319055	0.331825	302031
0	LOC_Os01g07600	0	0	0.008276	1	1	8	0.252989	0.260548	0
0	LOC_Os01g11900	0.5	3	0.026444	4	4	7	0.301091	0.311884	1029.52
0	LOC_Os04g58110	0.012821	1	0.050001	13	13	7	0.285028	0.301192	26652
0	LOC_Os01g11960	0	0	0.008276	1	1	8	0.252989	0.260548	0
0	LOC_Os01g16900	0	0	0.008276	1	1	8	0.252989	0.260548	0
0	LOC_Os01g18850	0	0	0.00123	2	2	8	0.214733	0.221588	18.0776
0	LOC_Os03g55150	0	0	0.012429	2	2	7	0.26049	0.270081	4402.49
0	LOC_Os11g02190	0.083333	3	0.030746	9	9	7	0.301002	0.311091	14197.3
0	LOC_Os01g61190	0.166667	1	0.019497	4	4	7	0.299981	0.309878	1550.54
0	LOC_Os05g04370	0.013228	5	0.10684	28	28	7	0.3177	0.328905	99566.1
0	LOC_Os05g39080	0	0	0.053021	10	10	7	0.30913	0.319676	19082.9
0	LOC_Os12g14450	0.002439	2	0.141057	41	41	7	0.318371	0.330428	182937
0	LOC_Os01g32630	0	0	0.026361	6	6	8	0.265148	0.277512	13975.7
0	LOC_Os03g57460	0	0	0.000777	1	1	9	0.209583	0.215233	0
0	LOC_Os01g35050	0.065934	6	0.056048	14	14	7	0.313405	0.325799	66319.8
0	LOC_Os01g46110	0	0	0.000339	1	1	9	0.199563	0.205083	0
0	LOC_Os03g19970	0	0	0.004609	3	3	8	0.249312	0.260294	11279.1
0	LOC_Os01g49020	0	0	0.00327	2	2	8	0.241504	0.246537	11149
0	LOC_Os01g50340	0	0	0.003269	1	1	8	0.241886	0.247058	0
0	LOC_Os01g53500	0	0	0.000304	1	1	10	0.168041	0.170219	0
0	LOC_Os05g07680	0	0	0.001403	5	5	9	0.201978	0.205896	44590
0	LOC_Os01g54714	0	0	0.003269	1	1	8	0.241886	0.247058	0
0	LOC_Os01g64700	0	0	0.025991	3	3	7	0.268087	0.281501	12198.6
0	LOC_Os05g20850	0	0	0.000758	1	1	8	0.211414	0.217508	0
0	LOC_Os01g66560	0	0	0.008276	1	1	8	0.252989	0.260548	0
0	LOC_Os01g73200	0	0	0.001188	2	2	9	0.221516	0.227727	399.316
0	LOC_Os02g28040	0	0	0.003027	3	3	8	0.235004	0.244394	1761.57
0	LOC_Os01g73990	0	0	0.011958	2	2	8	0.252685	0.260698	207.891
0	LOC_Os02g04650	0.030303	2	0.061636	12	12	7	0.288912	0.307555	37628.7
0	LOC_Os02g37862	0	0	0.005471	2	2	8	0.254805	0.262345	94.5667
0	LOC_Os03g43590	0.166667	1	0.020405	4	4	8	0.268999	0.281329	11854
0	LOC_Os10g16440	0	0	0.041889	22	22	7	0.306926	0.318096	113559
0	LOC_Os10g34430	0	0	0.001495	1	1	8	0.224157	0.232236	0
0	LOC_Os02g07770	0	0	0.008276	1	1	8	0.252989	0.260548	0
0	LOC_Os02g10100	0	0	0.008276	1	1	8	0.252989	0.260548	0
0	LOC_Os02g11050	0	0	0.021708	2	2	7	0.26828	0.279979	593.317
0	LOC_Os02g18450	0	0	0.071186	8	8	7	0.296977	0.317379	20402.1
0	LOC_Os06g29800	0	0	0.003983	2	2	8	0.253692	0.260568	11.2318
0	LOC_Os02g19470	0	0	0.001169	1	1	8	0.234851	0.239757	0
0	LOC_Os02g19720	0	0	0.017213	2	2	8	0.259919	0.270023	527.169
0	LOC_Os02g24612	0	0	0.029988	4	4	8	0.264858	0.27832	4748.85
0	LOC_Os02g35210	0.030303	2	0.075455	12	12	7	0.288957	0.309008	25573.7
0	LOC_Os02g36414	0	0	0.008276	1	1	8	0.252989	0.260548	0
0	LOC_Os02g37940	0	0	0.003269	1	1	8	0.241886	0.247058	0
0	LOC_Os02g39600	0	0	0.008276	1	1	8	0.252989	0.260548	0
0	LOC_Os02g40000	0	0	0.001665	3	3	8	0.23487	0.239877	22297
0	LOC_Os08g31190	0	0	0.000291	1	1	9	0.190202	0.192868	0
0	LOC_Os12g39410	0	0	0.000291	1	1	9	0.190202	0.192868	0
0	LOC_Os02g44020	0.333333	1	0.033272	3	3	8	0.271164	0.285215	1182.47
0	LOC_Os02g48010	0	0	0.040683	5	5	7	0.281865	0.298188	8613.11
0	LOC_Os02g48330	0	0	0.001245	1	1	8	0.236139	0.24081	0
0	LOC_Os02g52130	0	0	0.017099	3	3	8	0.267091	0.278277	1243.27
0	LOC_Os07g48640	0	0	0.004433	2	2	8	0.247398	0.258247	61.6131
0	LOC_Os02g53690	0	0	0.007864	2	2	7	0.259731	0.267991	76.1475
0	LOC_Os02g57220	0	0	0.008897	2	2	8	0.252165	0.259506	76.4647
0	LOC_Os02g57410	0	0	0.008581	2	2	8	0.253047	0.260698	55725
0	LOC_Os03g05200	0	0	0.008276	1	1	8	0.252989	0.260548	0
0	LOC_Os03g07310	0	0	0.008276	1	1	8	0.252989	0.260548	0
0	LOC_Os03g14230	0	0	0.008276	1	1	8	0.252989	0.260548	0
0	LOC_Os03g14600	0	0	0.008276	1	1	8	0.252989	0.260548	0
0	LOC_Os03g15320	0	0	0.002328	1	1	8	0.241107	0.24581	0
0	LOC_Os03g15880	0	0	0.003022	1	1	8	0.241494	0.246477	0
0	LOC_Os03g16050	0	0	0.008276	1	1	8	0.252989	0.260548	0
0	LOC_Os03g24910	0	0	0.000314	1	1	9	0.194784	0.197469	0
0	LOC_Os04g55860	0	0	0.003517	2	2	8	0.241897	0.247117	11149
0	LOC_Os03g29960	0	0	0.008276	1	1	8	0.252989	0.260548	0
0	LOC_Os03g43990	0	0	0.008276	1	1	8	0.252989	0.260548	0
0	LOC_Os03g47510	0	0	0.003269	1	1	8	0.241886	0.247058	0
0	LOC_Os03g50440	0	0	0.003519	3	3	8	0.241515	0.246597	22297
0	LOC_Os06g02550	0	0	0.00032	1	1	9	0.194536	0.197162	0
0	LOC_Os10g25930	0	0	0.00032	1	1	9	0.194536	0.197162	0
0	LOC_Os03g50520	0	0	0.008276	1	1	8	0.252989	0.260548	0
0	LOC_Os03g51650	0	0	0.050133	7	7	8	0.283722	0.302186	14988.7
0	LOC_Os03g55164	0	0	0.000304	1	1	10	0.168041	0.170219	0
0	LOC_Os03g56250	0	0	0.003269	1	1	8	0.241886	0.247058	0
0	LOC_Os03g56860	0	0	0.001169	1	1	8	0.234851	0.239757	0
0	LOC_Os03g57120	0.333333	2	0.016814	5	5	8	0.254096	0.263933	1175.48
0	LOC_Os03g60340	0	0	0.008276	1	1	8	0.252989	0.260548	0
0	LOC_Os03g62580	0	0	0.00425	2	2	8	0.248684	0.254867	43.679
0	LOC_Os04g01560	0	0	0.018403	2	2	8	0.260599	0.270881	475.22
0	LOC_Os04g02520	0	0	0.000658	1	1	9	0.211981	0.217641	0
0	LOC_Os04g06790	0	0	0.020844	4	4	8	0.262328	0.273272	477.869
0	LOC_Os04g08580	0	0	0.003269	1	1	8	0.241886	0.247058	0
0	LOC_Os04g13100	0	0	0.008276	1	1	8	0.252989	0.260548	0
0	LOC_Os04g17630	0.066667	1	0.030765	6	6	7	0.273412	0.286744	13549.7
0	LOC_Os02g16210	0	0	0.000855	1	1	8	0.214712	0.220747	0
0	LOC_Os04g23400	0	0	0.000265	1	1	9	0.175325	0.17809	0
0	LOC_Os07g45880	0	0	0.000784	2	2	8	0.212596	0.217613	11149
0	LOC_Os04g28620	0	0	0.011545	2	2	8	0.254299	0.262457	287.498
0	LOC_Os04g37430	0	0	0.008276	1	1	8	0.252989	0.260548	0
0	LOC_Os04g41120	0	0	0.020505	4	4	7	0.268584	0.280053	12159.9
0	LOC_Os05g43780	0	0	0.000647	1	1	8	0.211724	0.217021	0
0	LOC_Os04g41340	0	0	0.003703	2	2	8	0.244378	0.249841	89.5321
0	LOC_Os06g11290	0	0	0.009496	2	2	8	0.252091	0.260309	579.595
0	LOC_Os04g52650	0	0	0.001366	1	1	8	0.238625	0.243912	0
0	LOC_Os04g52850	0	0	0.000307	1	1	9	0.194529	0.197139	0
0	LOC_Os07g07080	0	0	0.019453	2	2	8	0.268274	0.280494	784.41
0	LOC_Os07g18154	0	0	0.001268	1	1	8	0.221811	0.228913	0
0	LOC_Os04g58700	0	0	0.014884	3	3	7	0.269976	0.280624	22409.6
0	LOC_Os04g58990	0	0	0.003269	1	1	8	0.241886	0.247058	0
0	LOC_Os05g02940	0	0	0.008526	2	2	8	0.253001	0.260608	11149
0	LOC_Os04g31820	0	0	0.000407	1	1	9	0.20192	0.205609	0
0	LOC_Os05g08370	0	0	0.025211	3	3	7	0.270841	0.284375	2423.91
0	LOC_Os12g05310	0.066667	1	0.023962	6	6	7	0.305438	0.315398	24431.1
0	LOC_Os05g11780	0	0	0.008276	1	1	8	0.252989	0.260548	0
0	LOC_Os05g23300	0	0	0.010339	3	3	8	0.251886	0.259372	431.49
0	LOC_Os05g24070	0	0	0.02033	2	2	8	0.261891	0.27323	743.181
0	LOC_Os05g37140	0	0	0.003269	1	1	8	0.241886	0.247058	0
0	LOC_Os05g39170	0	0	0.001366	1	1	8	0.238625	0.243912	0
0	LOC_Os05g40420	0	0	0.016003	3	3	8	0.254102	0.263791	11464.1
0	LOC_Os03g08150	0	0	0.000563	1	1	9	0.20262	0.207172	0
0	LOC_Os05g42350	0	0	0.008789	2	2	7	0.260733	0.26957	644.051
0	LOC_Os05g44950	0	0	0.008276	1	1	8	0.252989	0.260548	0
0	LOC_Os05g47545	0	0	0.002328	1	1	8	0.241107	0.24581	0
0	LOC_Os05g49970	0	0	0.028083	4	4	7	0.268863	0.282297	12674.1
0	LOC_Os05g50815	0	0	0.008276	1	1	8	0.252989	0.260548	0
0	LOC_Os06g15360	0	0	0.029197	5	5	7	0.269304	0.282939	3169.95
0	LOC_Os10g27480	0	0	0.004937	2	2	8	0.252257	0.259039	51.6823
0	LOC_Os06g15560	0	0	0.020986	2	2	7	0.262953	0.274672	928.103
0	LOC_Os06g21330	0	0	0.007289	2	2	8	0.246191	0.252173	140.86
0	LOC_Os06g34250	0	0	0.003022	1	1	8	0.241494	0.246477	0
0	LOC_Os06g39470	0	0	0.008276	1	1	8	0.252989	0.260548	0
0	LOC_Os06g40260	0	0	0.001366	1	1	8	0.238625	0.243912	0
0	LOC_Os06g44030	0	0	0.009108	2	2	7	0.253116	0.260827	451.558
0	LOC_Os06g46436	0	0	0.026868	5	5	8	0.264525	0.277047	5577.06
0	LOC_Os06g46720	0	0	0.017213	2	2	8	0.259919	0.270023	527.169
0	LOC_Os06g51380	0	0	0.008276	1	1	8	0.252989	0.260548	0
0	LOC_Os07g01890	0.066667	1	0.037347	6	6	7	0.271435	0.285899	6652.6
0	LOC_Os07g02260	0	0	0.008276	1	1	8	0.252989	0.260548	0
0	LOC_Os07g03160	0	0	0.011545	2	2	8	0.254299	0.262457	287.498
0	LOC_Os07g04980	0	0	0.008276	1	1	8	0.252989	0.260548	0
0	LOC_Os07g08200	0	0	0.008276	1	1	8	0.252989	0.260548	0
0	LOC_Os07g08540	0	0	0.008276	1	1	8	0.252989	0.260548	0
0	LOC_Os07g12200	0	0	0.02091	3	3	8	0.264927	0.277119	2243.29
0	LOC_Os07g20410	0	0	0.040784	3	3	7	0.280496	0.29705	3232.47
0	LOC_Os07g28450	0	0	0.003269	1	1	8	0.241886	0.247058	0
0	LOC_Os07g33730	0	0	0.008276	1	1	8	0.252989	0.260548	0
0	LOC_Os07g33860	0	0	0.001169	1	1	8	0.234851	0.239757	0
0	LOC_Os07g37920	0	0	0.003269	1	1	8	0.241886	0.247058	0
0	LOC_Os07g40580	0.166667	1	0.024774	4	4	8	0.258899	0.270961	7777.9
0	LOC_Os07g41060	0	0	0.008276	1	1	8	0.252989	0.260548	0
0	LOC_Os07g42410	1	1	0.001447	3	3	8	0.234851	0.239757	0
0	LOC_Os07g44120	0	0	0.011806	3	3	8	0.253611	0.261588	738.957
0	LOC_Os07g48270	0	0	0.014935	2	2	7	0.270953	0.281982	312.502
0	LOC_Os07g48280	0	0	0.008276	1	1	8	0.252989	0.260548	0
0	LOC_Os08g01380	0	0	0.013319	2	2	8	0.259526	0.269387	276.1
0	LOC_Os08g02070	0	0	0.008276	1	1	8	0.252989	0.260548	0
0	LOC_Os08g02950	0	0	0.003269	1	1	8	0.241886	0.247058	0
0	LOC_Os08g04780	0	0	0.008276	1	1	8	0.252989	0.260548	0
0	LOC_Os08g05650	0	0	0.038445	3	3	7	0.27684	0.293204	3945.08
0	LOC_Os08g06480	0	0	0.01075	2	2	7	0.255564	0.263965	794.073
0	LOC_Os08g15840	0	0	0.003022	1	1	8	0.241494	0.246477	0
0	LOC_Os08g22284	0	0	0.000399	1	1	9	0.198565	0.204051	0
0	LOC_Os08g23020	0	0	0.008487	3	3	8	0.248973	0.255858	344.415
0	LOC_Os08g25839	0	0	0.008276	1	1	8	0.252989	0.260548	0
0	LOC_Os08g39230	0	0	0.034163	3	3	7	0.273191	0.288527	2899.4
0	LOC_Os08g40430	0	0	0.016582	2	2	8	0.273942	0.285453	1011.21
0	LOC_Os08g43590	0	0	0.008276	1	1	8	0.252989	0.260548	0
0	LOC_Os09g08880	0	0	0.054121	5	5	7	0.290796	0.309209	17762.3
0	LOC_Os04g21870	0	0	0.001308	1	1	8	0.225289	0.233286	0
0	LOC_Os09g09510	0	0	0.001169	1	1	8	0.234851	0.239757	0
0	LOC_Os09g10700	0	0	0.008276	1	1	8	0.252989	0.260548	0
0	LOC_Os09g14190	0	0	0.002328	1	1	8	0.241107	0.24581	0
0	LOC_Os09g23740	0	0	0.002328	1	1	8	0.241107	0.24581	0
0	LOC_Os09g28050	0	0	0.017945	6	6	8	0.261087	0.271765	23610.7
0	LOC_Os06g19980	0	0	0.000624	1	1	9	0.207037	0.212002	0
0	LOC_Os10g09160	0	0	0.000624	1	1	9	0.207037	0.212002	0
0	LOC_Os09g28910	0	0	0.007481	3	3	8	0.259248	0.267392	11194.6
0	LOC_Os01g36790	0	0	0.000391	1	1	9	0.205879	0.20984	0
0	LOC_Os09g31031	0	0	0.008276	1	1	8	0.252989	0.260548	0
0	LOC_Os09g36440	0	0	0.008276	1	1	8	0.252989	0.260548	0
0	LOC_Os09g37620	0	0	0.019788	2	2	8	0.261161	0.272782	337.116
0	LOC_Os09g39390	0	0	0.000846	1	1	8	0.231366	0.235922	0
0	LOC_Os10g13310	0	0	0.008276	1	1	8	0.252989	0.260548	0
0	LOC_Os10g21394	0	0	0.014474	2	2	8	0.259417	0.269005	274.139
0	LOC_Os10g21396	0.018116	5	0.107926	24	24	7	0.310067	0.332525	89899.8
0	LOC_Os10g33490	0	0	0.008276	1	1	8	0.252989	0.260548	0
0	LOC_Os10g37650	0	0	0.003269	1	1	8	0.241886	0.247058	0
0	LOC_Os11g01730	0	0	0.003269	1	1	8	0.241886	0.247058	0
0	LOC_Os11g03230	0	0	0.000304	1	1	10	0.168041	0.170219	0
0	LOC_Os11g05260	0	0	0.008276	1	1	8	0.252989	0.260548	0
0	LOC_Os11g07050	0	0	0.001366	1	1	8	0.238625	0.243912	0
0	LOC_Os11g07470	0	0	0.02075	2	2	7	0.264613	0.276295	981.571
0	LOC_Os11g09780	0	0	0.003269	1	1	8	0.241886	0.247058	0
0	LOC_Os11g14140	0	0	0.001366	1	1	8	0.238625	0.243912	0
0	LOC_Os11g16580	0	0	0.011498	3	3	8	0.256304	0.26499	823.232
0	LOC_Os11g30484	0	0	0.003022	1	1	8	0.241494	0.246477	0
0	LOC_Os11g31990	0	0	0.008276	1	1	8	0.252989	0.260548	0
0	LOC_Os11g44960	0	0	0.009892	2	2	8	0.261191	0.269824	228.303
0	LOC_Os12g01240	0	0	0.026461	2	2	7	0.266964	0.280085	854.803
0	LOC_Os12g03030	0	0	0.000304	1	1	10	0.168041	0.170219	0
0	LOC_Os05g51450	0	0	0.000713	1	1	8	0.233978	0.238452	0
0	LOC_Os12g43730	0	0	0.000713	1	1	8	0.233978	0.238452	0
0	LOC_Os12g07360	0	0	0.008276	1	1	8	0.252989	0.260548	0
0	LOC_Os12g18729	0	0	0.007037	3	3	8	0.248551	0.255308	11546.3
0	LOC_Os03g06580	0	0	0.000391	1	1	9	0.199075	0.202392	0
0	LOC_Os12g25830	0	0	0.000799	1	1	8	0.211897	0.217996	0
0	LOC_Os12g26920	0.02276	16	0.177032	38	38	7	0.328385	0.355169	256139
0	LOC_Os01g45370	0	0	0.003853	1	1	8	0.247212	0.257977	0
0	LOC_Os05g30640	0	0	0.003853	1	1	8	0.247212	0.257977	0
0	LOC_Os08g12460	0	0	0.003853	1	1	8	0.247212	0.257977	0
0	LOC_Os12g28260	0	0	0.003022	1	1	8	0.241494	0.246477	0
0	LOC_Os12g35630	0	0	0.016772	4	4	8	0.261541	0.271336	1232.23
0	LOC_Os12g37390	0	0	0.008276	1	1	8	0.252989	0.260548	0
0	LOC_Os12g37519	0.015789	3	0.120459	20	20	7	0.314253	0.338311	95572.8
0	LOC_Os01g69030	0	0	0.002665	1	1	8	0.239116	0.249054	0
0	LOC_Os11g22620	0	0	0.002665	1	1	8	0.239116	0.249054	0
0	LOC_Os12g38270	0	0	0.028224	6	6	8	0.262279	0.274061	4024.17
1	LOC_Os09g29750	0.003993	107	0.400378	233	233	7	0.342287	0.365496	1.65241e+06
1	ChrSy.fgenesh.mRNA.37	0	0	0.004824	1	1	8	0.245389	0.251313	0
1	LOC_Os03g10540	0.004587	27	0.210466	109	109	7	0.325177	0.340625	584722
1	ChrUn.fgenesh.mRNA.9	0	0	0.001957	1	1	8	0.241755	0.247037	0
1	LOC_Os08g30930	0.006723	4	0.078967	35	35	7	0.318826	0.331577	177978
1	LOC_Os01g01010	0.333333	1	0.03223	3	3	8	0.272709	0.287258	1977.36
1	LOC_Os01g02940	0	0	0.004824	1	1	8	0.245389	0.251313	0
1	LOC_Os05g33110	0.004329	1	0.060933	22	22	7	0.309731	0.320345	97708.4
1	LOC_Os01g05744	0	0	0.026681	2	2	8	0.266326	0.279786	1327.11
1	LOC_Os01g07370	0.166667	1	0.045111	4	4	7	0.284461	0.301563	8087.5
1	LOC_Os03g46910	0	0	0.006851	6	6	8	0.261418	0.272181	22492.2
1	LOC_Os01g07376	0	0	0.017408	5	5	8	0.265894	0.277032	3265.3
1	LOC_Os04g58880	0	0	0.060435	8	8	7	0.291503	0.310364	17285.8
1	LOC_Os01g07700	0	0	0.005851	2	2	8	0.259248	0.27056	3961.7
1	LOC_Os08g29080	0.008998	23	0.253475	72	72	7	0.349925	0.379112	704088
1	LOC_Os12g02040	0	0	0.001216	2	2	8	0.227143	0.233814	194.333
1	LOC_Os01g09690	0	0	0.021378	2	2	7	0.269428	0.281479	944.57
1	LOC_Os01g12730	0	0	0.022823	5	5	8	0.274807	0.286982	23041.3
1	LOC_Os03g58970	0.214286	6	0.076121	8	8	7	0.297341	0.318711	17763.6
1	LOC_Os10g18790	0	0	0.000698	1	1	9	0.215571	0.22115	0
1	LOC_Os11g08660	0	0	0.000698	1	1	9	0.215571	0.22115	0
1	LOC_Os01g13470	0	0	0.009485	2	2	8	0.255032	0.263332	22296
1	LOC_Os01g27160	0	0	0.000676	2	2	9	0.203219	0.207262	11149
1	LOC_Os01g16530	0	0	0.026138	3	3	8	0.269617	0.282922	2595.25
1	LOC_Os01g24680	0	0	0.009221	1	1	8	0.255009	0.26325	0
1	LOC_Os01g24940	0	0	0.000264	1	1	10	0.168898	0.171173	0
1	LOC_Os12g01520	0	0	0.016456	3	3	8	0.29633	0.307141	10116.4
1	LOC_Os12g31870	0.163636	9	0.093977	11	11	7	0.327594	0.344817	42591.4
1	LOC_Os01g26930	0	0	0.006305	2	2	8	0.247031	0.253314	171.306
1	LOC_Os03g60800	0	0	0.012694	3	3	7	0.28559	0.296822	5187.64
1	LOC_Os01g32350	0.333333	2	0.04739	4	4	8	0.280228	0.297428	3558.25
1	LOC_Os01g33000	0	0	0.03941	3	3	8	0.273801	0.290258	4304.78
1	LOC_Os01g40150	0	0	0.009221	1	1	8	0.255009	0.26325	0
1	LOC_Os01g43120	0	0	0.00411	2	2	8	0.249273	0.255557	47.0529
1	LOC_Os01g47300	0	0	0.004824	1	1	8	0.245389	0.251313	0
1	LOC_Os01g47450	0	0	0.009221	1	1	8	0.255009	0.26325	0
1	LOC_Os01g50040	0	0	0.022652	2	2	8	0.269989	0.282199	917.058
1	LOC_Os01g51280	0	0	0.009221	1	1	8	0.255009	0.26325	0
1	LOC_Os01g52214	0	0	0.016981	2	2	7	0.263737	0.274382	692.433
1	LOC_Os01g54190	0	0	0.001957	1	1	8	0.241755	0.247037	0
1	LOC_Os01g56980	0	0	0.002914	3	3	8	0.244384	0.250256	327.836
1	LOC_Os01g63710	0	0	0.004824	1	1	8	0.245389	0.251313	0
1	LOC_Os01g71590	0	0	0.013663	2	2	8	0.277019	0.287875	901.034
1	LOC_Os01g71624	0	0	0.027406	2	2	8	0.271733	0.285582	1186.7
1	LOC_Os01g72790	0	0	0.009221	1	1	8	0.255009	0.26325	0
1	LOC_Os01g73420	0	0	0.018612	3	3	7	0.261934	0.272332	1381.5
1	LOC_Os02g01170	0	0	0.016877	2	2	8	0.257149	0.267374	613.815
1	LOC_Os02g03720	0	0	0.009221	1	1	8	0.255009	0.26325	0
1	LOC_Os02g03920	0	0	0.009221	1	1	8	0.255009	0.26325	0
1	LOC_Os02g03940	0	0	0.009221	1	1	8	0.255009	0.26325	0
1	LOC_Os02g07760	0	0	0.025541	3	3	7	0.27235	0.286055	12545.9
1	LOC_Os10g13390	0	0	0.000749	1	1	8	0.214057	0.220262	0
1	LOC_Os02g10670	0	0	0.009221	1	1	8	0.255009	0.26325	0
1	LOC_Os02g15880	0	0	0.029583	6	6	7	0.274522	0.287878	6875.96
1	LOC_Os02g58360	0	0	0.002924	2	2	8	0.25041	0.258134	16.2704
1	LOC_Os05g35400	0	0	0.002692	2	2	8	0.247415	0.255283	8.84966
1	LOC_Os02g17970	0	0	0.020837	5	5	8	0.268248	0.280094	14319.9
1	LOC_Os04g52330	0	0	0.000671	1	1	9	0.211515	0.21696	0
1	LOC_Os02g32680	0	0	0.010981	2	2	8	0.274144	0.284119	662
1	LOC_Os02g35310	0	0	0.001957	1	1	8	0.241755	0.247037	0
1	LOC_Os02g39990	0	0	0.009471	2	2	8	0.25502	0.263309	11149
1	LOC_Os12g13270	0	0	0.000428	1	1	9	0.203204	0.20719	0
1	LOC_Os02g45870	0	0	0.000684	1	1	8	0.209634	0.215285	0
1	LOC_Os06g49700	0	0	0.022184	3	3	7	0.26523	0.277539	12248.4
1	LOC_Os02g55440	0	0	0.005138	2	2	8	0.245692	0.251736	408.126
1	LOC_Os02g57050	0	0	0.009221	1	1	8	0.255009	0.26325	0
1	LOC_Os03g02100	0	0	0.001957	1	1	8	0.241755	0.247037	0
1	LOC_Os03g02160	0	0	0.005676	2	2	8	0.244544	0.250387	1521.67
1	LOC_Os12g18190	0	0	0.001232	2	2	8	0.215626	0.222073	37.4954
1	LOC_Os03g03320	0	0	0.004824	1	1	8	0.245389	0.251313	0
1	LOC_Os03g03830	0	0	0.000395	1	1	9	0.205948	0.211575	0
1	LOC_Os01g11860	0	0	0.007229	4	4	8	0.259357	0.270786	11757
1	LOC_Os03g03880	0	0	0.00666	2	2	8	0.2679	0.27752	178.517
1	LOC_Os03g04460	0	0	0.001957	1	1	8	0.241755	0.247037	0
1	LOC_Os03g04960	0	0	0.029349	3	3	8	0.273559	0.287278	2298.93
1	LOC_Os03g09970	0	0	0.004824	1	1	8	0.245389	0.251313	0
1	LOC_Os03g15710	0	0	0.009221	1	1	8	0.255009	0.26325	0
1	LOC_Os03g18210	0	0	0.009913	2	2	8	0.251302	0.258949	368.164
1	LOC_Os03g22540	0	0	0.004824	1	1	8	0.245389	0.251313	0
1	LOC_Os03g26990	0	0	0.004824	1	1	8	0.245389	0.251313	0
1	LOC_Os03g27400	0	0	0.009221	1	1	8	0.255009	0.26325	0
1	LOC_Os03g41790	0	0	0.027406	2	2	8	0.271733	0.285582	1186.7
1	LOC_Os03g44930	0	0	0.022294	2	2	8	0.267617	0.279797	895.024
1	LOC_Os03g51380	0	0	0.009221	1	1	8	0.255009	0.26325	0
1	LOC_Os03g52700	0	0	0.034606	4	4	7	0.279197	0.294401	4248.53
1	LOC_Os03g53220	0	0	0.009221	1	1	8	0.255009	0.26325	0
1	LOC_Os03g59040	0	0	0.009221	1	1	8	0.255009	0.26325	0
1	LOC_Os03g59264	0	0	0.008154	4	4	8	0.250545	0.257641	722.15
1	LOC_Os05g37330	0	0	0.029655	10	10	7	0.273244	0.286728	18076.1
1	LOC_Os07g09000	0.166667	1	0.014537	4	4	7	0.264569	0.27438	563.946
1	LOC_Os03g62522	0	0	0.004058	2	2	8	0.243503	0.249485	156.102
1	LOC_Os03g62650	0	0	0.009221	1	1	8	0.255009	0.26325	0
1	LOC_Os04g01439	0	0	0.009221	1	1	8	0.255009	0.26325	0
1	LOC_Os04g01540	0	0	0.009221	1	1	8	0.255009	0.26325	0
1	LOC_Os04g05400	0	0	0.009221	1	1	8	0.255009	0.26325	0
1	LOC_Os04g06960	0	0	0.000404	1	1	9	0.207245	0.212528	0
1	LOC_Os04g12260	0	0	0.001957	1	1	8	0.241755	0.247037	0
1	LOC_Os04g14430	0	0	0.009221	1	1	8	0.255009	0.26325	0
1	LOC_Os04g14870	0	0	0.009221	1	1	8	0.255009	0.26325	0
1	LOC_Os04g16670	0	0	0.033405	4	4	8	0.277177	0.291985	14277.9
1	LOC_Os04g39460	0	0	0.000903	1	1	9	0.217027	0.223674	0
1	LOC_Os04g16794	0	0	0.004824	1	1	8	0.245389	0.251313	0
1	LOC_Os04g16842	0	0	0.009221	1	1	8	0.255009	0.26325	0
1	LOC_Os04g16872	0	0	0.016981	2	2	7	0.263737	0.274382	692.433
1	LOC_Os04g21610	0	0	0.004824	1	1	8	0.245389	0.251313	0
1	LOC_Os04g34330	0.333333	1	0.01856	3	3	8	0.279617	0.29154	11149
1	LOC_Os04g35090	0	0	0.004824	1	1	8	0.245389	0.251313	0
1	LOC_Os04g37690	0.333333	5	0.051704	6	6	7	0.312307	0.32595	4415.73
1	LOC_Os04g39700	0	0	0.012659	3	3	8	0.276168	0.286401	11959.4
1	LOC_Os04g42634	0	0	0.004824	1	1	8	0.245389	0.251313	0
1	LOC_Os04g51610	0	0	0.00625	3	3	8	0.253894	0.261119	11250.2
1	LOC_Os11g28610	0	0	0.00037	1	1	9	0.202488	0.206036	0
1	LOC_Os04g52100	0	0	0.009221	1	1	8	0.255009	0.26325	0
1	LOC_Os04g57680	0	0	0.001481	1	1	8	0.236489	0.241106	0
1	LOC_Os05g01450	0	0	0.011079	2	2	8	0.260843	0.269936	447.393
1	LOC_Os05g01590	0	0	0.009221	1	1	8	0.255009	0.26325	0
1	LOC_Os05g01635	0	0	0.002271	2	2	8	0.242123	0.247515	130.904
1	LOC_Os05g02820	0	0	0.000296	1	1	9	0.192102	0.197068	0
1	LOC_Os02g40514	0	0	0.002722	2	2	8	0.237775	0.247419	11149
1	LOC_Os05g06010	0	0	0.004824	1	1	8	0.245389	0.251313	0
1	LOC_Os05g11550	0	0	0.000609	1	1	9	0.21852	0.223994	0
1	LOC_Os05g13860	0	0	0.021695	2	2	8	0.267604	0.279866	1155.27
1	LOC_Os05g14320	0	0	0.009221	1	1	8	0.255009	0.26325	0
1	LOC_Os05g14360	0.333333	1	0.014918	3	3	7	0.255406	0.265242	11149
1	LOC_Os09g19400	0	0	0.000547	1	1	8	0.203449	0.208064	0
1	LOC_Os05g22724	0	0	0.009221	1	1	8	0.255009	0.26325	0
1	LOC_Os05g24550	0.109091	6	0.081619	11	11	7	0.321929	0.339007	33605.1
1	LOC_Os09g26940	0	0	0.017396	3	3	7	0.265318	0.276283	651.995
1	LOC_Os05g28200	0	0	0.022294	2	2	8	0.267617	0.279797	895.024
1	LOC_Os05g30100	0	0	0.009221	1	1	8	0.255009	0.26325	0
1	LOC_Os05g30530	0	0	0.02574	5	5	8	0.263656	0.276238	5280.63
1	LOC_Os05g31480	0	0	0.009221	1	1	8	0.255009	0.26325	0
1	LOC_Os06g08380	0	0	0.008741	5	5	8	0.263139	0.271885	1053.08
1	LOC_Os05g38630	0	0	0.017896	2	2	8	0.261891	0.272578	708.011
1	LOC_Os05g39330	0	0	0.009221	1	1	8	0.255009	0.26325	0
1	LOC_Os05g43530	0	0	0.028153	2	2	7	0.271204	0.28523	876.302
1	LOC_Os05g46560	0	0	0.009221	1	1	8	0.255009	0.26325	0
1	LOC_Os05g50280	0	0	0.001481	1	1	8	0.236489	0.241106	0
1	LOC_Os05g50380	0	0	0.019984	2	2	8	0.269382	0.281135	602.725
1	LOC_Os06g05130	0	0	0.017891	2	2	8	0.261393	0.272923	660.298
1	LOC_Os06g05190	0	0	0.015029	2	2	8	0.26143	0.271619	629.229
1	LOC_Os06g05790	0	0	0.009221	1	1	8	0.255009	0.26325	0
1	LOC_Os06g06160	0	0	0.009221	1	1	8	0.255009	0.26325	0
1	LOC_Os06g06440	0	0	0.009471	2	2	8	0.25502	0.263309	11149
1	LOC_Os09g15670	0	0	0.000428	1	1	9	0.203204	0.20719	0
1	LOC_Os06g09810	0	0	0.001957	1	1	8	0.241755	0.247037	0
1	LOC_Os06g11640	0	0	0.004824	1	1	8	0.245389	0.251313	0
1	LOC_Os06g12539	0	0	0.014114	2	2	7	0.262934	0.273057	684.631
1	LOC_Os06g13110	0	0	0.009221	1	1	8	0.255009	0.26325	0
1	LOC_Os06g13340	0	0	0.004824	1	1	8	0.245389	0.251313	0
1	LOC_Os06g17860	0	0	0.009221	1	1	8	0.255009	0.26325	0
1	LOC_Os06g19360	0	0	0.009221	1	1	8	0.255009	0.26325	0
1	LOC_Os06g20460	0	0	0.009221	1	1	8	0.255009	0.26325	0
1	LOC_Os06g33800	0	0	0.009221	1	1	8	0.255009	0.26325	0
1	LOC_Os06g38510	0	0	0.001481	1	1	8	0.236489	0.241106	0
1	LOC_Os06g39906	0	0	0.01745	4	4	8	0.263706	0.274655	1621.74
1	LOC_Os06g40190	1	1	0.010402	2	2	8	0.273224	0.283072	0
1	LOC_Os06g40510	0	0	0.026681	2	2	8	0.266326	0.279786	1327.11
1	LOC_Os06g48640	0.2	2	0.064853	5	5	7	0.296086	0.315332	6433.49
1	LOC_Os06g50940	0	0	0.004824	1	1	8	0.245389	0.251313	0
1	LOC_Os07g01960	0	0	0.009221	1	1	8	0.255009	0.26325	0
1	LOC_Os07g03377	0	0	0.000404	1	1	9	0.207245	0.212528	0
1	LOC_Os07g04210	0	0	0.004824	1	1	8	0.245389	0.251313	0
1	LOC_Os07g05810	0	0	0.026089	4	4	7	0.272569	0.285397	2867.46
1	LOC_Os07g06450	0.066667	7	0.112864	15	15	7	0.311923	0.334988	66323.5
1	LOC_Os07g10256	0	0	0.009221	1	1	8	0.255009	0.26325	0
1	LOC_Os07g10830	0	0	0.009221	1	1	8	0.255009	0.26325	0
1	LOC_Os07g13710	0	0	0.004824	1	1	8	0.245389	0.251313	0
1	LOC_Os07g16510	0	0	0.009221	1	1	8	0.255009	0.26325	0
1	LOC_Os07g17220	0	0	0.009221	1	1	8	0.255009	0.26325	0
1	LOC_Os07g24230	0	0	0.032596	3	3	7	0.274949	0.289164	2225.04
1	LOC_Os07g30210	0	0	0.009221	1	1	8	0.255009	0.26325	0
1	LOC_Os07g37310	0	0	0.009268	3	3	8	0.257726	0.266217	672.513
1	LOC_Os07g37690	0	0	0.009221	1	1	8	0.255009	0.26325	0
1	LOC_Os12g30150	0	0	0.004391	2	2	8	0.250415	0.261432	89.9562
1	LOC_Os07g41310	0	0	0.001957	1	1	8	0.241755	0.247037	0
1	LOC_Os07g45570	0	0	0.009221	1	1	8	0.255009	0.26325	0
1	LOC_Os07g49480	0	0	0.009221	1	1	8	0.255009	0.26325	0
1	LOC_Os08g01920	0	0	0.022803	4	4	8	0.267643	0.279917	23192
1	LOC_Os02g53780	0	0	0.000699	1	1	9	0.211138	0.216766	0
1	LOC_Os05g12130	0	0	0.000699	1	1	9	0.211138	0.216766	0
1	LOC_Os08g04430	0	0	0.001957	1	1	8	0.241755	0.247037	0
1	LOC_Os08g12620	0	0	0.009221	1	1	8	0.255009	0.26325	0
1	LOC_Os08g16770	0	0	0.001481	1	1	8	0.236489	0.241106	0
1	LOC_Os08g23090	0	0	0.009221	1	1	8	0.255009	0.26325	0
1	LOC_Os07g13690	0	0	0.005578	1	1	8	0.259224	0.270478	0
1	LOC_Os08g40390	0	0	0.005578	1	1	8	0.259224	0.270478	0
1	LOC_Os11g13840	0	0	0.005578	1	1	8	0.259224	0.270478	0
1	LOC_Os12g32230	0	0	0.006087	2	2	8	0.260569	0.272043	171.393
1	LOC_Os12g38090	0	0	0.005578	1	1	8	0.259224	0.270478	0
1	LOC_Os08g35330	0	0	0.009221	1	1	8	0.255009	0.26325	0
1	LOC_Os08g35450	0	0	0.000486	1	1	9	0.216408	0.221221	0
1	LOC_Os08g37920	0.166667	1	0.015778	4	4	8	0.25667	0.266081	11679.7
1	LOC_Os08g39300	0	0	0.01055	5	5	8	0.255611	0.264199	23043.6
1	LOC_Os02g29960	0	0	0.000475	1	1	9	0.203579	0.207679	0
1	LOC_Os02g32610	0	0	0.000475	1	1	9	0.203579	0.207679	0
1	LOC_Os08g41630	0	0	0.004824	1	1	8	0.245389	0.251313	0
1	LOC_Os08g42320	0	0	0.009221	1	1	8	0.255009	0.26325	0
1	LOC_Os09g08370	0	0	0.004824	1	1	8	0.245389	0.251313	0
1	LOC_Os09g23780	0	0	0.009221	1	1	8	0.255009	0.26325	0
1	LOC_Os09g26780	0	0	0.009221	1	1	8	0.255009	0.26325	0
1	LOC_Os09g28950	0	0	0.00056	1	1	9	0.20425	0.208688	0
1	LOC_Os09g34090	0	0	0.001957	1	1	8	0.241755	0.247037	0
1	LOC_Os09g36400	0	0	0.009221	1	1	8	0.255009	0.26325	0
1	LOC_Os09g37394	0	0	0.034131	4	4	7	0.272144	0.286968	4599.42
1	LOC_Os10g10244	0	0	0.016981	2	2	7	0.263737	0.274382	692.433
1	LOC_Os10g13505	0	0	0.005072	2	2	8	0.2454	0.251372	11149
1	LOC_Os04g32610	0	0	0.000344	1	1	9	0.197049	0.200041	0
1	LOC_Os10g20980	0	0	0.009221	1	1	8	0.255009	0.26325	0
1	LOC_Os10g24040	0	0	0.001481	1	1	8	0.236489	0.241106	0
1	LOC_Os10g28350	0	0	0.011922	3	3	8	0.250697	0.258585	2495.41
1	LOC_Os06g28880	0	0	0.001027	2	2	8	0.234727	0.239352	2
1	LOC_Os10g29560	0	0	0.009221	1	1	8	0.255009	0.26325	0
1	LOC_Os10g42090	0	0	0.001729	2	2	8	0.236499	0.241166	11149
1	LOC_Os03g24690	0	0	0.000282	1	1	9	0.191269	0.193751	0
1	LOC_Os11g02020	0	0	0.009221	1	1	8	0.255009	0.26325	0
1	LOC_Os11g03760	0	0	0.011178	2	2	8	0.257613	0.266571	469.559
1	LOC_Os11g04860	0	0	0.006529	4	4	8	0.246256	0.253057	22547.3
1	LOC_Os08g25060	0	0	0.000391	1	1	9	0.1976	0.200969	0
1	LOC_Os11g23170	0	0	0.000391	1	1	9	0.1976	0.200969	0
1	LOC_Os11g05562	0	0	0.020673	2	2	8	0.267778	0.279659	848.355
1	LOC_Os11g11060	0	0	0.013788	2	2	8	0.261406	0.27125	584.667
1	LOC_Os11g12340	0	0	0.031166	3	3	7	0.272137	0.287104	8908.95
1	LOC_Os11g20400	0	0	0.009221	1	1	8	0.255009	0.26325	0
1	LOC_Os11g24570	0	0	0.009221	1	1	8	0.255009	0.26325	0
1	LOC_Os11g24590	0	0	0.004824	1	1	8	0.245389	0.251313	0
1	LOC_Os11g46950	0	0	0.009904	2	2	8	0.249045	0.256493	236.862
1	LOC_Os12g04020	0	0	0.018282	3	3	8	0.25744	0.26787	1547.87
1	LOC_Os12g08030	0	0	0.009221	1	1	8	0.255009	0.26325	0
1	LOC_Os12g23540	0	0	0.004824	1	1	8	0.245389	0.251313	0
1	LOC_Os12g24230	0	0	0.009221	1	1	8	0.255009	0.26325	0
1	LOC_Os12g29310	0	0	0.009221	1	1	8	0.255009	0.26325	0
1	LOC_Os12g32520	0	0	0.009221	1	1	8	0.255009	0.26325	0
2	ChrSy.fgenesh.mRNA.5	0	0	0.010126	1	1	8	0.253024	0.260935	0
2	LOC_Os02g30310	0.003283	103	0.447651	252	252	7	0.33872	0.361201	1.6577e+06
2	ChrUn.fgenesh.mRNA.31	0	0	0.002074	1	1	8	0.239769	0.244542	0
2	LOC_Os10g39470	0.003175	2	0.087629	36	36	7	0.315382	0.326755	115926
2	LOC_Os01g04020	0.009292	8	0.104102	42	42	7	0.316896	0.328699	194942
2	LOC_Os04g48480	0	0	0.005679	3	3	8	0.251835	0.262839	181.771
2	LOC_Os01g06280	0	0	0.010126	1	1	8	0.253024	0.260935	0
2	LOC_Os01g10150	0	0	0.005574	2	2	8	0.250618	0.257464	160.471
2	LOC_Os03g47610	0.025287	11	0.087676	30	30	7	0.317646	0.330157	115112
2	LOC_Os01g11370	0	0	0.010126	1	1	8	0.253024	0.260935	0
2	LOC_Os01g23380	0	0	0.033455	2	2	7	0.276236	0.291295	1183.77
2	LOC_Os01g25065	0	0	0.001707	1	1	8	0.23806	0.242949	0
2	LOC_Os02g18280	0	0	0.069957	28	28	7	0.31243	0.323851	142312
2	LOC_Os01g26130	0	0	0.001707	1	1	8	0.23806	0.242949	0
2	LOC_Os01g28660	0	0	0.000304	1	1	10	0.178064	0.182011	0
2	LOC_Os01g26390	0	0	0.001974	4	4	9	0.216635	0.224054	33444
2	LOC_Os01g29230	0	0	0.013341	2	2	8	0.259019	0.268651	6148.13
2	LOC_Os09g27660	0	0	0.000949	2	2	9	0.208903	0.214395	10.1766
2	LOC_Os01g33990	0	0	0.033455	2	2	7	0.276236	0.291295	1183.77
2	LOC_Os01g37837	0	0	0.0103	2	2	8	0.255242	0.263567	93.4355
2	LOC_Os06g35900	0.036364	2	0.05725	11	11	7	0.316662	0.328713	18645.5
2	LOC_Os01g39150	0	0	0.03365	3	3	8	0.278228	0.293096	1761.43
2	LOC_Os01g43520	0	0	0.010126	1	1	8	0.253024	0.260935	0
2	LOC_Os01g45439	0	0	0.014231	2	2	7	0.261455	0.271293	356.514
2	LOC_Os01g48960	0	0	0.010126	1	1	8	0.253024	0.260935	0
2	LOC_Os01g55850	0	0	0.002398	1	1	8	0.240644	0.245532	0
2	LOC_Os01g62080	0	0	0.021578	2	2	7	0.266262	0.27799	836.643
2	LOC_Os01g63410	0.044444	2	0.094846	10	10	7	0.305387	0.328008	40597.2
2	LOC_Os05g15530	0	0	0.002722	2	2	8	0.233959	0.243523	24.4064
2	LOC_Os12g13460	0	0	0.002115	1	1	8	0.233949	0.243464	0
2	LOC_Os01g67210	0	0	0.001707	1	1	8	0.23806	0.242949	0
2	LOC_Os07g39510	0	0	0.00916	3	3	8	0.267958	0.279754	370.428
2	LOC_Os01g74190	0	0	0.010627	3	3	8	0.253047	0.261054	22297
2	LOC_Os01g05300	0	0	0.000457	1	1	9	0.201949	0.205785	0
2	LOC_Os01g74670	0	0	0.017291	3	3	8	0.268934	0.279952	1450.9
2	LOC_Os02g02720	0	0	0.004176	2	2	8	0.241619	0.247135	142.748
2	LOC_Os02g05890	0	0	0.010126	1	1	8	0.253024	0.260935	0
2	LOC_Os02g09810	0	0	0.002943	2	2	8	0.247108	0.25357	23.7634
2	LOC_Os02g09830	0	0	0.002034	1	1	8	0.241076	0.246286	0
2	LOC_Os02g10160	0	0	0.010126	1	1	8	0.253024	0.260935	0
2	LOC_Os07g24740	0	0	0.001707	1	1	8	0.23806	0.242949	0
2	LOC_Os02g18440	0	0	0.010126	1	1	8	0.253024	0.260935	0
2	LOC_Os02g20110	0	0	0.004594	2	2	8	0.245871	0.251742	81.1793
2	LOC_Os11g11650	0	0	0.010126	1	1	8	0.253024	0.260935	0
2	LOC_Os02g32220	0	0	0.010126	1	1	8	0.253024	0.260935	0
2	LOC_Os02g32300	0	0	0.010126	1	1	8	0.253024	0.260935	0
2	LOC_Os02g41550	0	0	0.002034	1	1	8	0.241076	0.246286	0
2	LOC_Os02g41900	0	0	0.010126	1	1	8	0.253024	0.260935	0
2	LOC_Os02g45570	0	0	0.001707	1	1	8	0.23806	0.242949	0
2	LOC_Os02g50330	0.166667	1	0.016909	4	4	7	0.291992	0.301952	800.11
2	LOC_Os09g33876	0	0	0.017211	5	5	7	0.296338	0.306109	11774.8
2	LOC_Os02g51880	0	0	0.010126	1	1	8	0.253024	0.260935	0
2	LOC_Os02g52610	0	0	0.011005	3	3	7	0.258569	0.267303	663.714
2	LOC_Os02g53770	0	0	0.028567	3	3	7	0.270198	0.283974	12263
2	LOC_Os01g55360	0	0	0.000803	1	1	8	0.212725	0.218956	0
2	LOC_Os02g56200	0	0	0.024328	3	3	7	0.272923	0.286463	11841.4
2	LOC_Os04g35560	0	0	0.025274	4	4	7	0.268565	0.281355	2415.8
2	LOC_Os07g25970	0	0	0.000726	1	1	8	0.214411	0.22055	0
2	LOC_Os02g58490	0.666667	2	0.023773	3	3	7	0.263905	0.276102	904.839
2	LOC_Os03g06705	0	0	0.010126	1	1	8	0.253024	0.260935	0
2	LOC_Os03g15830	0	0	0.010126	1	1	8	0.253024	0.260935	0
2	LOC_Os03g17084	0	0	0.000576	1	1	8	0.228601	0.233114	0
2	LOC_Os03g18200	0	0	0.026074	4	4	7	0.267469	0.279879	2247
2	LOC_Os03g32940	0	0	0.022835	2	2	7	0.262916	0.274964	904.839
2	LOC_Os03g33900	0	0	0.001707	1	1	8	0.23806	0.242949	0
2	LOC_Os03g36290	0	0	0.002074	1	1	8	0.239769	0.244542	0
2	LOC_Os03g37130	0	0	0.033375	4	4	8	0.278201	0.293427	4838.56
2	LOC_Os07g48760	0	0	0.011035	2	2	8	0.258431	0.267191	227.043
2	LOC_Os03g43800	0	0	0.014304	3	3	8	0.256404	0.266079	1010.05
2	LOC_Os03g44484	0.333333	1	0.022462	3	3	7	0.303856	0.313555	341.201
2	LOC_Os03g44710	0	0	0.007032	3	3	8	0.248684	0.255261	272.429
2	LOC_Os05g31040	0	0	0.013459	2	2	8	0.259634	0.26932	633.649
2	LOC_Os03g47550	0	0	0.010126	1	1	8	0.253024	0.260935	0
2	LOC_Os03g47770	0	0	0.008329	2	2	8	0.256753	0.264897	193.135
2	LOC_Os03g49630	0	0	0.037364	8	8	7	0.275485	0.290536	22151.7
2	LOC_Os11g04295	0	0	0.00101	1	1	8	0.215989	0.222706	0
2	LOC_Os03g54200	0	0	0.010126	1	1	8	0.253024	0.260935	0
2	LOC_Os03g55420	0	0	0.010126	1	1	8	0.253024	0.260935	0
2	LOC_Os03g58230	0	0	0.001707	1	1	8	0.23806	0.242949	0
2	LOC_Os03g58290	0	0	0.010126	1	1	8	0.253024	0.260935	0
2	LOC_Os03g58960	0	0	0.018549	2	2	8	0.257244	0.267398	565.323
2	LOC_Os03g60440	0	0	0.010126	1	1	8	0.253024	0.260935	0
2	LOC_Os03g63590	0	0	0.010573	3	3	8	0.253024	0.260935	0
2	LOC_Os04g02870	0	0	0.031621	4	4	7	0.275792	0.289577	3315.14
2	LOC_Os04g04330	0	0	0.010126	1	1	8	0.253024	0.260935	0
2	LOC_Os04g05570	0	0	0.025247	9	9	7	0.266893	0.278376	14750.3
2	LOC_Os05g01170	0	0	0.009502	4	4	8	0.265274	0.274572	4438.63
2	LOC_Os11g30700	0	0	0.001073	2	2	8	0.21119	0.216705	53.6823
2	LOC_Os04g14680	0	0	0.033455	2	2	7	0.276236	0.291295	1183.77
2	LOC_Os04g18200	0	0	0.002034	1	1	8	0.241076	0.246286	0
2	LOC_Os04g20570	0	0	0.010126	1	1	8	0.253024	0.260935	0
2	LOC_Os04g31924	0	0	0.022855	2	2	8	0.26124	0.273081	901.057
2	LOC_Os04g32650	0	0	0.010126	1	1	8	0.253024	0.260935	0
2	LOC_Os04g35310	0	0	0.008354	2	2	7	0.25307	0.260602	272.931
2	LOC_Os04g36800	0	0	0.010376	2	2	8	0.253035	0.260994	11149
2	LOC_Os10g41470	0	0	0.000444	1	1	9	0.201942	0.205763	0
2	LOC_Os04g46920	0	0	0.014737	4	4	8	0.2555	0.264756	1516.61
2	LOC_Os04g47530	0	0	0.010126	1	1	8	0.253024	0.260935	0
2	LOC_Os04g49440	0	0	0.010126	1	1	8	0.253024	0.260935	0
2	LOC_Os04g52640	0	0	0.010126	1	1	8	0.253024	0.260935	0
2	LOC_Os04g56730	0	0	0.010928	2	2	8	0.255535	0.264081	406.031
2	LOC_Os05g01090	0	0	0.000457	1	1	9	0.201949	0.205785	0
2	LOC_Os05g05020	0	0	0.010126	1	1	8	0.253024	0.260935	0
2	LOC_Os05g06260	0	0	0.036009	3	3	7	0.271408	0.286681	3110.54
2	LOC_Os05g25210	0	0	0.002398	1	1	8	0.240644	0.245532	0
2	LOC_Os05g29950	0	0	0.010126	1	1	8	0.253024	0.260935	0
2	LOC_Os05g30950	0	0	0.002398	1	1	8	0.240644	0.245532	0
2	LOC_Os05g36330	0	0	0.010126	1	1	8	0.253024	0.260935	0
2	LOC_Os05g40290	0	0	0.000304	1	1	10	0.178064	0.182011	0
2	LOC_Os05g49240	0	0	0.010126	1	1	8	0.253024	0.260935	0
2	LOC_Os05g49830	0.012097	6	0.124746	32	32	7	0.317131	0.340711	168277
2	LOC_Os03g40600	0	0	0.00284	1	1	8	0.240779	0.25044	0
2	LOC_Os05g18950	0	0	0.00284	1	1	8	0.240779	0.25044	0
2	LOC_Os09g12380	0	0	0.00284	1	1	8	0.240779	0.25044	0
2	LOC_Os10g29220	0	0	0.012926	3	3	8	0.268455	0.27843	1314.98
2	LOC_Os12g41840	0	0	0.00284	1	1	8	0.240779	0.25044	0
2	LOC_Os06g01680	0	0	0.002921	2	2	8	0.240395	0.245603	897.769
2	LOC_Os06g03930	0	0	0.025541	3	3	7	0.273492	0.286384	11947.3
2	LOC_Os06g04600	0	0	0.010126	1	1	8	0.253024	0.260935	0
2	LOC_Os06g05860	0	0	0.010126	1	1	8	0.253024	0.260935	0
2	LOC_Os06g06050	1	1	0.023557	2	2	7	0.265255	0.277039	0
2	LOC_Os06g08884	0	0	0.02567	4	4	7	0.27757	0.290338	3845.97
2	LOC_Os06g13350	0	0	0.02227	4	4	8	0.260344	0.271032	1480.64
2	LOC_Os06g37330	0	0	0.010126	1	1	8	0.253024	0.260935	0
2	LOC_Os06g43860	0	0	0.023362	3	3	8	0.262662	0.27508	2121.3
2	LOC_Os06g44050	0	0	0.001379	2	2	8	0.223995	0.230821	25.6251
2	LOC_Os06g45850	0	0	0.021269	3	3	8	0.262711	0.274848	2018.84
2	LOC_Os06g47400	0	0	0.010126	1	1	8	0.253024	0.260935	0
2	LOC_Os06g50030	0	0	0.019994	4	4	8	0.271805	0.283503	11962.8
2	LOC_Os07g16760	0	0	0.000638	1	1	9	0.21372	0.219121	0
2	LOC_Os06g51150	0	0	0.010126	1	1	8	0.253024	0.260935	0
2	LOC_Os07g02300	0	0	0.060655	7	7	7	0.289362	0.308388	13723
2	LOC_Os07g05360	0.018182	1	0.091501	11	11	7	0.300726	0.323543	42862.8
2	LOC_Os07g08669	0	0	0.035162	3	3	7	0.276579	0.29186	2429.55
2	LOC_Os07g12600	0	0	0.010126	1	1	8	0.253024	0.260935	0
2	LOC_Os07g15030	0	0	0.034654	3	3	7	0.271898	0.286868	3251.76
2	LOC_Os07g16660	0	0	0.010126	1	1	8	0.253024	0.260935	0
2	LOC_Os07g19320	0	0	0.010126	1	1	8	0.253024	0.260935	0
2	LOC_Os07g23169	0	0	0.010394	2	2	8	0.253047	0.261017	5009.04
2	LOC_Os07g23790	0	0	0.010126	1	1	8	0.253024	0.260935	0
2	LOC_Os07g24750	0	0	0.002398	1	1	8	0.240644	0.245532	0
2	LOC_Os07g25450	0	0	0.010376	2	2	8	0.253035	0.260994	11149
2	LOC_Os01g56620	0	0	0.000444	1	1	9	0.201942	0.205763	0
2	LOC_Os07g27070	0	0	0.000737	1	1	8	0.214762	0.220637	0
2	LOC_Os07g32129	0	0	0.010126	1	1	8	0.253024	0.260935	0
2	LOC_Os07g32420	0	0	0.001707	1	1	8	0.23806	0.242949	0
2	LOC_Os07g40790	0	0	0.010126	1	1	8	0.253024	0.260935	0
2	LOC_Os07g45090	0	0	0.040869	4	4	7	0.286029	0.302053	3178.63
2	LOC_Os07g48960	0	0	0.030061	5	5	7	0.271514	0.284985	4183.41
2	LOC_Os08g04400	0	0	0.010126	1	1	8	0.253024	0.260935	0
2	LOC_Os08g14450	0	0	0.019969	6	6	7	0.273298	0.28505	13868.5
2	LOC_Os04g25780	0	0	0.000658	1	1	8	0.214642	0.220057	0
2	LOC_Os10g32820	0	0	0.028273	8	8	7	0.279281	0.292142	6053.19
2	LOC_Os08g15330	0	0	0.002398	1	1	8	0.240644	0.245532	0
2	LOC_Os08g26430	0	0	0.010126	1	1	8	0.253024	0.260935	0
2	LOC_Os08g32910	0	0	0.010126	1	1	8	0.253024	0.260935	0
2	LOC_Os08g39500	0	0	0.020472	3	3	8	0.266479	0.278579	11492.5
2	LOC_Os08g36790	0	0	0.000651	1	1	9	0.210413	0.215973	0
2	LOC_Os09g03680	0	0	0.010126	1	1	8	0.253024	0.260935	0
2	LOC_Os09g08820	0	0	0.010126	1	1	8	0.253024	0.260935	0
2	LOC_Os09g15835	0	0	0.014088	2	2	8	0.257643	0.267369	374.169
2	LOC_Os09g20990	0	0	0.010126	1	1	8	0.253024	0.260935	0
2	LOC_Os09g26880	0	0	0.010126	1	1	8	0.253024	0.260935	0
2	LOC_Os09g38420	0	0	0.010126	1	1	8	0.253024	0.260935	0
2	LOC_Os09g38520	0	0	0.028311	2	2	7	0.270185	0.283915	1113.97
2	LOC_Os09g38970	0	0	0.002074	1	1	8	0.239769	0.244542	0
2	LOC_Os09g39350	0	0	0.010126	1	1	8	0.253024	0.260935	0
2	LOC_Os09g39550	0	0	0.008603	2	2	8	0.255283	0.263089	160.989
2	LOC_Os09g39630	0	0	0.010126	1	1	8	0.253024	0.260935	0
2	LOC_Os10g02040	0	0	0.010126	1	1	8	0.253024	0.260935	0
2	LOC_Os10g02570	0	0	0.010126	1	1	8	0.253024	0.260935	0
2	LOC_Os10g02670	0	0	0.010126	1	1	8	0.253024	0.260935	0
2	LOC_Os10g04750	0	0	0.010126	1	1	8	0.253024	0.260935	0
2	LOC_Os10g17260	0	0	0.033455	2	2	7	0.276236	0.291295	1183.77
2	LOC_Os10g33130	0	0	0.002398	1	1	8	0.240644	0.245532	0
2	LOC_Os10g33370	0	0	0.010126	1	1	8	0.253024	0.260935	0
2	LOC_Os10g35010	0.044444	2	0.048637	10	10	8	0.276497	0.292917	57410.2
2	LOC_Os10g42580	0	0	0.001707	1	1	8	0.23806	0.242949	0
2	LOC_Os11g03830	0	0	0.010126	1	1	8	0.253024	0.260935	0
2	LOC_Os11g04030	0	0	0.002074	1	1	8	0.239769	0.244542	0
2	LOC_Os11g04480	0	0	0.002398	1	1	8	0.240644	0.245532	0
2	LOC_Os11g07240	0	0	0.001364	1	1	8	0.240509	0.245638	0
2	LOC_Os11g14490	0	0	0.002074	1	1	8	0.239769	0.244542	0
2	LOC_Os11g34790	0	0	0.010126	1	1	8	0.253024	0.260935	0
2	LOC_Os11g45540	0	0	0.010126	1	1	8	0.253024	0.260935	0
2	LOC_Os12g03390	0	0	0.010126	1	1	8	0.253024	0.260935	0
2	LOC_Os12g06230	0	0	0.013761	2	2	8	0.254363	0.263693	515.264
2	LOC_Os12g09000	0	0	0.000304	1	1	10	0.178064	0.182011	0
2	LOC_Os12g11640	0	0	0.010126	1	1	8	0.253024	0.260935	0
2	LOC_Os12g21600	0	0	0.002398	1	1	8	0.240644	0.245532	0
2	LOC_Os12g21890	0.071429	2	0.033812	8	8	7	0.273418	0.287633	13420.2
2	LOC_Os12g25734	0	0	0.001707	1	1	8	0.23806	0.242949	0
2	LOC_Os12g29070	0	0	0.002034	1	1	8	0.241076	0.246286	0
2	LOC_Os12g29620	0	0	0.010126	1	1	8	0.253024	0.260935	0
2	LOC_Os12g33928	0	0	0.005914	2	2	8	0.250168	0.256947	136.185
2	LOC_Os12g36180	0	0	0.023026	5	5	8	0.269103	0.280974	12595.9
2	LOC_Os03g63680	0	0	0.000699	1	1	9	0.212046	0.217513	0
2	LOC_Os12g36690	0	0	0.018481	2	2	8	0.263307	0.27495	1371.19
3	LOC_Os03g03660	0.003037	193	0.562628	358	358	7	0.349508	0.377706	2.68183e+06
3	LOC_Os01g02040	0	0	0.00031	1	1	9	0.186608	0.190738	0
3	LOC_Os03g53200	0	0	0.002304	4	4	8	0.229414	0.237322	11208.7
3	LOC_Os01g02400	0	0	0.025602	3	3	8	0.268649	0.281838	1653.06
3	LOC_Os01g74180	0.133333	2	0.035874	6	6	7	0.305555	0.31678	12864.9
3	LOC_Os04g37540	0.003757	35	0.240259	137	137	7	0.330214	0.347438	901813
3	LOC_Os01g03760	0	0	0.013073	1	1	8	0.258995	0.268569	0
3	LOC_Os01g04780	0	0	0.016655	2	2	8	0.261191	0.271521	413.015
3	LOC_Os05g37340	0.006993	15	0.160211	66	66	7	0.322077	0.335526	310951
3	LOC_Os01g05370	0	0	0.031111	3	3	8	0.275044	0.289817	2378.37
3	LOC_Os01g13610	0.00122	1	0.100124	41	41	7	0.313229	0.325178	174193
3	LOC_Os10g42210	0.007099	23	0.14695	81	81	7	0.326186	0.341279	419886
3	LOC_Os01g05660	0	0	0.005619	1	1	8	0.248247	0.254684	0
3	LOC_Os01g05830	0	0	0.013073	1	1	8	0.258995	0.268569	0
3	LOC_Os01g06160	0	0	0.013073	1	1	8	0.258995	0.268569	0
3	LOC_Os01g07490	0	0	0.013073	1	1	8	0.258995	0.268569	0
3	LOC_Os01g09340	0	0	0.003583	1	1	8	0.24362	0.248982	0
3	LOC_Os01g12320	0	0	0.020074	3	3	8	0.266091	0.278171	1308.67
3	LOC_Os03g56630	0.018182	1	0.024464	11	11	7	0.272084	0.28438	19914.4
3	LOC_Os01g13430	0	0	0.005867	2	2	8	0.248258	0.254743	11149
3	LOC_Os11g04510	0	0	0.000361	1	1	9	0.198887	0.202093	0
3	LOC_Os10g38206	0.015854	13	0.183761	41	41	7	0.331529	0.358445	260436
3	LOC_Os01g18560	0	0	0.008815	2	2	8	0.252984	0.260331	154.915
3	LOC_Os01g23910	0	0	0.013073	1	1	8	0.258995	0.268569	0
3	LOC_Os02g05400	0	0	0.016955	3	3	8	0.297048	0.307806	3624.98
3	LOC_Os03g49126	0	0	0.016737	2	2	8	0.296361	0.307128	179.783
3	LOC_Os12g16000	0	0	0.015776	2	2	8	0.288606	0.299782	60.8588
3	LOC_Os01g31550	0	0	0.013073	1	1	8	0.258995	0.268569	0
3	LOC_Os01g35184	0	0	0.013073	1	1	8	0.258995	0.268569	0
3	LOC_Os01g36610	0	0	0.001678	3	3	8	0.231891	0.238209	11156.4
3	LOC_Os04g56140	0.066667	1	0.027343	6	6	8	0.293182	0.304773	18851.9
3	LOC_Os01g39790	0	0	0.003539	1	1	8	0.245963	0.251859	0
3	LOC_Os01g43010	0	0	0.003583	1	1	8	0.24362	0.248982	0
3	LOC_Os01g43774	0.133333	2	0.053697	6	6	7	0.281225	0.298753	8119.73
3	LOC_Os01g44170	0	0	0.013073	1	1	8	0.258995	0.268569	0
3	LOC_Os01g44990	0	0	0.005619	1	1	8	0.248247	0.254684	0
3	LOC_Os03g09220	0.03202	13	0.081198	29	29	7	0.31953	0.33288	138877
3	LOC_Os01g48930	0	0	0.043261	3	3	8	0.280249	0.297664	4831.81
3	LOC_Os01g49219	0	0	0.013073	1	1	8	0.258995	0.268569	0
3	LOC_Os01g49470	0	0	0.021612	4	4	7	0.267162	0.278745	12902.9
3	LOC_Os01g50930	0	0	0.031279	6	6	7	0.272576	0.28624	5222.49
3	LOC_Os06g46880	0	0	0.007825	8	8	8	0.261289	0.271054	14229.8
3	LOC_Os01g51154	0	0	0.013324	2	2	8	0.259007	0.268628	11149
3	LOC_Os10g16860	0	0	0.000504	1	1	9	0.205727	0.210256	0
3	LOC_Os01g52630	0	0	0.013073	1	1	8	0.258995	0.268569	0
3	LOC_Os01g52800	0	0	0.000604	1	1	9	0.224957	0.230258	0
3	LOC_Os01g57260	0	0	0.016863	8	8	8	0.290244	0.301639	26455.8
3	LOC_Os01g53710	0.5	3	0.03209	4	4	7	0.301677	0.313222	436.626
3	LOC_Os01g53870	0	0	0.005619	1	1	8	0.248247	0.254684	0
3	LOC_Os02g10860	0	0	0.025817	13	13	7	0.296212	0.306516	42597.3
3	LOC_Os01g54920	0	0	0.013073	1	1	8	0.258995	0.268569	0
3	LOC_Os01g55740	0	0	0.003539	1	1	8	0.245963	0.251859	0
3	LOC_Os01g55880	0	0	0.020702	3	3	7	0.264751	0.276376	8026.58
3	LOC_Os01g58022	0	0	0.02795	8	8	8	0.274678	0.28786	18951.1
3	LOC_Os11g31470	0	0	0.003057	3	3	8	0.239661	0.249849	54.2184
3	LOC_Os01g59340	0	0	0.005867	2	2	8	0.248258	0.254743	11149
3	LOC_Os03g11290	0	0	0.000361	1	1	9	0.198887	0.202093	0
3	LOC_Os01g62330	0	0	0.013073	1	1	8	0.258995	0.268569	0
3	LOC_Os01g65800	0	0	0.013073	1	1	8	0.258995	0.268569	0
3	LOC_Os01g66140	0	0	0.012338	4	4	8	0.255781	0.264375	1312.72
3	LOC_Os01g66330	0	0	0.011044	4	4	8	0.252834	0.260967	1096.51
3	LOC_Os05g40270	0	0	0.006698	3	3	8	0.250118	0.256942	398.686
3	LOC_Os01g66360	0	0	0.005619	1	1	8	0.248247	0.254684	0
3	LOC_Os01g67720	0	0	0.024846	4	4	7	0.27649	0.289257	13003.8
3	LOC_Os01g14300	0	0	0.000734	1	1	8	0.216606	0.222416	0
3	LOC_Os01g70980	0	0	0.013073	1	1	8	0.258995	0.268569	0
3	LOC_Os01g72610	0	0	0.013073	1	1	8	0.258995	0.268569	0
3	LOC_Os01g72950	0	0	0.005619	1	1	8	0.248247	0.254684	0
3	LOC_Os01g73980	0	0	0.013073	1	1	8	0.258995	0.268569	0
3	LOC_Os02g01340	0	0	0.008488	3	3	7	0.260569	0.269335	22797.6
3	LOC_Os03g11340	0	0	0.000667	2	2	8	0.206719	0.210972	11149
3	LOC_Os02g02830	0.018182	1	0.05283	11	11	7	0.281986	0.299391	42937.3
3	LOC_Os01g15020	0	0	0.002485	2	2	8	0.228793	0.237746	12.2763
3	LOC_Os04g36859	0	0	0.001324	1	1	8	0.219964	0.22758	0
3	LOC_Os07g34640	0	0	0.001324	1	1	8	0.219964	0.22758	0
3	LOC_Os02g03460	0	0	0.003539	1	1	8	0.245963	0.251859	0
3	LOC_Os02g03760	0	0	0.013073	1	1	8	0.258995	0.268569	0
3	LOC_Os03g06950	0	0	0.006781	3	3	8	0.248485	0.255092	288.044
3	LOC_Os02g05870	0	0	0.013073	1	1	8	0.258995	0.268569	0
3	LOC_Os02g06650	0.030303	2	0.057622	12	12	7	0.281551	0.298739	17775.6
3	LOC_Os02g50970	0	0	0.009625	6	6	8	0.259266	0.267949	12374.5
3	LOC_Os07g28300	0	0	0.006804	2	2	8	0.252525	0.259796	92.6246
3	LOC_Os02g07270	0	0	0.003539	1	1	8	0.245963	0.251859	0
3	LOC_Os02g07350	0	0	0.000289	1	1	9	0.188243	0.191575	0
3	LOC_Os02g07495	0	0	0.015055	2	2	8	0.254253	0.26395	502.661
3	LOC_Os02g07690	0	0	0.001945	1	1	8	0.24216	0.247675	0
3	LOC_Os02g08140	0	0	0.013324	2	2	8	0.259007	0.268628	11149
3	LOC_Os04g39130	0	0	0.000504	1	1	9	0.205727	0.210256	0
3	LOC_Os02g08150	0	0	0.007032	2	2	8	0.252634	0.259898	362.528
3	LOC_Os02g10310	0	0	0.004077	2	2	8	0.244095	0.249541	50.1054
3	LOC_Os03g04300	0	0	0.013688	3	3	8	0.290206	0.301164	1601.89
3	LOC_Os02g14260	0	0	0.005619	1	1	8	0.248247	0.254684	0
3	LOC_Os02g21560	0	0	0.008895	2	2	8	0.253156	0.260687	192.148
3	LOC_Os02g30230	0	0	0.003131	2	2	8	0.244856	0.250395	67.6382
3	LOC_Os03g60740	0	0	0.01479	3	3	7	0.261473	0.271414	1316.83
3	LOC_Os02g34650	0	0	0.000302	1	1	9	0.184158	0.188969	0
3	LOC_Os11g19060	0	0	0.002412	3	3	8	0.225722	0.234932	22297
3	LOC_Os02g35470	0	0	0.005619	1	1	8	0.248247	0.254684	0
3	LOC_Os02g36710	0	0	0.036402	2	2	7	0.281026	0.296855	1585.54
3	LOC_Os02g38480	0	0	0.005619	1	1	8	0.248247	0.254684	0
3	LOC_Os02g43010	0	0	0.000463	1	1	9	0.20589	0.210044	0
3	LOC_Os02g44380	1	1	0.016612	2	2	8	0.260849	0.271282	0
3	LOC_Os02g44420	0	0	0.013073	1	1	8	0.258995	0.268569	0
3	LOC_Os02g46670	0	0	0.003539	1	1	8	0.245963	0.251859	0
3	LOC_Os02g47240	0	0	0.013073	1	1	8	0.258995	0.268569	0
3	LOC_Os02g47360	0	0	0.013073	1	1	8	0.258995	0.268569	0
3	LOC_Os02g51930	0	0	0.013073	1	1	8	0.258995	0.268569	0
3	LOC_Os02g52080	0	0	0.013073	1	1	8	0.258995	0.268569	0
3	LOC_Os02g56730	0	0	0.013073	1	1	8	0.258995	0.268569	0
3	LOC_Os02g56850	0	0	0.013073	1	1	8	0.258995	0.268569	0
3	LOC_Os02g58100	0	0	0.02978	3	3	7	0.272803	0.286811	2960.23
3	LOC_Os03g01012	0	0	0.013073	1	1	8	0.258995	0.268569	0
3	LOC_Os03g01170	0	0	0.003583	1	1	8	0.24362	0.248982	0
3	LOC_Os03g01730	0	0	0.007794	2	2	8	0.254555	0.26223	316.641
3	LOC_Os03g04340	0	0	0.013073	1	1	8	0.258995	0.268569	0
3	LOC_Os03g05070	0	0	0.000264	1	1	9	0.171309	0.173693	0
3	LOC_Os03g06440	0	0	0.002326	1	1	8	0.238523	0.243546	0
3	LOC_Os03g08570	0	0	0.003583	1	1	8	0.24362	0.248982	0
3	LOC_Os03g10180	0	0	0.013324	2	2	8	0.259007	0.268628	11149
3	LOC_Os03g11720	0	0	0.025126	2	2	8	0.267553	0.280551	1334.08
3	LOC_Os03g15040	0	0	0.013073	1	1	8	0.258995	0.268569	0
3	LOC_Os03g20750	0	0	0.013923	3	3	8	0.259055	0.268755	11501.8
3	LOC_Os01g57750	0	0	0.01722	7	7	8	0.289107	0.300597	23647
3	LOC_Os03g06180	0	0	0.000524	1	1	9	0.205758	0.210314	0
3	LOC_Os03g21540	0	0	0.003583	1	1	8	0.24362	0.248982	0
3	LOC_Os03g24000	0	0	0.016046	3	3	8	0.254956	0.264341	931.359
3	LOC_Os03g25270	0.035714	1	0.046248	8	8	8	0.277577	0.293511	13667.4
3	LOC_Os03g26960	0	0	0.008672	2	2	8	0.249714	0.256849	242.121
3	LOC_Os03g28300	0	0	0.013073	1	1	8	0.258995	0.268569	0
3	LOC_Os03g32620	0	0	0.005619	1	1	8	0.248247	0.254684	0
3	LOC_Os03g35560	0	0	0.003539	1	1	8	0.245963	0.251859	0
3	LOC_Os03g37470	0	0	0.005619	1	1	8	0.248247	0.254684	0
3	LOC_Os03g44140	0	0	0.000951	2	2	9	0.208127	0.213662	22296
3	LOC_Os11g29230	0	0	0.022096	4	4	8	0.262798	0.274704	35173.8
3	LOC_Os03g58840	0	0	0.041263	3	3	8	0.280045	0.297062	4356.85
3	LOC_Os03g59170	0	0	0.021411	3	3	8	0.26535	0.27741	12498.4
3	LOC_Os08g33120	0	0	0.00067	1	1	9	0.209709	0.215243	0
3	LOC_Os03g59910	0	0	0.003539	1	1	8	0.245963	0.251859	0
3	LOC_Os03g63020	0.066667	3	0.079462	10	10	7	0.300928	0.321977	24259.6
3	LOC_Os04g01570	0	0	0.013073	1	1	8	0.258995	0.268569	0
3	LOC_Os04g02030	0	0	0.003583	1	1	8	0.24362	0.248982	0
3	LOC_Os04g03796	0	0	0.003539	1	1	8	0.245963	0.251859	0
3	LOC_Os04g05650	0	0	0.034757	4	4	8	0.276627	0.291873	4395.26
3	LOC_Os04g12000	0	0	0.010442	2	2	8	0.252365	0.260213	398.185
3	LOC_Os04g13220	0	0	0.005619	1	1	8	0.248247	0.254684	0
3	LOC_Os04g15910	0	0	0.013073	1	1	8	0.258995	0.268569	0
3	LOC_Os04g16722	0	0	0.018793	3	3	8	0.259405	0.270097	1790.05
3	LOC_Os04g16726	0	0	0.003583	1	1	8	0.24362	0.248982	0
3	LOC_Os04g16856	0.010989	1	0.060351	14	14	7	0.291161	0.309166	69608.8
3	LOC_Os04g38610	0	0	0.001484	1	1	8	0.225508	0.233291	0
3	LOC_Os11g30260	0	0	0.001484	1	1	8	0.225508	0.233291	0
3	LOC_Os12g15170	0	0	0.001731	2	2	8	0.225517	0.233351	11149
3	LOC_Os04g18060	0	0	0.030532	2	2	8	0.273157	0.287898	1722.08
3	LOC_Os04g23720	0	0	0.010992	2	2	8	0.251886	0.259971	436.024
3	LOC_Os04g31200	0	0	0.013073	1	1	8	0.258995	0.268569	0
3	LOC_Os04g31320	0	0	0.003788	2	2	8	0.245974	0.251919	11149
3	LOC_Os06g08290	0	0	0.000322	1	1	9	0.197419	0.200415	0
3	LOC_Os04g33640	0	0	0.003539	1	1	8	0.245963	0.251859	0
3	LOC_Os04g34400	0	0	0.005619	1	1	8	0.248247	0.254684	0
3	LOC_Os04g34810	0	0	0.000928	1	1	8	0.234047	0.23901	0
3	LOC_Os04g35490	0	0	0.013073	1	1	8	0.258995	0.268569	0
3	LOC_Os04g35780	0	0	0.013324	2	2	8	0.259007	0.268628	11149
3	LOC_Os05g49760	0	0	0.000504	1	1	9	0.205727	0.210256	0
3	LOC_Os04g37820	0	0	0.003583	1	1	8	0.24362	0.248982	0
3	LOC_Os04g38930	0	0	0.013073	1	1	8	0.258995	0.268569	0
3	LOC_Os04g39910	0	0	0.013073	1	1	8	0.258995	0.268569	0
3	LOC_Os04g44030	0	0	0.000791	1	1	8	0.228526	0.23324	0
3	LOC_Os04g47220	0	0	0.021624	3	3	8	0.266129	0.278595	1719.5
3	LOC_Os04g47790	0	0	0.005619	1	1	8	0.248247	0.254684	0
3	LOC_Os04g49610	0	0	0.011963	2	2	8	0.253848	0.262376	410.848
3	LOC_Os04g51550	0	0	0.003583	1	1	8	0.24362	0.248982	0
3	LOC_Os04g55810	0	0	0.013073	1	1	8	0.258995	0.268569	0
3	LOC_Os04g58490	0	0	0.001945	1	1	8	0.24216	0.247675	0
3	LOC_Os04g58520	0	0	0.001945	1	1	8	0.24216	0.247675	0
3	LOC_Os04g58710	0	0	0.036402	2	2	7	0.281026	0.296855	1585.54
3	LOC_Os04g58790	0	0	0.013073	1	1	8	0.258995	0.268569	0
3	LOC_Os05g01700	0	0	0.008672	2	2	8	0.249714	0.256849	242.121
3	LOC_Os05g02650	0	0	0.013073	1	1	8	0.258995	0.268569	0
3	LOC_Os05g04180	0	0	0.004627	3	3	8	0.241029	0.246629	11414.8
3	LOC_Os05g44430	0	0	0.000347	1	1	9	0.19422	0.197064	0
3	LOC_Os05g04530	0	0	0.030532	2	2	8	0.273157	0.287898	1722.08
3	LOC_Os05g05700	0	0	0.041492	5	5	7	0.278451	0.294942	7104.47
3	LOC_Os05g05840	0	0	0.006099	3	3	8	0.248706	0.255426	586.432
3	LOC_Os05g08980	0	0	0.047105	5	5	7	0.283874	0.301558	8208.91
3	LOC_Os05g10770	0	0	0.002326	1	1	8	0.238523	0.243546	0
3	LOC_Os05g15460	0	0	0.003583	1	1	8	0.24362	0.248982	0
3	LOC_Os05g23210	0	0	0.016056	2	2	8	0.261032	0.271482	504.378
3	LOC_Os05g23740	0	0	0.023483	3	3	8	0.266097	0.278393	2074.78
3	LOC_Os05g25310	0	0	0.005216	3	3	8	0.246671	0.252689	380.786
3	LOC_Os05g25770	0	0	0.000785	1	1	8	0.213892	0.219499	0
3	LOC_Os05g26902	0	0	0.005619	1	1	8	0.248247	0.254684	0
3	LOC_Os05g32500	0	0	0.025126	2	2	8	0.267553	0.280551	1334.08
3	LOC_Os05g34230	0	0	0.031685	4	4	7	0.279127	0.293249	4524.8
3	LOC_Os05g34790	0.025	3	0.082518	16	16	7	0.291488	0.312813	80724.9
3	LOC_Os05g18810	0	0	0.005935	2	2	8	0.254015	0.265308	46.3107
3	LOC_Os04g53994	0	0	0.003583	1	1	8	0.24362	0.248982	0
3	LOC_Os05g43220	0	0	0.013073	1	1	8	0.258995	0.268569	0
3	LOC_Os05g44560	0	0	0.005867	2	2	8	0.248258	0.254743	11149
3	LOC_Os09g04960	0	0	0.000361	1	1	9	0.198887	0.202093	0
3	LOC_Os05g44922	0	0	0.025126	2	2	8	0.267553	0.280551	1334.08
3	LOC_Os05g48190	0	0	0.013073	1	1	8	0.258995	0.268569	0
3	LOC_Os05g48200	0	0	0.016013	2	2	8	0.262997	0.273768	828.295
3	LOC_Os05g48320	0.029804	38	0.298777	52	52	7	0.356264	0.386385	457060
3	LOC_Os06g05890	0.166667	1	0.015036	4	4	7	0.280249	0.290662	16483.9
3	LOC_Os07g36610	0	0	0.006231	1	1	8	0.262687	0.274334	0
3	LOC_Os05g49650	0	0	0.011816	2	2	8	0.257893	0.266763	498.314
3	LOC_Os05g50930	0	0	0.023105	7	7	8	0.270035	0.282146	12166.1
3	LOC_Os05g51290	0	0	0.00632	3	3	8	0.24828	0.254826	11270.3
3	LOC_Os08g08640	0	0	0.000378	1	1	9	0.198901	0.202128	0
3	LOC_Os11g43140	0	0	0.009973	3	3	8	0.253288	0.261731	893.507
3	LOC_Os05g51550	0	0	0.013073	1	1	8	0.258995	0.268569	0
3	LOC_Os06g01390	0	0	0.014004	4	4	8	0.256322	0.265056	1272.98
3	LOC_Os06g01980	0	0	0.013073	1	1	8	0.258995	0.268569	0
3	LOC_Os06g02090	0	0	0.025802	2	2	8	0.266925	0.280139	1337.19
3	LOC_Os06g02500	0	0	0.000791	1	1	8	0.228526	0.23324	0
3	LOC_Os06g02900	0	0	0.005619	1	1	8	0.248247	0.254684	0
3	LOC_Os06g03660	0	0	0.000516	2	2	10	0.172281	0.175363	11149
3	LOC_Os01g15900	0	0	0.000261	1	1	11	0.146964	0.148841	0
3	LOC_Os06g04710	0	0	0.013073	1	1	8	0.258995	0.268569	0
3	LOC_Os03g43670	0	0	0.001475	2	2	8	0.227268	0.234179	33.5716
3	LOC_Os06g06290	0	0	0.01003	2	2	8	0.256016	0.26472	470.315
3	LOC_Os06g06560	0	0	0.025802	2	2	8	0.266925	0.280139	1337.19
3	LOC_Os06g11380	0	0	0.013073	1	1	8	0.258995	0.268569	0
3	LOC_Os06g16290	0	0	0.003539	1	1	8	0.245963	0.251859	0
3	LOC_Os06g17930	0	0	0.037835	3	3	7	0.27627	0.292228	3762.04
3	LOC_Os06g18010	0	0	0.000504	1	1	9	0.205727	0.210256	0
3	LOC_Os06g22370	0	0	0.013073	1	1	8	0.258995	0.268569	0
3	LOC_Os06g25250	0	0	0.005619	1	1	8	0.248247	0.254684	0
3	LOC_Os06g27790	0	0	0.005619	1	1	8	0.248247	0.254684	0
3	LOC_Os06g28380	0	0	0.000533	1	1	8	0.218906	0.223772	0
3	LOC_Os06g30894	0	0	0.005619	1	1	8	0.248247	0.254684	0
3	LOC_Os06g35780	0	0	0.01937	3	3	8	0.266167	0.277516	1296.78
3	LOC_Os06g37180	0.1	1	0.039332	5	5	7	0.283398	0.299408	6887.87
3	LOC_Os06g37640	0	0	0.015506	2	2	8	0.257553	0.267037	283.662
3	LOC_Os06g40460	0	0	0.026868	2	2	7	0.274023	0.288008	1498.65
3	LOC_Os06g40880	0	0	0.029977	4	4	8	0.26763	0.281021	3158.77
3	LOC_Os06g45000	0	0	0.044585	4	4	8	0.280708	0.29805	5940.02
3	LOC_Os06g50220	0	0	0.000441	1	1	9	0.207164	0.211917	0
3	LOC_Os07g04850	0	0	0.029792	5	5	7	0.271852	0.286019	4340.03
3	LOC_Os07g05820	0	0	0.001224	2	2	8	0.228892	0.233913	66.9142
3	LOC_Os07g06590	0	0	0.013073	1	1	8	0.258995	0.268569	0
3	LOC_Os07g07610	0	0	0.005619	1	1	8	0.248247	0.254684	0
3	LOC_Os07g08790	0	0	0.013073	1	1	8	0.258995	0.268569	0
3	LOC_Os07g12260	0	0	0.013073	1	1	8	0.258995	0.268569	0
3	LOC_Os07g12540	0	0	0.005619	1	1	8	0.248247	0.254684	0
3	LOC_Os07g15570	0	0	0.002326	1	1	8	0.238523	0.243546	0
3	LOC_Os07g22950	0	0	0.000281	1	1	9	0.184021	0.188153	0
3	LOC_Os07g30774	0	0	0.002326	1	1	8	0.238523	0.243546	0
3	LOC_Os07g33450	0	0	0.016655	2	2	8	0.261191	0.271521	413.015
3	LOC_Os07g38370	0	0	0.061604	4	4	7	0.295075	0.315082	10019.5
3	LOC_Os07g42390	0	0	0.013073	1	1	8	0.258995	0.268569	0
3	LOC_Os07g42700	0	0	0.003583	1	1	8	0.24362	0.248982	0
3	LOC_Os07g44740	0	0	0.044385	5	5	8	0.283867	0.300984	16871
3	LOC_Os09g15770	0	0	0.001127	1	1	9	0.221107	0.228638	0
3	LOC_Os07g48290	0	0	0.000604	1	1	9	0.224957	0.230258	0
3	LOC_Os07g48596	0	0	0.005619	1	1	8	0.248247	0.254684	0
3	LOC_Os07g49430	0	0	0.013073	1	1	8	0.258995	0.268569	0
3	LOC_Os08g01760	0	0	0.002326	1	1	8	0.238523	0.243546	0
3	LOC_Os08g01940	0	0	0.008537	2	2	8	0.252268	0.260351	353.099
3	LOC_Os08g04570	0	0	0.013073	1	1	8	0.258995	0.268569	0
3	LOC_Os08g05750	0	0	0.013073	1	1	8	0.258995	0.268569	0
3	LOC_Os08g06930	0	0	0.013073	1	1	8	0.258995	0.268569	0
3	LOC_Os08g09180	0	0	0.013073	1	1	8	0.258995	0.268569	0
3	LOC_Os08g10608	0	0	0.006113	2	2	8	0.248269	0.254766	81.5953
3	LOC_Os08g18970	0	0	0.015426	3	3	8	0.261965	0.27223	1324.3
3	LOC_Os08g19240	0	0	0.024334	3	3	7	0.265799	0.278715	2685.93
3	LOC_Os08g22180	0	0	0.000791	1	1	8	0.228526	0.23324	0
3	LOC_Os08g31000	0	0	0.013073	1	1	8	0.258995	0.268569	0
3	LOC_Os08g35870	0	0	0.027348	2	2	7	0.28316	0.296969	351.453
3	LOC_Os08g39660	0	0	0.000599	1	1	9	0.224274	0.229639	0
3	LOC_Os08g43020	0	0	0.005619	1	1	8	0.248247	0.254684	0
3	LOC_Os08g43230	0	0	0.037835	3	3	7	0.27627	0.292228	3762.04
3	LOC_Os08g44480	0	0	0.018328	2	2	7	0.260137	0.271179	1104.11
3	LOC_Os09g03140	0	0	0.016655	2	2	8	0.261191	0.271521	413.015
3	LOC_Os09g07900	0.066667	1	0.056656	6	6	7	0.289235	0.30842	13535.5
3	LOC_Os09g14670	0	0	0.013073	1	1	8	0.258995	0.268569	0
3	LOC_Os09g19390	0	0	0.003583	1	1	8	0.24362	0.248982	0
3	LOC_Os09g21580	0	0	0.002326	1	1	8	0.238523	0.243546	0
3	LOC_Os09g29660	0	0	0.000599	1	1	9	0.224274	0.229639	0
3	LOC_Os09g31470	0	0	0.003539	1	1	8	0.245963	0.251859	0
3	LOC_Os09g36480	0	0	0.013073	1	1	8	0.258995	0.268569	0
3	LOC_Os09g39220	0	0	0.003539	1	1	8	0.245963	0.251859	0
3	LOC_Os10g01640	0	0	0.013073	1	1	8	0.258995	0.268569	0
3	LOC_Os10g05230	0	0	0.013073	1	1	8	0.258995	0.268569	0
3	LOC_Os10g07150	0	0	0.023803	2	2	8	0.267502	0.280278	1033.64
3	LOC_Os10g07574	0.166667	1	0.06659	4	4	7	0.292712	0.313939	8395.18
3	LOC_Os10g10280	0	0	0.002326	1	1	8	0.238523	0.243546	0
3	LOC_Os10g11180	0	0	0.013073	1	1	8	0.258995	0.268569	0
3	LOC_Os10g13430	0	0	0.013931	2	2	8	0.263912	0.274189	374.101
3	LOC_Os10g21192	0	0	0.018783	2	2	8	0.263369	0.275051	615.919
3	LOC_Os10g21194	0.035714	1	0.055548	8	8	7	0.282207	0.299982	12503.6
3	LOC_Os10g29530	0	0	0.013073	1	1	8	0.258995	0.268569	0
3	LOC_Os10g32730	0	0	0.013073	1	1	8	0.258995	0.268569	0
3	LOC_Os10g34083	0	0	0.013073	1	1	8	0.258995	0.268569	0
3	LOC_Os10g37060	0	0	0.003539	1	1	8	0.245963	0.251859	0
3	LOC_Os10g38090	0	0	0.000302	1	1	9	0.184158	0.188969	0
3	LOC_Os07g01380	0	0	0.004019	1	1	8	0.24899	0.259737	0
3	LOC_Os07g10030	0	0	0.013577	2	2	7	0.28692	0.296783	25.4908
3	LOC_Os10g41380	0	0	0.013073	1	1	8	0.258995	0.268569	0
3	LOC_Os10g43075	0	0	0.002193	2	2	8	0.24217	0.247735	11149
3	LOC_Os08g04560	0	0	0.00029	1	1	9	0.194961	0.197833	0
3	LOC_Os11g03570	0	0	0.005619	1	1	8	0.248247	0.254684	0
3	LOC_Os11g04890	0	0	0.003465	3	3	8	0.245438	0.250855	100.864
3	LOC_Os11g06190	0	0	0.03022	5	5	8	0.273405	0.287799	8549.98
3	LOC_Os11g10070	0	0	0.031257	2	2	8	0.273667	0.28827	1286.85
3	LOC_Os11g12810	0	0	0.005619	1	1	8	0.248247	0.254684	0
3	LOC_Os11g14410	0	0	0.005619	1	1	8	0.248247	0.254684	0
3	LOC_Os11g18730	0	0	0.013073	1	1	8	0.258995	0.268569	0
3	LOC_Os11g29560	0	0	0.013073	1	1	8	0.258995	0.268569	0
3	LOC_Os11g33394	0	0	0.005619	1	1	8	0.248247	0.254684	0
3	LOC_Os11g34200	0	0	0.005619	1	1	8	0.248247	0.254684	0
3	LOC_Os11g34210	0	0	0.030702	3	3	8	0.270723	0.285578	2801.03
3	LOC_Os11g36470	0	0	0.003291	3	3	8	0.242803	0.248353	251.729
3	LOC_Os11g36970	0	0	0.013073	1	1	8	0.258995	0.268569	0
3	LOC_Os11g41990	0	0	0.037957	4	4	7	0.272376	0.287975	4801.91
3	LOC_Os11g44014	0	0	0.003583	1	1	8	0.24362	0.248982	0
3	LOC_Os11g44680	0	0	0.000672	1	1	8	0.210839	0.216168	0
3	LOC_Os12g04340	0	0	0.001945	1	1	8	0.24216	0.247675	0
3	LOC_Os12g05230	0	0	0.013073	1	1	8	0.258995	0.268569	0
3	LOC_Os12g05290	0	0	0.019785	2	2	8	0.261541	0.273266	645.405
3	LOC_Os12g06360	0	0	0.005619	1	1	8	0.248247	0.254684	0
3	LOC_Os12g09120	0	0	0.019395	3	3	7	0.261412	0.272392	1902.49
3	LOC_Os12g10810	0.060606	4	0.107683	12	12	7	0.30779	0.331166	42987.7
3	LOC_Os04g41450	0	0	0.002362	1	1	8	0.235356	0.245135	0
3	LOC_Os12g12650	0	0	0.010411	2	2	8	0.251687	0.259887	322.305
3	LOC_Os12g12990	0	0	0.013073	1	1	8	0.258995	0.268569	0
3	LOC_Os12g18110	0	0	0.003539	1	1	8	0.245963	0.251859	0
3	LOC_Os12g18140	0	0	0.015951	2	2	8	0.266925	0.277889	722.428
3	LOC_Os12g26350	0	0	0.013073	1	1	8	0.258995	0.268569	0
3	LOC_Os12g31000	0	0	0.013073	1	1	8	0.258995	0.268569	0
3	LOC_Os12g31040	0	0	0.028948	2	2	7	0.274084	0.288398	1628.31
3	LOC_Os12g32940	0	0	0.027447	3	3	8	0.26909	0.282424	1868.65
3	LOC_Os12g35940	0	0	0.013383	2	2	8	0.259043	0.268696	4100.2
3	LOC_Os12g41230	0	0	0.010694	2	2	8	0.254299	0.262422	499.999
3	LOC_Os12g42980	0	0	0.012727	3	3	8	0.256139	0.265092	11524.5
3	LOC_Os06g33000	0	0	0.000497	1	1	9	0.203914	0.208173	0
4	ChrSy.fgenesh.mRNA.62	0	0	0.021199	3	3	8	0.262483	0.273728	1343.69
4	LOC_Os01g70570	0.009524	2	0.070069	21	21	7	0.312553	0.323317	109722
4	LOC_Os09g20350	0.001212	16	0.279754	163	163	7	0.328308	0.346013	965899
4	LOC_Os01g03110	0	0	0.013581	4	4	8	0.254921	0.263735	11977.4
4	LOC_Os05g37520	0	0	0.000519	1	1	9	0.203141	0.207333	0
4	LOC_Os06g40600	0.016807	10	0.095915	35	35	7	0.322599	0.336304	147318
4	LOC_Os01g12790	0.1	1	0.029694	5	5	7	0.273365	0.28748	8238.16
4	LOC_Os01g07090	0	0	0.008759	3	3	8	0.255131	0.263063	11276.9
4	LOC_Os02g47460	0	0	0.000418	1	1	9	0.203274	0.207117	0
4	LOC_Os05g34540	0.058824	8	0.07038	17	17	7	0.320817	0.335571	51072
4	LOC_Os01g07870	0	0	0.003218	1	1	8	0.242713	0.247762	0
4	LOC_Os03g19890	0.001569	2	0.14658	51	51	7	0.320494	0.332922	275320
4	LOC_Os01g09020	0	0	0.000763	1	1	8	0.232122	0.236788	0
4	LOC_Os08g06560	0	0	0.026256	8	8	7	0.302283	0.312562	34652.2
4	LOC_Os01g09490	0	0	0.006489	1	1	8	0.247168	0.253717	0
4	LOC_Os01g12470	0	0	0.007871	2	2	8	0.253363	0.260954	278.112
4	LOC_Os01g51770	0	0	0.003787	3	3	8	0.24386	0.253853	11166.4
4	LOC_Os01g13730	0	0	0.006489	1	1	8	0.247168	0.253717	0
4	LOC_Os01g14950	0	0	0.006167	2	2	8	0.258479	0.270114	8.67632
4	LOC_Os01g19310	0	0	0.002423	2	2	8	0.242946	0.248193	42.8378
4	LOC_Os01g21900	0.054545	3	0.062519	11	11	7	0.285006	0.304915	31487
4	LOC_Os02g14720	0	0	0.00619	10	10	8	0.253167	0.261087	48682.9
4	LOC_Os06g13310	0	0	0.016246	2	2	8	0.296306	0.307067	708.726
4	LOC_Os04g42470	0	0	0.049174	23	23	7	0.305806	0.316662	98818
4	LOC_Os10g41190	0	0	0.079555	25	25	7	0.308548	0.31968	55335.7
4	LOC_Os01g31810	0	0	0.000763	1	1	8	0.232122	0.236788	0
4	LOC_Os01g32364	0	0	0.006489	1	1	8	0.247168	0.253717	0
4	LOC_Os01g34930	0	0	0.007011	2	2	8	0.246649	0.252867	170.274
4	LOC_Os01g39680	0	0	0.023948	2	2	8	0.264062	0.276834	981.918
4	LOC_Os01g40280	0	0	0.006489	1	1	8	0.247168	0.253717	0
4	LOC_Os01g43030	0	0	0.002533	4	4	8	0.242925	0.249099	11223.3
4	LOC_Os01g45030	0	0	0.000763	1	1	8	0.232122	0.236788	0
4	LOC_Os01g45274	0	0	0.024935	4	4	7	0.271898	0.285445	12408.9
4	LOC_Os03g51970	0.055556	2	0.030208	9	9	8	0.300401	0.310941	19063.5
4	LOC_Os06g06860	0	0	0.013455	2	2	7	0.259079	0.269222	732.391
4	LOC_Os06g38960	0	0	0.000746	1	1	8	0.213778	0.219916	0
4	LOC_Os01g48690	0	0	0.014367	2	2	8	0.253784	0.263333	451.148
4	LOC_Os01g48810	0	0	0.001638	1	1	8	0.238131	0.242772	0
4	LOC_Os01g52380	0	0	0.005218	2	2	8	0.247091	0.253189	108.998
4	LOC_Os12g39930	0	0	0.018467	6	6	8	0.257786	0.26788	3919.08
4	LOC_Os01g57920	0	0	0.012301	5	5	8	0.260386	0.269655	14248.6
4	LOC_Os02g58040	0	0	0.000505	1	1	9	0.206596	0.210989	0
4	LOC_Os04g38330	0	0	0.034121	6	6	8	0.275356	0.290404	28892.1
4	LOC_Os01g59580	0	0	0.00029	1	1	9	0.190615	0.193362	0
4	LOC_Os10g36370	0	0	0.001658	3	3	8	0.2355	0.240714	11172.1
4	LOC_Os01g61410	0	0	0.002252	1	1	8	0.243918	0.249519	0
4	LOC_Os01g64220	0	0	0.006489	1	1	8	0.247168	0.253717	0
4	LOC_Os01g72330	0	0	0.007783	2	2	8	0.247536	0.254338	241.498
4	LOC_Os01g74350	0	0	0.000435	1	1	9	0.202026	0.2059	0
4	LOC_Os02g02550	0	0	0.013643	2	2	8	0.253202	0.261788	652.025
4	LOC_Os02g03740	0	0	0.006489	1	1	8	0.247168	0.253717	0
4	LOC_Os02g05230	0	0	0.001638	1	1	8	0.238131	0.242772	0
4	LOC_Os02g05930	0	0	0.001885	2	2	8	0.238141	0.242832	11149
4	LOC_Os11g35850	0	0	0.000284	1	1	9	0.192341	0.194823	0
4	LOC_Os02g08260	0	0	0.006489	1	1	8	0.247168	0.253717	0
4	LOC_Os02g11665	0	0	0.010047	2	2	8	0.248291	0.255267	184.063
4	LOC_Os02g12600	0	0	0.067498	8	8	7	0.296937	0.317436	27287.5
4	LOC_Os02g37870	0	0	0.019736	3	3	7	0.269512	0.281836	957.11
4	LOC_Os10g42196	0	0	0.001593	1	1	8	0.228957	0.23773	0
4	LOC_Os02g13370	0	0	0.006489	1	1	8	0.247168	0.253717	0
4	LOC_Os02g17650	0	0	0.001638	1	1	8	0.238131	0.242772	0
4	LOC_Os02g27440	0	0	0.000655	1	1	9	0.221838	0.227434	0
4	LOC_Os06g41940	0	0	0.020681	8	8	8	0.285071	0.296914	34378.5
4	LOC_Os02g27760	0	0	0.002252	1	1	8	0.243918	0.249519	0
4	LOC_Os02g31074	0	0	0.010093	2	2	8	0.253265	0.261064	99.3404
4	LOC_Os02g32860	0	0	0.001294	1	1	8	0.234194	0.238951	0
4	LOC_Os02g37420	0	0	0.003218	1	1	8	0.242713	0.247762	0
4	LOC_Os02g39940	0.035714	1	0.033405	8	8	7	0.279162	0.293855	33383.4
4	LOC_Os02g12840	0	0	0.000932	1	1	8	0.218242	0.224799	0
4	LOC_Os04g35880	0.333333	2	0.027312	4	4	7	0.296102	0.307666	2115.46
4	LOC_Os12g21580	0	0	0.000932	1	1	8	0.218242	0.224799	0
4	LOC_Os02g42940	0	0	0.022112	6	6	7	0.26194	0.273006	14283.3
4	LOC_Os01g12110	0	0	0.000696	1	1	8	0.207573	0.212685	0
4	LOC_Os02g44642	0	0	0.015577	3	3	8	0.262972	0.273414	11622
4	LOC_Os09g09050	0	0	0.000553	1	1	9	0.208221	0.213101	0
4	LOC_Os02g47310	0.333333	2	0.042159	4	4	7	0.280066	0.296681	2262.1
4	LOC_Os02g54510	0	0	0.003218	1	1	8	0.242713	0.247762	0
4	LOC_Os02g54990	0	0	0.018646	2	2	7	0.263999	0.274995	778.219
4	LOC_Os02g55670	0	0	0.000315	1	1	9	0.19418	0.199135	0
4	LOC_Os04g43690	0	0	0.003239	3	3	8	0.240966	0.250666	11401.3
4	LOC_Os02g58030	0	0	0.000655	1	1	9	0.221838	0.227434	0
4	LOC_Os03g02514	0	0	0.006489	1	1	8	0.247168	0.253717	0
4	LOC_Os03g04440	0	0	0.006489	1	1	8	0.247168	0.253717	0
4	LOC_Os03g04600	0	0	0.01592	3	3	8	0.255986	0.26584	11830.9
4	LOC_Os03g06139	0	0	0.009901	2	2	8	0.250911	0.258928	144.711
4	LOC_Os03g18580	0	0	0.027931	5	5	8	0.269285	0.282981	26018.7
4	LOC_Os04g35260	0	0	0.00081	1	1	9	0.212159	0.21836	0
4	LOC_Os11g01010	0	0	0.002716	2	2	8	0.237446	0.247397	74.9899
4	LOC_Os11g40870	0	0	0.00081	1	1	9	0.212159	0.21836	0
4	LOC_Os03g18790	0.071429	2	0.055384	8	8	8	0.288666	0.307151	15182.5
4	LOC_Os04g59260	0	0	0.003259	2	2	8	0.249301	0.255532	5.52832
4	LOC_Os03g25390	0	0	0.013074	2	2	8	0.258617	0.268379	205.893
4	LOC_Os03g26000	0	0	0.018809	4	4	7	0.299586	0.310048	3371.67
4	LOC_Os03g34300	0	0	0.005226	2	2	8	0.248728	0.255214	177.23
4	LOC_Os03g36630	0	0	0.001294	1	1	8	0.234194	0.238951	0
4	LOC_Os03g43840	0	0	0.003218	1	1	8	0.242713	0.247762	0
4	LOC_Os03g46390	0	0	0.031543	4	4	7	0.267617	0.281967	9568.74
4	LOC_Os09g36090	0	0	0.001788	3	3	8	0.219285	0.227501	58.7496
4	LOC_Os03g48390	0	0	0.000959	1	1	9	0.216968	0.223823	0
4	LOC_Os07g37990	0	0	0.035784	5	5	8	0.277081	0.292464	16434.1
4	LOC_Os03g51620	0.036364	2	0.096127	11	11	7	0.303146	0.326305	32419.3
4	LOC_Os03g63870	0	0	0.006489	1	1	8	0.247168	0.253717	0
4	LOC_Os04g04370	0	0	0.002252	1	1	8	0.243918	0.249519	0
4	LOC_Os04g15870	0	0	0.006489	1	1	8	0.247168	0.253717	0
4	LOC_Os04g25560	0	0	0.040828	5	5	8	0.278131	0.294345	5211.82
4	LOC_Os09g15560	0	0	0.001186	2	2	9	0.215918	0.222691	11149
4	LOC_Os04g39220	0	0	0.006489	1	1	8	0.247168	0.253717	0
4	LOC_Os04g40450	0	0	0.003218	1	1	8	0.242713	0.247762	0
4	LOC_Os08g36840	0	0	0.002645	2	2	8	0.239353	0.244353	293.405
4	LOC_Os04g43700	0	0	0.01992	2	2	8	0.264356	0.275571	698.582
4	LOC_Os04g46010	0	0	0.003318	2	2	8	0.249201	0.255512	42.6766
4	LOC_Os04g46190	0	0	0.001294	1	1	8	0.234194	0.238951	0
4	LOC_Os04g47190	0	0	0.001294	1	1	8	0.234194	0.238951	0
4	LOC_Os04g47330	0	0	0.006489	1	1	8	0.247168	0.253717	0
4	LOC_Os04g47560	0	0	0.001816	1	1	8	0.235799	0.240643	0
4	LOC_Os04g48960	0	0	0.006489	1	1	8	0.247168	0.253717	0
4	LOC_Os04g50864	0.1	1	0.025464	5	5	8	0.261903	0.27454	13014.9
4	LOC_Os08g34740	0	0	0.001079	2	2	9	0.207949	0.213908	493.754
4	LOC_Os04g52260	0	0	0.000272	1	1	10	0.177579	0.181221	0
4	LOC_Os04g55670	0	0	0.001294	1	1	8	0.234194	0.238951	0
4	LOC_Os04g57590	0	0	0.014574	2	2	8	0.25491	0.264443	683.802
4	LOC_Os05g01620	0	0	0.003218	1	1	8	0.242713	0.247762	0
4	LOC_Os05g05160	0	0	0.017398	5	5	8	0.251506	0.260062	1639.83
4	LOC_Os11g02320	0	0	0.007542	5	5	8	0.266078	0.275142	11779.8
4	LOC_Os05g26940	0	0	0.006489	1	1	8	0.247168	0.253717	0
4	LOC_Os05g32220	0	0	0.01222	3	3	8	0.260016	0.269483	761.918
4	LOC_Os05g32880	0.5	3	0.027568	5	5	7	0.273291	0.287121	928.749
4	LOC_Os01g58810	0	0	0.00168	1	1	8	0.242898	0.249019	0
4	LOC_Os05g37390	0	0	0.006489	1	1	8	0.247168	0.253717	0
4	LOC_Os05g45950	0	0	0.007296	3	3	8	0.250073	0.257107	11392.8
4	LOC_Os05g46360	0	0	0.007025	2	2	8	0.247179	0.253777	73.2555
4	LOC_Os05g49170	0	0	0.006489	1	1	8	0.247168	0.253717	0
4	LOC_Os05g50710	0	0	0.001638	1	1	8	0.238131	0.242772	0
4	LOC_Os06g01440	0	0	0.008852	5	5	8	0.262551	0.271235	11416.9
4	LOC_Os08g16460	0	0	0.000429	1	1	9	0.207956	0.212169	0
4	LOC_Os06g05630	0	0	0.008478	2	2	8	0.255986	0.26385	174.451
4	LOC_Os06g11720	0	0	0.006489	1	1	8	0.247168	0.253717	0
4	LOC_Os06g17810	0	0	0.002252	1	1	8	0.243918	0.249519	0
4	LOC_Os06g22780	0	0	0.003218	1	1	8	0.242713	0.247762	0
4	LOC_Os06g22829	0	0	0.000276	1	1	10	0.159543	0.161214	0
4	LOC_Os11g06680	0	0	0.000807	3	3	9	0.189826	0.192643	22297
4	LOC_Os06g36390	0	0	0.019498	3	3	8	0.257815	0.268279	1836.98
4	LOC_Os06g36780	0	0	0.025145	2	2	7	0.270139	0.283559	288.269
4	LOC_Os06g39040	0	0	0.05452	8	8	7	0.285371	0.303429	18770.6
4	LOC_Os06g39480	0	0	0.001294	1	1	8	0.234194	0.238951	0
4	LOC_Os06g40360	0	0	0.001294	1	1	8	0.234194	0.238951	0
4	LOC_Os06g43210	0	0	0.012765	2	2	8	0.258599	0.26836	2817.58
4	LOC_Os07g01100	0	0	0.000324	1	1	9	0.196054	0.201134	0
4	LOC_Os07g05960	0	0	0.006012	2	2	8	0.245249	0.25109	92.1326
4	LOC_Os07g07540	0	0	0.028971	4	4	7	0.278249	0.291772	2419.15
4	LOC_Os07g07620	0	0	0.003218	1	1	8	0.242713	0.247762	0
4	LOC_Os07g07910	0	0	0.006489	1	1	8	0.247168	0.253717	0
4	LOC_Os07g10540	0	0	0.024202	3	3	8	0.264149	0.276622	2043.21
4	LOC_Os07g13050	0	0	0.001294	1	1	8	0.234194	0.238951	0
4	LOC_Os07g22700	0	0	0.006489	1	1	8	0.247168	0.253717	0
4	LOC_Os07g30020	0	0	0.000622	1	1	9	0.205727	0.210554	0
4	LOC_Os09g38580	0	0	0.018674	5	5	8	0.259007	0.26933	12498.8
4	LOC_Os07g36700	0	0	0.006489	1	1	8	0.247168	0.253717	0
4	LOC_Os07g39610	0	0	0.003218	1	1	8	0.242713	0.247762	0
4	LOC_Os08g02560	0	0	0.000563	1	1	9	0.203817	0.208441	0
4	LOC_Os08g08220	0	0	0.019198	2	2	7	0.25926	0.270338	891.622
4	LOC_Os08g10020	0.042105	8	0.12249	20	20	7	0.317059	0.340269	105442
4	LOC_Os08g12449	0	0	0.000435	1	1	9	0.202026	0.2059	0
4	LOC_Os08g17784	0	0	0.002252	1	1	8	0.243918	0.249519	0
4	LOC_Os08g20486	0	0	0.003218	1	1	8	0.242713	0.247762	0
4	LOC_Os08g27010	0	0	0.021886	5	5	7	0.27121	0.283171	2307
4	LOC_Os08g30290	0	0	0.000314	1	1	9	0.195449	0.19861	0
4	LOC_Os08g33160	0	0	0.008376	2	2	8	0.250539	0.258381	1911.01
4	LOC_Os08g38400	0	0	0.018646	2	2	7	0.263999	0.274995	778.219
4	LOC_Os08g41830	0.066667	1	0.034419	6	6	7	0.277384	0.291963	4417.17
4	LOC_Os09g07360	0	0	0.001816	1	1	8	0.235799	0.240643	0
4	LOC_Os09g08660	0	0	0.003466	2	2	8	0.242724	0.247822	11149
4	LOC_Os02g10650	0	0	0.000311	1	1	9	0.195319	0.197943	0
4	LOC_Os09g16330	0	0	0.006489	1	1	8	0.247168	0.253717	0
4	LOC_Os09g16760	0	0	0.006489	1	1	8	0.247168	0.253717	0
4	LOC_Os09g32650	0	0	0.014726	2	2	8	0.262941	0.273475	579.188
4	LOC_Os09g33986	0	0	0.013472	2	2	7	0.255108	0.264682	421.838
4	LOC_Os09g36240	0	0	0.042297	4	4	7	0.283369	0.299612	5819.4
4	LOC_Os09g39360	0	0	0.000435	1	1	9	0.202026	0.2059	0
4	LOC_Os10g01720	0	0	0.000742	1	1	9	0.208919	0.214778	0
4	LOC_Os10g11580	0	0	0.024458	4	4	8	0.264087	0.276953	23278.9
4	LOC_Os02g54430	0	0	0.000742	1	1	9	0.208919	0.214778	0
4	LOC_Os10g11794	0	0	0.021094	3	3	7	0.260855	0.272085	921.619
4	LOC_Os10g20360	0	0	0.006489	1	1	8	0.247168	0.253717	0
4	LOC_Os10g21190	0.021978	2	0.082314	14	14	7	0.299554	0.320851	48143.8
4	LOC_Os10g26400	0	0	0.000655	1	1	9	0.221838	0.227434	0
4	LOC_Os10g28030	0	0	0.015846	3	3	8	0.267495	0.278526	7542.92
4	LOC_Os10g32090	0.166667	1	0.025949	4	4	7	0.27757	0.290174	1958.37
4	LOC_Os10g33800	0.133333	2	0.058154	6	6	8	0.287453	0.306373	10801.1
4	LOC_Os10g38276	0.018182	1	0.065213	11	11	7	0.28706	0.306495	21582.4
4	LOC_Os10g42439	0	0	0.028481	3	3	7	0.272643	0.286795	2676.21
4	LOC_Os10g42700	0	0	0.003494	3	3	8	0.247756	0.254312	873.106
4	LOC_Os11g01880	0	0	0.000396	1	1	9	0.20005	0.203489	0
4	LOC_Os11g04210	0	0	0.003363	2	2	8	0.245379	0.25118	52.3077
4	LOC_Os11g06690	0	0	0.004395	2	2	8	0.247431	0.253585	47.5273
4	LOC_Os11g18044	0	0	0.000435	1	1	9	0.202026	0.2059	0
4	LOC_Os11g32870	0	0	0.002252	1	1	8	0.243918	0.249519	0
4	LOC_Os11g37890	0	0	0.003218	1	1	8	0.242713	0.247762	0
4	LOC_Os11g40520	0	0	0.006489	1	1	8	0.247168	0.253717	0
4	LOC_Os11g41490	0	0	0.002233	4	4	8	0.234278	0.2394	34216.4
4	LOC_Os11g43320	0	0	0.006489	1	1	8	0.247168	0.253717	0
4	LOC_Os12g04120	0	0	0.002252	1	1	8	0.243918	0.249519	0
4	LOC_Os12g08280	0	0	0.006489	1	1	8	0.247168	0.253717	0
4	LOC_Os12g12470	0	0	0.024394	3	3	7	0.268029	0.280369	5038.24
4	LOC_Os12g13170	0	0	0.006489	1	1	8	0.247168	0.253717	0
4	LOC_Os12g13880	0	0	0.006489	1	1	8	0.247168	0.253717	0
4	LOC_Os12g16630	0	0	0.003868	2	2	8	0.243089	0.248522	150.361
4	LOC_Os12g17130	0	0	0.006489	1	1	8	0.247168	0.253717	0
4	LOC_Os12g20380	0	0	0.006489	1	1	8	0.247168	0.253717	0
4	LOC_Os12g24610	0	0	0.006489	1	1	8	0.247168	0.253717	0
4	LOC_Os12g32620	0	0	0.003466	2	2	8	0.242724	0.247822	11149
4	LOC_Os04g29190	0	0	0.000311	1	1	9	0.195319	0.197943	0
4	LOC_Os12g33220	0	0	0.006489	1	1	8	0.247168	0.253717	0
4	LOC_Os12g33530	0	0	0.000276	1	1	10	0.159543	0.161214	0
4	LOC_Os12g37290	0	0	0.02325	4	4	7	0.264726	0.276645	1982.82
4	LOC_Os12g37980	0	0	0.006489	1	1	8	0.247168	0.253717	0
4	LOC_Os12g38110	0	0	0.000408	1	1	9	0.210163	0.214545	0
5	ChrSy.fgenesh.mRNA.73	0	0	0.000929	1	1	9	0.225407	0.230471	0
5	LOC_Os06g51250	0	0	0.0335	15	15	8	0.290994	0.301968	24137.5
5	LOC_Os01g03710	0	0	0.002289	1	1	8	0.240608	0.245368	0
5	LOC_Os01g34870	0.001681	1	0.100696	35	35	7	0.316833	0.328233	141541
5	LOC_Os01g05800	0	0	0.033557	3	3	7	0.276099	0.290998	2128.39
5	LOC_Os01g07250	0	0	0.00286	2	2	8	0.243152	0.249066	11149
5	LOC_Os02g11820	0.012951	14	0.111443	47	47	7	0.321242	0.335706	210020
5	LOC_Os07g28260	0	0	0.000303	1	1	9	0.195597	0.198625	0
5	LOC_Os09g08700	0	0	0.06223	14	14	7	0.309027	0.319578	34844.2
5	LOC_Os01g11040	0	0	0.009477	3	3	8	0.254811	0.262859	1008.67
5	LOC_Os06g50630	0	0	0.003914	4	4	8	0.239157	0.249444	545
5	LOC_Os12g40520	0.00427	31	0.262485	121	121	7	0.333852	0.351881	671890
5	LOC_Os01g11070	0	0	0.00143	1	1	8	0.236079	0.240727	0
5	LOC_Os09g35710	0.004386	20	0.19594	96	96	7	0.322945	0.337579	456614
5	LOC_Os01g35410	0	0	0.013161	3	3	8	0.280835	0.292707	141.621
5	LOC_Os07g32110	0.333333	1	0.030361	3	3	8	0.300928	0.313355	6363.51
5	LOC_Os01g32320	0	0	0.005857	1	1	8	0.250297	0.25708	0
5	LOC_Os01g33324	0	0	0.004451	1	1	8	0.244116	0.249812	0
5	LOC_Os01g35254	0	0	0.002112	1	1	8	0.24353	0.248831	0
5	LOC_Os11g47460	0.076023	13	0.097012	19	19	7	0.321919	0.334678	64545
5	LOC_Os01g38229	0	0	0.031432	7	7	7	0.271547	0.285672	21648.6
5	LOC_Os05g23860	0	0	0.006597	8	8	8	0.254712	0.262646	33710.9
5	LOC_Os01g47830	0	0	0.005857	1	1	8	0.250297	0.25708	0
5	LOC_Os01g53260	0	0	0.015903	2	2	8	0.260825	0.271029	473.062
5	LOC_Os01g55320	0	0	0.005857	1	1	8	0.250297	0.25708	0
5	LOC_Os01g56570	0	0	0.004451	1	1	8	0.244116	0.249812	0
5	LOC_Os01g59560	0	0	0.004451	1	1	8	0.244116	0.249812	0
5	LOC_Os01g61490	0	0	0.004451	1	1	8	0.244116	0.249812	0
5	LOC_Os01g63290	0	0	0.000597	1	1	8	0.210025	0.215082	0
5	LOC_Os05g10900	0	0	0.017594	4	4	7	0.265856	0.276737	12872.9
5	LOC_Os01g67970	0	0	0.002612	1	1	8	0.243142	0.249006	0
5	LOC_Os01g72350	0	0	0.002612	1	1	8	0.243142	0.249006	0
5	LOC_Os02g02670	0	0	0.002886	2	2	8	0.244362	0.24961	64.619
5	LOC_Os02g03330	0.1	1	0.04354	5	5	7	0.279547	0.297088	6047.58
5	LOC_Os11g36020	0	0	0.008846	3	3	8	0.26066	0.269073	214.47
5	LOC_Os02g12990	0	0	0.000592	1	1	9	0.204078	0.208364	0
5	LOC_Os11g04020	0	0	0.015187	9	9	8	0.256398	0.265507	56764.1
5	LOC_Os02g15230	0	0	0.041341	4	4	7	0.277861	0.294328	5464
5	LOC_Os02g28400	0	0	0.005857	1	1	8	0.250297	0.25708	0
5	LOC_Os02g32504	0	0	0.003741	2	2	8	0.245909	0.251393	40.7493
5	LOC_Os11g02520	0.072727	4	0.046828	11	11	7	0.312028	0.322542	26571.5
5	LOC_Os02g34770	0	0	0.002289	1	1	8	0.240608	0.245368	0
5	LOC_Os02g36350	0	0	0.000361	1	1	9	0.200201	0.203578	0
5	LOC_Os02g44680	0	0	0.006106	2	2	8	0.250309	0.25714	11149
5	LOC_Os02g38210	0	0	0.025012	6	6	8	0.267611	0.280531	8790.88
5	LOC_Os02g38340	0	0	0.006106	2	2	8	0.250309	0.25714	11149
5	LOC_Os08g18990	0	0	0.000361	1	1	9	0.200201	0.203578	0
5	LOC_Os02g40100	0	0	0.006519	2	2	8	0.246295	0.252543	72.379
5	LOC_Os02g44100	0.039778	43	0.308441	47	47	7	0.35798	0.38926	449465
5	LOC_Os04g41370	0.666667	2	0.020559	3	3	7	0.28664	0.297503	101.921
5	LOC_Os04g49890	0.095238	2	0.041682	7	7	7	0.296204	0.311128	26299.5
5	LOC_Os04g52520	0	0	0.006394	1	1	8	0.263618	0.275725	0
5	LOC_Os07g36710	0	0	0.006394	1	1	8	0.263618	0.275725	0
5	LOC_Os02g48900	0	0	0.019748	2	2	8	0.261302	0.272965	484.744
5	LOC_Os03g03110	0	0	0.005857	1	1	8	0.250297	0.25708	0
5	LOC_Os03g03670	0	0	0.005857	1	1	8	0.250297	0.25708	0
5	LOC_Os03g05660	0	0	0.004451	1	1	8	0.244116	0.249812	0
5	LOC_Os03g09180	0	0	0.005857	1	1	8	0.250297	0.25708	0
5	LOC_Os03g10478	0	0	0.004451	1	1	8	0.244116	0.249812	0
5	LOC_Os03g10520	0	0	0.005857	1	1	8	0.250297	0.25708	0
5	LOC_Os03g11790	0	0	0.004451	1	1	8	0.244116	0.249812	0
5	LOC_Os03g12160	0	0	0.008146	2	2	8	0.25094	0.258059	108.958
5	LOC_Os03g13590	0	0	0.011184	3	3	8	0.251943	0.259496	303.772
5	LOC_Os03g18264	0	0	0.000592	1	1	9	0.204078	0.208364	0
5	LOC_Os03g18520	0	0	0.002289	1	1	8	0.240608	0.245368	0
5	LOC_Os03g19370	0	0	0.004451	1	1	8	0.244116	0.249812	0
5	LOC_Os03g20100	0	0	0.033774	5	5	7	0.273037	0.287482	4339.44
5	LOC_Os03g23950	0	0	0.005857	1	1	8	0.250297	0.25708	0
5	LOC_Os03g24510	0	0	0.014998	2	2	7	0.256022	0.265869	413.835
5	LOC_Os03g24580	0	0	0.011467	2	2	8	0.257262	0.265917	276.514
5	LOC_Os03g28110	0	0	0.004591	2	2	8	0.245487	0.251366	62.2146
5	LOC_Os03g33960	0	0	0.004451	1	1	8	0.244116	0.249812	0
5	LOC_Os03g37010	0	0	0.018566	2	2	7	0.261743	0.272944	764.437
5	LOC_Os03g37490	0	0	0.011914	3	3	8	0.253923	0.262336	552.173
5	LOC_Os03g51610	0.047619	5	0.118294	15	15	7	0.31055	0.334823	64065.7
5	LOC_Os03g56370	0	0	0.002587	1	1	8	0.236967	0.247064	0
5	LOC_Os03g62388	0	0	0.005857	1	1	8	0.250297	0.25708	0
5	LOC_Os03g63920	0	0	0.005857	1	1	8	0.250297	0.25708	0
5	LOC_Os04g11310	0	0	0.005857	1	1	8	0.250297	0.25708	0
5	LOC_Os04g16510	0	0	0.005857	1	1	8	0.250297	0.25708	0
5	LOC_Os04g18700	0	0	0.02778	2	2	7	0.272051	0.286061	874.993
5	LOC_Os04g22340	0	0	0.044193	8	8	7	0.278875	0.29564	25410.7
5	LOC_Os08g37320	0	0	0.007921	5	5	7	0.263127	0.27175	22690.6
5	LOC_Os04g30890	0	0	0.004451	1	1	8	0.244116	0.249812	0
5	LOC_Os04g31640	0	0	0.004451	1	1	8	0.244116	0.249812	0
5	LOC_Os04g44890	0	0	0.000418	1	1	8	0.208318	0.212473	0
5	LOC_Os04g46740	0	0	0.004451	1	1	8	0.244116	0.249812	0
5	LOC_Os04g51970	0	0	0.018929	2	2	8	0.264488	0.275598	537.413
5	LOC_Os04g56510	0.066667	1	0.048228	6	6	7	0.279225	0.296347	18229.3
5	LOC_Os09g11940	0	0	0.001201	1	1	8	0.218281	0.225817	0
5	LOC_Os04g58550	0	0	0.013064	3	3	8	0.256889	0.265727	831.866
5	LOC_Os04g58960	0	0	0.000279	1	1	9	0.183597	0.187708	0
5	LOC_Os10g17650	0	0	0.00164	2	2	8	0.22488	0.232655	11149
5	LOC_Os05g04150	0	0	0.004451	1	1	8	0.244116	0.249812	0
5	LOC_Os05g04360	0	0	0.005857	1	1	8	0.250297	0.25708	0
5	LOC_Os05g06620	0	0	0.017309	2	2	8	0.264387	0.275229	487.24
5	LOC_Os05g07632	0	0	0.035005	5	5	7	0.277695	0.292576	14435.1
5	LOC_Os08g27170	0	0	0.000936	1	1	8	0.217345	0.22401	0
5	LOC_Os05g08854	0.133333	2	0.048997	6	6	8	0.284758	0.302077	7567.65
5	LOC_Os05g10380	0	0	0.005857	1	1	8	0.250297	0.25708	0
5	LOC_Os05g22730	0.018182	1	0.055901	11	11	8	0.28647	0.303562	13473.5
5	LOC_Os05g24601	0.1	1	0.032793	5	5	7	0.277218	0.290841	2766.63
5	LOC_Os05g25240	0	0	0.002612	1	1	8	0.243142	0.249006	0
5	LOC_Os05g29910	0	0	0.013813	2	2	8	0.264795	0.275371	503.442
5	LOC_Os07g49110	0.045455	3	0.074655	12	12	7	0.291458	0.313242	35463.8
5	LOC_Os05g30900	0	0	0.012765	3	3	8	0.256705	0.265877	1049.74
5	LOC_Os05g33820	0	0	0.000592	1	1	9	0.204078	0.208364	0
5	LOC_Os05g34040	0.166667	1	0.031085	4	4	7	0.275867	0.289665	1324.48
5	LOC_Os05g37760	0	0	0.002289	1	1	8	0.240608	0.245368	0
5	LOC_Os05g40810	0	0	0.004451	1	1	8	0.244116	0.249812	0
5	LOC_Os05g46270	0	0	0.009683	2	2	8	0.253305	0.260951	181.047
5	LOC_Os05g46470	0.166667	1	0.023399	4	4	8	0.265066	0.276735	1670.49
5	LOC_Os05g48380	0	0	0.001659	2	2	8	0.240348	0.245647	11.3411
5	LOC_Os05g50370	0.166667	1	0.040401	4	4	7	0.286772	0.302949	3874.46
5	LOC_Os10g02260	0	0	0.036474	6	6	8	0.279183	0.294007	9427.68
5	LOC_Os06g02260	0	0	0.036711	6	6	8	0.276716	0.291253	6534.26
5	LOC_Os06g04970	0	0	0.000592	1	1	9	0.204078	0.208364	0
5	LOC_Os06g13860	0	0	0.002612	1	1	8	0.243142	0.249006	0
5	LOC_Os06g25710	0	0	0.001069	1	1	8	0.228521	0.235059	0
5	LOC_Os06g30230	0	0	0.005857	1	1	8	0.250297	0.25708	0
5	LOC_Os06g34440	0.166667	1	0.047207	4	4	7	0.284475	0.301516	3415.76
5	LOC_Os06g36720	0.071429	2	0.065262	8	8	8	0.293529	0.312794	14798.9
5	LOC_Os06g46435	0	0	0.001282	2	2	9	0.227379	0.232448	21.1125
5	LOC_Os08g22480	0	0	0.005853	2	2	8	0.259296	0.270605	1750.2
5	LOC_Os07g03100	0	0	0.000418	1	1	8	0.208318	0.212473	0
5	LOC_Os07g07990	0	0	0.004731	2	2	8	0.248623	0.25484	43.8005
5	LOC_Os07g10840	0	0	0.005857	1	1	8	0.250297	0.25708	0
5	LOC_Os07g20510	0	0	0.003867	3	3	8	0.24742	0.254372	740.232
5	LOC_Os07g34730	0	0	0.002289	1	1	8	0.240608	0.245368	0
5	LOC_Os07g35790	0	0	0.004451	1	1	8	0.244116	0.249812	0
5	LOC_Os07g36770	0	0	0.012044	2	2	8	0.260429	0.269958	2260.96
5	LOC_Os07g37570	0	0	0.01128	2	2	8	0.250011	0.257601	220.767
5	LOC_Os07g37870	0	0	0.000893	1	1	8	0.213561	0.219909	0
5	LOC_Os07g42650	0	0	0.021261	3	3	8	0.265495	0.276984	1378.84
5	LOC_Os07g43090	0	0	0.000419	1	1	9	0.203008	0.206902	0
5	LOC_Os07g43470	0.166667	1	0.050795	4	4	7	0.288845	0.306279	3742.94
5	LOC_Os07g45630	0	0	0.01778	2	2	8	0.261228	0.271656	413.45
5	LOC_Os07g46555	0.022222	1	0.057089	10	10	7	0.2901	0.307879	41160
5	LOC_Os08g34060	0	0	0.009699	2	2	7	0.263674	0.272799	293.796
5	LOC_Os08g15308	0	0	0.004451	1	1	8	0.244116	0.249812	0
5	LOC_Os08g26040	0	0	0.004451	1	1	8	0.244116	0.249812	0
5	LOC_Os08g38310	0	0	0.002612	1	1	8	0.243142	0.249006	0
5	LOC_Os08g39440	0	0	0.002289	1	1	8	0.240608	0.245368	0
5	LOC_Os09g04080	0	0	0.000667	2	2	9	0.203015	0.206962	11149
5	LOC_Os06g19110	0	0	0.000264	1	1	10	0.168758	0.171007	0
5	LOC_Os09g12320	0.042857	9	0.143545	21	21	7	0.31624	0.342442	114667
5	LOC_Os01g41350	0	0	0.003102	1	1	8	0.240265	0.251037	0
5	LOC_Os08g38380	0	0	0.003102	1	1	8	0.240265	0.251037	0
5	LOC_Os11g10570	0	0	0.003102	1	1	8	0.240265	0.251037	0
5	LOC_Os09g16810	0	0	0.005857	1	1	8	0.250297	0.25708	0
5	LOC_Os09g18010	0	0	0.005857	1	1	8	0.250297	0.25708	0
5	LOC_Os09g23660	0	0	0.017508	4	4	8	0.256995	0.266419	1253.83
5	LOC_Os09g29600	0	0	0.01068	2	2	8	0.254067	0.262209	277.205
5	LOC_Os09g32010	0	0	0.004451	1	1	8	0.244116	0.249812	0
5	LOC_Os09g34950	0	0	0.002112	1	1	8	0.24353	0.248831	0
5	LOC_Os09g37810	0	0	0.002612	1	1	8	0.243142	0.249006	0
5	LOC_Os09g38920	0	0	0.005857	1	1	8	0.250297	0.25708	0
5	LOC_Os09g39250	0	0	0.002612	1	1	8	0.243142	0.249006	0
5	LOC_Os09g39380	0	0	0.036951	5	5	7	0.275635	0.290135	4708.97
5	LOC_Os10g17370	0	0	0.002289	1	1	8	0.240608	0.245368	0
5	LOC_Os10g21212	0	0	0.069352	9	9	8	0.293059	0.313789	31853.8
5	LOC_Os03g31980	0	0	0.001635	1	1	9	0.226644	0.235542	0
5	LOC_Os11g03380	0.190476	4	0.036032	7	7	7	0.297159	0.30944	4807.78
5	LOC_Os10g24070	0	0	0.00143	1	1	8	0.236079	0.240727	0
5	LOC_Os10g32030	0	0	0.017879	2	2	8	0.261057	0.272558	3157.16
5	LOC_Os10g41250	0	0	0.001069	1	1	8	0.228521	0.235059	0
5	LOC_Os10g41820	0	0	0.002612	1	1	8	0.243142	0.249006	0
5	LOC_Os10g41980	0	0	0.004451	1	1	8	0.244116	0.249812	0
5	LOC_Os10g42754	0	0	0.004451	1	1	8	0.244116	0.249812	0
5	LOC_Os11g03390	0	0	0.015897	3	3	8	0.254073	0.263906	1486.57
5	LOC_Os11g07330	0	0	0.004451	1	1	8	0.244116	0.249812	0
5	LOC_Os11g08440	0	0	0.002112	1	1	8	0.24353	0.248831	0
5	LOC_Os11g11694	0	0	0.004451	1	1	8	0.244116	0.249812	0
5	LOC_Os11g22950	0	0	0.002289	1	1	8	0.240608	0.245368	0
5	LOC_Os11g24620	0	0	0.000592	1	1	9	0.204078	0.208364	0
5	LOC_Os11g35560	0	0	0.006786	2	2	8	0.25072	0.257722	99.4711
5	LOC_Os11g37920	0	0	0.004451	1	1	8	0.244116	0.249812	0
5	LOC_Os11g43700	0	0	0.001759	1	1	8	0.225686	0.235009	0
5	LOC_Os11g44340	0	0	0.012989	2	2	7	0.255044	0.264582	1136.21
5	LOC_Os12g01500	0	0	0.001155	1	1	8	0.237826	0.242405	0
5	LOC_Os12g04260	0	0	0.005857	1	1	8	0.250297	0.25708	0
5	LOC_Os12g09710	0	0	0.003841	3	3	8	0.246567	0.25229	11180.9
5	LOC_Os03g12510	0	0	0.000325	1	1	9	0.1978	0.200705	0
5	LOC_Os12g26290	0	0	0.031185	7	7	8	0.27094	0.284529	6933.68
5	LOC_Os12g30824	0	0	0.013796	2	2	7	0.259122	0.268457	391.771
5	LOC_Os12g31450	0	0	0.002612	1	1	8	0.243142	0.249006	0
5	LOC_Os12g36720	0	0	0.018929	2	2	8	0.264488	0.275598	537.413
5	LOC_Os12g39980	0	0	0.002928	2	2	8	0.246916	0.252703	19.715
5	LOC_Os12g40490	0	0	0.021017	2	2	8	0.268468	0.280273	534.977
5	LOC_Os12g42110	0	0	0.005857	1	1	8	0.250297	0.25708	0
6	ChrUn.fgenesh.mRNA.11	0	0	0.028233	2	2	8	0.276723	0.290484	1165.7
6	LOC_Os03g08430	0.00472	358	0.664448	391	391	7	0.363417	0.395615	3.17051e+06
6	LOC_Os05g28300	0.03	9	0.1028	25	25	7	0.31607	0.327281	85741.8
6	LOC_Os01g01420	0	0	0.004155	1	1	8	0.245411	0.251166	0
6	LOC_Os04g55970	0.007153	34	0.175648	98	98	7	0.325215	0.340128	560126
6	LOC_Os01g02900	0.008065	4	0.074281	32	32	7	0.311192	0.322732	150155
6	LOC_Os10g01600	0.036765	5	0.035562	17	17	8	0.298976	0.310208	62391.4
6	LOC_Os01g05585	0	0	0.001255	2	2	9	0.230177	0.235268	11149
6	LOC_Os02g48190	0	0	0.000274	1	1	10	0.187112	0.189863	0
6	LOC_Os01g05670	0	0	0.009219	5	5	8	0.27127	0.281596	2891.7
6	LOC_Os06g15420	0	0	0.040767	6	6	7	0.284047	0.300464	17891.3
6	LOC_Os01g07750	0	0	0.010441	2	2	8	0.253093	0.261086	1009.61
6	LOC_Os01g24820	0	0	0.002658	4	4	8	0.240028	0.247871	86.0425
6	LOC_Os01g07760	0.166667	1	0.033523	4	4	7	0.299136	0.31256	7314.79
6	LOC_Os01g07790	0	0	0.015412	2	2	8	0.266568	0.277464	11149
6	LOC_Os09g14060	0	0	0.00054	1	1	9	0.210469	0.215559	0
6	LOC_Os01g11000	0	0	0.03102	4	4	8	0.270546	0.28495	14025.7
6	LOC_Os11g11170	0	0	0.000861	1	1	9	0.212941	0.219428	0
6	LOC_Os01g11250	1	1	0.016499	2	2	8	0.267726	0.278784	0
6	LOC_Os02g05480	0.044118	6	0.051688	17	17	7	0.311592	0.325268	112184
6	LOC_Os01g13460	0	0	0.002057	2	2	8	0.23735	0.242332	11149
6	LOC_Os09g09460	0	0	0.000288	1	1	9	0.191825	0.194455	0
6	LOC_Os01g15300	0	0	0.001339	1	1	8	0.237573	0.243388	0
6	LOC_Os01g21740	1	1	0.017545	2	2	8	0.271951	0.283248	0
6	LOC_Os02g04160	0.257576	17	0.108997	12	12	7	0.334383	0.352166	38075.1
6	LOC_Os07g25680	0	0	0.097755	26	26	7	0.315757	0.326819	93801.4
6	LOC_Os01g25386	0.027778	1	0.065994	9	9	7	0.290773	0.31003	19487.2
6	LOC_Os01g26280	0	0	0.01516	1	1	8	0.266555	0.277404	0
6	LOC_Os01g27730	0	0	0.000331	1	1	9	0.188977	0.193735	0
6	LOC_Os05g27320	0	0	0.002985	5	5	8	0.233005	0.242224	22484.6
6	LOC_Os01g28400	0	0	0.001339	1	1	8	0.237573	0.243388	0
6	LOC_Os02g58550	0.142857	4	0.045678	8	8	8	0.306251	0.320048	28539.5
6	LOC_Os01g31290	0	0	0.002158	1	1	8	0.239986	0.244672	0
6	LOC_Os01g32520	0	0	0.01516	1	1	8	0.266555	0.277404	0
6	LOC_Os01g34480	0	0	0.000331	1	1	9	0.188977	0.193735	0
6	LOC_Os01g38950	0.066667	1	0.027231	6	6	8	0.270749	0.283716	14586.4
6	LOC_Os04g58910	0	0	0.017079	5	5	8	0.269786	0.281099	13740.4
6	LOC_Os05g36370	0	0	0.000794	1	1	9	0.213067	0.218972	0
6	LOC_Os01g40630	0	0	0.02906	4	4	8	0.271085	0.284938	3346
6	LOC_Os01g41770	0	0	0.019315	2	2	8	0.269597	0.281322	671.122
6	LOC_Os01g41860	0	0	0.000581	2	2	9	0.197077	0.20005	11149
6	LOC_Os01g51170	0	0	0.004417	2	2	8	0.245433	0.251248	22296
6	LOC_Os05g50200	0	0	0.000262	1	1	10	0.164634	0.166353	0
6	LOC_Os01g43280	0	0	0.00054	1	1	9	0.210469	0.215559	0
6	LOC_Os03g46040	0	0	0.015412	2	2	8	0.266568	0.277464	11149
6	LOC_Os01g46700	0	0	0.01516	1	1	8	0.266555	0.277404	0
6	LOC_Os01g47400	1	1	0.038489	2	2	7	0.282909	0.298996	0
6	LOC_Os01g48270	1	1	0.038489	2	2	7	0.282909	0.298996	0
6	LOC_Os01g50760	0	0	0.004331	3	3	8	0.253144	0.26047	66.0102
6	LOC_Os01g51632	0	0	0.01516	1	1	8	0.266555	0.277404	0
6	LOC_Os01g51670	0	0	0.004155	1	1	8	0.245411	0.251166	0
6	LOC_Os01g54990	0	0	0.01516	1	1	8	0.266555	0.277404	0
6	LOC_Os01g58220	0	0	0.03298	4	4	7	0.276223	0.290937	4913.29
6	LOC_Os08g41420	0	0	0.013914	9	9	8	0.266428	0.276563	25610.7
6	LOC_Os01g62460	0	0	0.018613	4	4	8	0.26113	0.271862	12144.1
6	LOC_Os03g38780	0	0	0.000619	1	1	9	0.207064	0.212044	0
6	LOC_Os05g08960	0	0	0.015972	6	6	7	0.265438	0.275819	3265.12
6	LOC_Os01g62570	0	0	0.004155	1	1	8	0.245411	0.251166	0
6	LOC_Os01g64370	0	0	0.001759	2	2	8	0.235495	0.240698	37.0007
6	LOC_Os09g39420	0.095238	2	0.029034	7	7	8	0.297468	0.30901	8510.2
6	LOC_Os01g66110	0	0	0.01516	1	1	8	0.266555	0.277404	0
6	LOC_Os01g66870	0	0	0.01516	1	1	8	0.266555	0.277404	0
6	LOC_Os01g69110	0	0	0.01516	1	1	8	0.266555	0.277404	0
6	LOC_Os01g70920	0	0	0.013066	2	2	8	0.253923	0.263363	670.034
6	LOC_Os01g71050	0	0	0.002916	3	3	8	0.241008	0.246012	130.779
6	LOC_Os02g02530	0	0	0.011776	2	2	7	0.263487	0.273136	606.889
6	LOC_Os04g45420	0	0	0.002385	1	1	8	0.250596	0.25776	0
6	LOC_Os02g05910	0	0	0.01516	1	1	8	0.266555	0.277404	0
6	LOC_Os08g28730	0.04329	10	0.087145	22	22	7	0.320836	0.336963	93361.3
6	LOC_Os02g07870	0	0	0.01516	1	1	8	0.266555	0.277404	0
6	LOC_Os02g10170	0	0	0.001339	1	1	8	0.237573	0.243388	0
6	LOC_Os02g12320	0	0	0.01516	1	1	8	0.266555	0.277404	0
6	LOC_Os02g13930	0	0	0.01516	1	1	8	0.266555	0.277404	0
6	LOC_Os02g16220	0	0	0.024918	3	3	8	0.274746	0.287498	1123.29
6	LOC_Os02g16330	0.1	1	0.028766	5	5	8	0.277074	0.290169	3704.84
6	LOC_Os02g16600	0	0	0.004155	1	1	8	0.245411	0.251166	0
6	LOC_Os02g20170	0	0	0.015412	2	2	8	0.266568	0.277464	11149
6	LOC_Os06g02760	0	0	0.00054	1	1	9	0.210469	0.215559	0
6	LOC_Os02g25100	0	0	0.01516	1	1	8	0.266555	0.277404	0
6	LOC_Os02g29210	0	0	0.01516	1	1	8	0.266555	0.277404	0
6	LOC_Os02g32110	0	0	0.01516	1	1	8	0.266555	0.277404	0
6	LOC_Os02g33970	0	0	0.01516	1	1	8	0.266555	0.277404	0
6	LOC_Os02g36520	0	0	0.016312	2	2	7	0.264193	0.274822	847.466
6	LOC_Os02g39160	0.044444	2	0.056805	10	10	7	0.292237	0.309458	21682.6
6	LOC_Os02g39650	0	0	0.005697	2	2	8	0.247679	0.253875	73.1904
6	LOC_Os02g40330	0	0	0.01516	1	1	8	0.266555	0.277404	0
6	LOC_Os02g40510	0	0	0.032619	2	2	8	0.277026	0.292135	1442.34
6	LOC_Os02g41961	0	0	0.01516	1	1	8	0.266555	0.277404	0
6	LOC_Os02g45900	0	0	0.001149	1	1	9	0.234455	0.24042	0
6	LOC_Os02g49980	0	0	0.011442	4	4	8	0.260034	0.269012	1385.9
6	LOC_Os03g47740	0.133333	2	0.024233	6	6	7	0.305421	0.315448	13830.1
6	LOC_Os02g50690	0	0	0.000554	1	1	9	0.210477	0.215582	0
6	LOC_Os09g01360	0	0	0.015664	3	3	8	0.266581	0.277524	22297
6	LOC_Os02g54200	0	0	0.002158	1	1	8	0.239986	0.244672	0
6	LOC_Os02g57030	0	0	0.007942	3	3	8	0.250354	0.25733	693.272
6	LOC_Os03g01016	0	0	0.028252	3	3	8	0.275207	0.288628	1910.15
6	LOC_Os03g05480	0	0	0.01516	1	1	8	0.266555	0.277404	0
6	LOC_Os05g48220	0	0	0.01516	1	1	8	0.266555	0.277404	0
6	LOC_Os03g08850	0	0	0.001149	1	1	9	0.234455	0.24042	0
6	LOC_Os03g11050	0	0	0.01516	1	1	8	0.266555	0.277404	0
6	LOC_Os03g11170	1	1	0.016359	2	2	8	0.270408	0.281609	0
6	LOC_Os06g02420	0.047619	1	0.048049	7	7	7	0.286463	0.303162	18591.6
6	LOC_Os03g17310	0.142857	3	0.072927	7	7	7	0.294677	0.315779	24807.2
6	LOC_Os03g18070	0	0	0.032082	4	4	7	0.279806	0.293796	3684.62
6	LOC_Os03g21620	0	0	0.01516	1	1	8	0.266555	0.277404	0
6	LOC_Os03g24020	0.066667	3	0.06469	10	10	7	0.295161	0.314972	57547.1
6	LOC_Os08g13080	0	0	0.001551	1	1	8	0.2279	0.236405	0
6	LOC_Os03g30744	0	0	0.01516	1	1	8	0.266555	0.277404	0
6	LOC_Os03g36060	0	0	0.00028	1	1	9	0.191977	0.195046	0
6	LOC_Os11g30020	0	0	0.001586	2	2	8	0.237583	0.243448	11149
6	LOC_Os03g38550	0	0	0.01516	1	1	8	0.266555	0.277404	0
6	LOC_Os03g40100	0	0	0.002223	1	1	8	0.240167	0.244916	0
6	LOC_Os03g40370	0	0	0.01516	1	1	8	0.266555	0.277404	0
6	LOC_Os03g49500	0	0	0.01516	1	1	8	0.266555	0.277404	0
6	LOC_Os03g50350	0	0	0.015412	2	2	8	0.266568	0.277464	11149
6	LOC_Os12g06380	0	0	0.00054	1	1	9	0.210469	0.215559	0
6	LOC_Os03g50510	0	0	0.004404	2	2	8	0.245422	0.251226	11149
6	LOC_Os10g38860	0	0	0.000333	1	1	9	0.197063	0.199978	0
6	LOC_Os03g51030	0	0	0.004155	1	1	8	0.245411	0.251166	0
6	LOC_Os03g53150	0	0	0.020408	2	2	8	0.263494	0.275264	282.061
6	LOC_Os04g01970	0	0	0.01516	1	1	8	0.266555	0.277404	0
6	LOC_Os04g02150	0	0	0.001809	1	1	8	0.23734	0.242272	0
6	LOC_Os04g04254	0	0	0.01516	1	1	8	0.266555	0.277404	0
6	LOC_Os04g05104	0	0	0.001809	1	1	8	0.23734	0.242272	0
6	LOC_Os04g13080	0	0	0.004155	1	1	8	0.245411	0.251166	0
6	LOC_Os04g14110	0	0	0.01516	1	1	8	0.266555	0.277404	0
6	LOC_Os04g15000	0	0	0.001809	1	1	8	0.23734	0.242272	0
6	LOC_Os04g17080	0	0	0.001199	1	1	8	0.222679	0.23001	0
6	LOC_Os04g19620	0	0	0.002223	1	1	8	0.240167	0.244916	0
6	LOC_Os04g20320	0.036842	7	0.091359	20	20	7	0.30437	0.324079	76535.5
6	LOC_Os05g47550	0	0	0.003887	2	2	8	0.251795	0.258797	52.4403
6	LOC_Os05g48800	0	0	0.016109	3	3	8	0.268707	0.27943	1179.92
6	LOC_Os07g10120	0	0	0.002081	1	1	8	0.233351	0.24167	0
6	LOC_Os04g21100	0	0	0.004155	1	1	8	0.245411	0.251166	0
6	LOC_Os04g26350	0	0	0.01516	1	1	8	0.266555	0.277404	0
6	LOC_Os04g26880	0	0	0.01516	1	1	8	0.266555	0.277404	0
6	LOC_Os04g27340	0	0	0.002158	1	1	8	0.239986	0.244672	0
6	LOC_Os04g35440	0	0	0.01516	1	1	8	0.266555	0.277404	0
6	LOC_Os04g36660	0.1	1	0.036505	5	5	8	0.276888	0.292544	35823.3
6	LOC_Os08g11980	0	0	0.000976	1	1	9	0.21685	0.223833	0
6	LOC_Os11g37960	0	0	0.001224	2	2	9	0.216859	0.223893	11149
6	LOC_Os04g41680	0	0	0.016168	2	2	8	0.267104	0.278122	500.474
6	LOC_Os04g42930	1	1	0.027634	2	2	8	0.274603	0.28842	0
6	LOC_Os04g47300	0	0	0.0105	2	2	8	0.253981	0.261865	131.718
6	LOC_Os04g48930	0	0	0.01516	1	1	8	0.266555	0.277404	0
6	LOC_Os04g56770	0	0	0.01516	1	1	8	0.266555	0.277404	0
6	LOC_Os05g02500	0	0	0.01516	1	1	8	0.266555	0.277404	0
6	LOC_Os05g03140	0	0	0.000597	1	1	9	0.21247	0.217715	0
6	LOC_Os05g07650	0	0	0.009774	2	2	8	0.252984	0.260813	464.37
6	LOC_Os05g09570	0	0	0.01516	1	1	8	0.266555	0.277404	0
6	LOC_Os05g12400	0	0	0.004155	1	1	8	0.245411	0.251166	0
6	LOC_Os05g14070	0	0	0.027484	2	2	7	0.273117	0.287224	1687.98
6	LOC_Os05g23600	0	0	0.01516	1	1	8	0.266555	0.277404	0
6	LOC_Os05g25470	0	0	0.004155	1	1	8	0.245411	0.251166	0
6	LOC_Os05g28270	0	0	0.01516	1	1	8	0.266555	0.277404	0
6	LOC_Os05g31350	0	0	0.001339	1	1	8	0.237573	0.243388	0
6	LOC_Os05g32110	0	0	0.013704	5	5	8	0.261989	0.271585	11924.9
6	LOC_Os02g35820	0	0	0.000526	1	1	9	0.207604	0.212144	0
6	LOC_Os10g37480	0	0	0.031723	4	4	7	0.274387	0.289208	4481.42
6	LOC_Os05g38150	0	0	0.01516	1	1	8	0.266555	0.277404	0
6	LOC_Os05g39230	0	0	0.015412	2	2	8	0.266568	0.277464	11149
6	LOC_Os06g12120	0	0	0.00054	1	1	9	0.210469	0.215559	0
6	LOC_Os05g46300	0.333333	1	0.016561	3	3	8	0.268837	0.279993	11149
6	LOC_Os04g25010	0	0	0.000568	1	1	9	0.211881	0.217075	0
6	LOC_Os05g49470	0	0	0.002223	1	1	8	0.240167	0.244916	0
6	LOC_Os05g50530	0	0	0.01516	1	1	8	0.266555	0.277404	0
6	LOC_Os05g51560	0.333333	1	0.040712	3	3	7	0.283139	0.299392	677.605
6	LOC_Os06g02620	0	0	0.004155	1	1	8	0.245411	0.251166	0
6	LOC_Os06g04270	0	0	0.041775	5	5	7	0.2802	0.296727	18353.4
6	LOC_Os06g37080	0	0	0.001078	1	1	8	0.218876	0.226177	0
6	LOC_Os06g05990	0	0	0.01516	1	1	8	0.266555	0.277404	0
6	LOC_Os06g13660	0	0	0.006692	2	2	8	0.250421	0.257211	165.107
6	LOC_Os06g14160	0	0	0.01516	1	1	8	0.266555	0.277404	0
6	LOC_Os12g05550	0	0	0.001064	1	1	8	0.221217	0.228456	0
6	LOC_Os06g24430	0	0	0.01516	1	1	8	0.266555	0.277404	0
6	LOC_Os06g25840	0	0	0.01516	1	1	8	0.266555	0.277404	0
6	LOC_Os06g29480	0	0	0.01516	1	1	8	0.266555	0.277404	0
6	LOC_Os06g30080	0	0	0.01516	1	1	8	0.266555	0.277404	0
6	LOC_Os06g37140	0.166667	1	0.032198	4	4	8	0.274678	0.288659	1965.36
6	LOC_Os06g38940	0	0	0.034844	4	4	7	0.272343	0.288025	5176.08
6	LOC_Os06g39190	0	0	0.01516	1	1	8	0.266555	0.277404	0
6	LOC_Os07g05390	0	0	0.004686	2	2	8	0.249234	0.255704	94.4517
6	LOC_Os07g09570	0	0	0.01516	1	1	8	0.266555	0.277404	0
6	LOC_Os07g12110	0	0	0.01516	1	1	8	0.266555	0.277404	0
6	LOC_Os07g13530	0	0	0.001809	1	1	8	0.23734	0.242272	0
6	LOC_Os07g20610	0	0	0.004155	1	1	8	0.245411	0.251166	0
6	LOC_Os07g26740	0.071429	2	0.039148	8	8	8	0.276565	0.291517	17942.6
6	LOC_Os03g02850	0	0	0.00103	1	1	9	0.216652	0.223337	0
6	LOC_Os12g29950	0.095238	2	0.050847	7	7	7	0.285941	0.30334	24617.3
6	LOC_Os07g28210	0	0	0.000569	1	1	9	0.210381	0.215128	0
6	LOC_Os07g30300	0	0	0.014891	3	3	8	0.26729	0.277827	1693.88
6	LOC_Os07g30640	0	0	0.01516	1	1	8	0.266555	0.277404	0
6	LOC_Os07g31110	0	0	0.01516	1	1	8	0.266555	0.277404	0
6	LOC_Os07g31460	0	0	0.01516	1	1	8	0.266555	0.277404	0
6	LOC_Os07g33690	0	0	0.004155	1	1	8	0.245411	0.251166	0
6	LOC_Os07g35130	0	0	0.026205	3	3	7	0.27293	0.286424	3591.47
6	LOC_Os07g35540	0	0	0.01516	1	1	8	0.266555	0.277404	0
6	LOC_Os07g36465	0	0	0.01516	1	1	8	0.266555	0.277404	0
6	LOC_Os07g36830	0	0	0.002158	1	1	8	0.239986	0.244672	0
6	LOC_Os07g38580	0	0	0.01516	1	1	8	0.266555	0.277404	0
6	LOC_Os07g47270	0	0	0.001339	1	1	8	0.237573	0.243388	0
6	LOC_Os07g47360	0	0	0.01516	1	1	8	0.266555	0.277404	0
6	LOC_Os08g03530	0	0	0.000719	1	1	8	0.233968	0.238467	0
6	LOC_Os08g03660	0	0	0.01516	1	1	8	0.266555	0.277404	0
6	LOC_Os08g10030	0	0	0.012752	2	2	8	0.258641	0.268399	2102.8
6	LOC_Os12g31770	0	0	0.001505	2	2	8	0.235242	0.240555	25.667
6	LOC_Os08g15230	0	0	0.003629	2	2	8	0.242681	0.247893	41.6509
6	LOC_Os08g16570	0.166667	1	0.041244	4	4	7	0.284084	0.30051	2901.25
6	LOC_Os08g16780	0	0	0.003483	2	2	8	0.242766	0.247872	3912.81
6	LOC_Os01g12410	0	0	0.000735	2	2	9	0.200331	0.203988	22.5347
6	LOC_Os08g29360	0	0	0.01516	1	1	8	0.266555	0.277404	0
6	LOC_Os08g33820	0	0	0.002021	1	1	8	0.242909	0.249558	0
6	LOC_Os08g34310	0	0	0.01516	1	1	8	0.266555	0.277404	0
6	LOC_Os02g35080	0	0	0.000569	1	1	9	0.210381	0.215128	0
6	LOC_Os08g43400	0	0	0.020472	4	4	8	0.272863	0.284592	11812.8
6	LOC_Os04g31000	0	0	0.000644	1	1	9	0.214374	0.21979	0
6	LOC_Os08g44360	0	0	0.004155	1	1	8	0.245411	0.251166	0
6	LOC_Os02g49720	0	0	0.000554	1	1	9	0.210477	0.215582	0
6	LOC_Os09g03090	0	0	0.001008	1	1	9	0.230167	0.235208	0
6	LOC_Os09g03860	0	0	0.006628	2	2	8	0.254607	0.262141	108.372
6	LOC_Os09g06390	0	0	0.013471	4	4	8	0.25519	0.263807	5680.8
6	LOC_Os09g15750	0	0	0.002021	1	1	8	0.242909	0.249558	0
6	LOC_Os09g17530	0	0	0.01516	1	1	8	0.266555	0.277404	0
6	LOC_Os09g20230	0	0	0.004155	1	1	8	0.245411	0.251166	0
6	LOC_Os09g20560	0.027778	1	0.048861	9	9	7	0.284402	0.30063	30630.8
6	LOC_Os05g46820	0	0	0.001218	1	1	8	0.221432	0.228574	0
6	LOC_Os09g22500	0	0	0.024613	3	3	8	0.275867	0.288925	1283.95
6	LOC_Os09g23380	0	0	0.01516	1	1	8	0.266555	0.277404	0
6	LOC_Os09g23650	0	0	0.008697	2	2	8	0.249418	0.256406	250.847
6	LOC_Os09g24250	1	1	0.033345	2	2	8	0.274475	0.289519	0
6	LOC_Os09g29700	0	0	0.015426	2	2	8	0.266587	0.277494	9260.58
6	LOC_Os08g22650	0	0	0.000849	2	2	9	0.21115	0.216418	31.4593
6	LOC_Os09g30150	0	0	0.011094	2	2	8	0.252331	0.260206	149.844
6	LOC_Os09g36860	0	0	0.002158	1	1	8	0.239986	0.244672	0
6	LOC_Os09g39930	0	0	0.004155	1	1	8	0.245411	0.251166	0
6	LOC_Os09g40000	0	0	0.01516	1	1	8	0.266555	0.277404	0
6	LOC_Os10g01950	0	0	0.004155	1	1	8	0.245411	0.251166	0
6	LOC_Os10g04120	0	0	0.002881	3	3	8	0.242354	0.247279	1959.85
6	LOC_Os10g33190	0	0	0.007463	2	2	8	0.248701	0.25545	767.411
6	LOC_Os10g04560	0	0	0.000272	1	1	10	0.178215	0.181992	0
6	LOC_Os10g07210	0	0	0.01516	1	1	8	0.266555	0.277404	0
6	LOC_Os10g07310	0	0	0.024277	4	4	7	0.273936	0.286619	4951.64
6	LOC_Os10g07998	0	0	0.019192	2	2	8	0.264049	0.275845	910.867
6	LOC_Os10g15190	0	0	0.001575	1	1	8	0.227658	0.235858	0
6	LOC_Os11g39020	0.021978	2	0.064147	14	14	7	0.294755	0.313895	45504.9
6	LOC_Os10g19850	0	0	0.001809	1	1	8	0.23734	0.242272	0
6	LOC_Os10g23120	0	0	0.01516	1	1	8	0.266555	0.277404	0
6	LOC_Os10g30156	0	0	0.008979	2	2	8	0.251341	0.258797	378.473
6	LOC_Os10g33680	0	0	0.004404	2	2	8	0.245422	0.251226	11149
6	LOC_Os08g10770	0	0	0.000333	1	1	9	0.197063	0.199978	0
6	LOC_Os10g41240	0	0	0.00466	2	2	8	0.247811	0.254113	125.012
6	LOC_Os11g01090	0	0	0.01516	1	1	8	0.266555	0.277404	0
6	LOC_Os11g01370	0	0	0.019315	2	2	8	0.269597	0.281322	671.122
6	LOC_Os11g03060	1	1	0.027634	2	2	8	0.274603	0.28842	0
6	LOC_Os11g05050	0.166667	1	0.023955	4	4	7	0.270428	0.282751	3750.37
6	LOC_Os11g14010	0	0	0.01516	1	1	8	0.266555	0.277404	0
6	LOC_Os11g19370	0	0	0.01516	1	1	8	0.266555	0.277404	0
6	LOC_Os11g20460	0	0	0.01516	1	1	8	0.266555	0.277404	0
6	LOC_Os11g24450	0.027778	1	0.054713	9	9	8	0.286264	0.304305	26553.5
6	LOC_Os04g20810	0	0	0.001344	1	1	9	0.222559	0.23043	0
6	LOC_Os11g32110	0	0	0.013863	2	2	8	0.25491	0.264303	555.109
6	LOC_Os11g34300	0	0	0.021615	2	2	8	0.264224	0.276614	1152.58
6	LOC_Os11g38540	0	0	0.002021	1	1	8	0.242909	0.249558	0
6	LOC_Os11g38970	0	0	0.01516	1	1	8	0.266555	0.277404	0
6	LOC_Os11g39190	0	0	0.001586	2	2	8	0.237583	0.243448	11149
6	LOC_Os08g06344	0	0	0.00028	1	1	9	0.191977	0.195046	0
6	LOC_Os11g40780	0	0	0.01516	1	1	8	0.266555	0.277404	0
6	LOC_Os11g44250	0	0	0.004155	1	1	8	0.245411	0.251166	0
6	LOC_Os11g44470	0	0	0.01516	1	1	8	0.266555	0.277404	0
6	LOC_Os11g45410	0	0	0.004155	1	1	8	0.245411	0.251166	0
6	LOC_Os12g01449	0	0	0.007807	5	5	8	0.24864	0.255531	10917.9
6	LOC_Os12g01940	0	0	0.004155	1	1	8	0.245411	0.251166	0
6	LOC_Os12g02820	0	0	0.015412	2	2	8	0.266568	0.277464	11149
6	LOC_Os11g02670	0	0	0.00054	1	1	9	0.210469	0.215559	0
6	LOC_Os12g03230	0	0	0.005791	2	2	8	0.246802	0.252656	50.0013
6	LOC_Os12g12580	0	0	0.01516	1	1	8	0.266555	0.277404	0
6	LOC_Os12g14440	0	0	0.026277	4	4	8	0.269129	0.282499	3805.89
6	LOC_Os12g15430	0	0	0.01516	1	1	8	0.266555	0.277404	0
6	LOC_Os12g16410	0	0	0.008815	3	3	8	0.248352	0.254975	181.625
6	LOC_Os12g20150	0	0	0.070108	11	11	7	0.298296	0.317251	32166.2
6	LOC_Os06g35550	0	0	0.001643	1	1	8	0.229764	0.237872	0
6	LOC_Os12g23460	0	0	0.01516	1	1	8	0.266555	0.277404	0
6	LOC_Os12g24880	0	0	0.002021	1	1	8	0.242909	0.249558	0
6	LOC_Os12g28070	0	0	0.01516	1	1	8	0.266555	0.277404	0
6	LOC_Os12g31820	0	0	0.01516	1	1	8	0.266555	0.277404	0
6	LOC_Os12g32900	0	0	0.004155	1	1	8	0.245411	0.251166	0
6	LOC_Os12g34310	0	0	0.001008	1	1	9	0.230167	0.235208	0
6	LOC_Os12g38010	0	0	0.01516	1	1	8	0.266555	0.277404	0
6	LOC_Os12g41390	0.047619	1	0.051117	7	7	7	0.285246	0.303023	9079.43
6	LOC_Os12g41710	0	0	0.002223	1	1	8	0.240167	0.244916	0
6	LOC_Os12g43850	0	0	0.01516	1	1	8	0.266555	0.277404	0
7	ChrSy.fgenesh.mRNA.28	0	0	0.012196	2	2	8	0.256617	0.265617	583.047
7	LOC_Os01g13690	0.002797	6	0.124448	66	66	7	0.318399	0.331285	358212
7	ChrUn.fgenesh.mRNA.18	0	0	0.013431	1	1	8	0.261246	0.271028	0
7	LOC_Os12g43560	0.004095	243	0.589394	346	346	7	0.35362	0.382349	2.58927e+06
7	LOC_Os01g01060	0	0	0.013431	1	1	8	0.261246	0.271028	0
7	LOC_Os01g01650	0	0	0.03144	10	10	8	0.299788	0.311002	58335.8
7	LOC_Os11g45240	0	0	0.000873	1	1	9	0.230648	0.235744	0
7	LOC_Os05g37400	0	0	0.043738	14	14	7	0.306926	0.317581	61245.3
7	LOC_Os01g04210	0	0	0.001121	1	1	8	0.234851	0.239582	0
7	LOC_Os01g04900	0.666667	2	0.02592	3	3	7	0.270382	0.282826	186.938
7	LOC_Os08g29370	0.036975	22	0.10025	35	35	7	0.324175	0.340117	127869
7	LOC_Os01g05490	0.133333	2	0.041279	6	6	7	0.27569	0.291751	4870.28
7	LOC_Os02g34470	0	0	0.016227	2	2	8	0.26772	0.278718	130.087
7	LOC_Os01g08090	0	0	0.013431	1	1	8	0.261246	0.271028	0
7	LOC_Os01g09170	0	0	0.002974	1	1	8	0.241509	0.246709	0
7	LOC_Os01g11580	0	0	0.000558	1	1	8	0.214316	0.219186	0
7	LOC_Os10g43060	0	0	0.014041	8	8	7	0.27277	0.283165	34374.7
7	LOC_Os01g12490	0	0	0.007667	2	2	8	0.249184	0.256121	266.586
7	LOC_Os09g03500	0.00101	1	0.081306	45	45	7	0.312019	0.323941	162153
7	LOC_Os01g15460	0	0	0.007115	2	2	8	0.246681	0.253066	86.2055
7	LOC_Os03g12370	0.003333	1	0.09128	25	25	7	0.313819	0.324726	70969.5
7	LOC_Os01g16740	0	0	0.000465	1	1	9	0.208236	0.21286	0
7	LOC_Os04g34976	0	0	0.008657	9	9	8	0.262997	0.272552	44985.8
7	LOC_Os01g18240	0.108262	38	0.112382	28	28	7	0.322571	0.335394	99119
7	LOC_Os01g37750	0	0	0.005187	3	3	8	0.256528	0.264103	7099.2
7	LOC_Os01g18670	0	0	0.022309	3	3	8	0.264839	0.276343	1306.07
7	LOC_Os01g18840	0	0	0.000481	1	1	9	0.204512	0.208632	0
7	LOC_Os07g10690	0	0	0.011472	4	4	8	0.257084	0.26575	11999.2
7	LOC_Os01g19570	0	0	0.010636	2	2	8	0.260411	0.269467	90.4534
7	LOC_Os01g19760	0	0	0.003222	2	2	8	0.24152	0.246769	11149
7	LOC_Os03g51984	0	0	0.000311	1	1	9	0.194539	0.197238	0
7	LOC_Os01g20830	0	0	0.013431	1	1	8	0.261246	0.271028	0
7	LOC_Os01g22520	0.035714	1	0.065329	8	8	7	0.290078	0.309382	14112.1
7	LOC_Os01g22980	0.044444	2	0.102574	10	10	7	0.307137	0.33121	32651.2
7	LOC_Os01g47540	0.02924	5	0.064227	19	19	7	0.317338	0.328592	65795.2
7	LOC_Os02g25990	0.008333	1	0.053226	16	16	8	0.306563	0.317218	41097.5
7	LOC_Os05g06750	0.142857	4	0.063861	8	8	7	0.31964	0.334179	16245.1
7	LOC_Os05g43920	0.017544	3	0.07709	19	19	7	0.315248	0.326198	104981
7	LOC_Os10g42510	0.333333	1	0.028061	3	3	7	0.308071	0.318365	8931.86
7	LOC_Os03g16334	0	0	0.014012	7	7	8	0.285736	0.297242	36448.5
7	LOC_Os03g54790	0	0	0.012648	2	2	8	0.285626	0.296903	128.704
7	LOC_Os08g26880	0	0	0.014177	4	4	8	0.285861	0.297251	1044.38
7	LOC_Os01g31580	0	0	0.013431	1	1	8	0.261246	0.271028	0
7	LOC_Os01g31770	0	0	0.013431	1	1	8	0.261246	0.271028	0
7	LOC_Os01g32030	0	0	0.003516	1	1	8	0.245931	0.251976	0
7	LOC_Os02g04640	0.011538	24	0.154987	65	65	7	0.326128	0.34141	308139
7	LOC_Os01g33040	0	0	0.002048	1	1	8	0.237821	0.242829	0
7	LOC_Os01g34700	0	0	0.020577	8	8	7	0.260319	0.271247	17087.6
7	LOC_Os01g53720	0	0	0.027585	15	15	8	0.295309	0.306956	71528.9
7	LOC_Os09g37967	0	0	0.000689	1	1	8	0.206554	0.211615	0
7	LOC_Os01g37880	0	0	0.013431	1	1	8	0.261246	0.271028	0
7	LOC_Os01g40620	0	0	0.031616	2	2	8	0.275451	0.290113	1214.97
7	LOC_Os01g42880	0	0	0.009751	3	3	8	0.252177	0.260451	11681.2
7	LOC_Os01g43050	0	0	0.000448	1	1	9	0.201394	0.205364	0
7	LOC_Os01g43480	0	0	0.016947	2	2	8	0.266205	0.277037	485.754
7	LOC_Os01g45360	0	0	0.013682	2	2	8	0.261259	0.271087	11149
7	LOC_Os08g25380	0	0	0.000507	1	1	9	0.207145	0.211769	0
7	LOC_Os04g48260	0	0	0.081535	43	43	7	0.308745	0.320639	162630
7	LOC_Os01g47490	0	0	0.000405	1	1	9	0.203947	0.207911	0
7	LOC_Os07g45410	0	0	0.00728	4	4	8	0.256192	0.26438	22483.3
7	LOC_Os01g48380	0.2	2	0.059369	5	5	7	0.28946	0.309209	6235.87
7	LOC_Os01g52390	0	0	0.013431	1	1	8	0.261246	0.271028	0
7	LOC_Os01g53390	0.333333	1	0.03362	3	3	8	0.276113	0.290999	1573.27
7	LOC_Os01g53450	0	0	0.013431	1	1	8	0.261246	0.271028	0
7	LOC_Os01g55870	0	0	0.016868	3	3	8	0.263699	0.274606	1062.14
7	LOC_Os02g07260	0	0	0.036914	8	8	7	0.280849	0.295107	7650.17
7	LOC_Os01g57958	0.012821	1	0.062509	13	13	8	0.285276	0.303551	29552.2
7	LOC_Os01g57960	0	0	0.030079	5	5	8	0.270822	0.284841	3598.13
7	LOC_Os08g01290	0	0	0.020233	4	4	8	0.268506	0.279914	1312.11
7	LOC_Os01g58690	0	0	0.012292	3	3	8	0.261344	0.270773	858.784
7	LOC_Os01g60309	0	0	0.020852	4	4	7	0.265615	0.27667	1797.6
7	LOC_Os01g61230	0	0	0.000425	1	1	9	0.206142	0.210726	0
7	LOC_Os02g27000	0	0	0.006427	9	9	8	0.259665	0.269038	55899.2
7	LOC_Os01g61710	0	0	0.005427	2	2	8	0.262069	0.270729	137.808
7	LOC_Os01g65520	0	0	0.002974	1	1	8	0.241509	0.246709	0
7	LOC_Os04g35700	0	0	0.008139	4	4	8	0.254851	0.262751	453.215
7	LOC_Os01g67850	0.055556	2	0.066383	9	9	8	0.296621	0.316492	31020.7
7	LOC_Os01g11730	0	0	0.001581	1	1	9	0.22877	0.237292	0
7	LOC_Os01g73320	0	0	0.013431	1	1	8	0.261246	0.271028	0
7	LOC_Os02g01520	0	0	0.003516	1	1	8	0.245931	0.251976	0
7	LOC_Os02g02390	0	0	0.013431	1	1	8	0.261246	0.271028	0
7	LOC_Os02g02660	0	0	0.013746	2	2	8	0.261584	0.27146	928.732
7	LOC_Os07g24150	0	0	0.003483	2	2	8	0.244534	0.250136	70.8766
7	LOC_Os02g42910	0	0	0.003516	1	1	8	0.245931	0.251976	0
7	LOC_Os02g04760	0	0	0.00032	1	1	9	0.183247	0.187448	0
7	LOC_Os06g50733	0	0	0.002358	5	5	8	0.224355	0.232354	66876
7	LOC_Os02g07044	0	0	0.013194	4	4	8	0.258725	0.26822	2290.64
7	LOC_Os02g07450	0	0	0.002573	1	1	8	0.2373	0.247548	0
7	LOC_Os05g01820	0.057143	6	0.116961	15	15	7	0.311122	0.335784	59487.9
7	LOC_Os02g08010	0	0	0.002445	1	1	8	0.243902	0.249184	0
7	LOC_Os02g09359	0	0	0.023095	3	3	8	0.269806	0.282908	2457.44
7	LOC_Os02g11000	0	0	0.001539	1	1	8	0.240899	0.245658	0
7	LOC_Os03g08830	0.057895	11	0.100736	20	20	7	0.317637	0.337023	68189.3
7	LOC_Os02g18270	0	0	0.013431	1	1	8	0.261246	0.271028	0
7	LOC_Os02g18430	0	0	0.013431	1	1	8	0.261246	0.271028	0
7	LOC_Os02g20700	0	0	0.015309	3	3	8	0.262384	0.272577	952.178
7	LOC_Os02g21900	0	0	0.013431	1	1	8	0.261246	0.271028	0
7	LOC_Os02g22090	0	0	0.002974	1	1	8	0.241509	0.246709	0
7	LOC_Os02g25640	0	0	0.013431	1	1	8	0.261246	0.271028	0
7	LOC_Os02g26480	0	0	0.000405	1	1	9	0.203947	0.207911	0
7	LOC_Os02g27490	0	0	0.001228	2	2	8	0.22591	0.230812	101.198
7	LOC_Os06g51320	0	0	0.012489	2	2	7	0.259194	0.268293	186.938
7	LOC_Os02g33000	0	0	0.001137	3	3	8	0.216564	0.222061	11174.6
7	LOC_Os02g27560	0	0	0.000281	1	1	9	0.178015	0.18101	0
7	LOC_Os02g33490	0	0	0.000581	2	2	9	0.183259	0.18753	22296
7	LOC_Os07g02760	0	0	0.00051	2	2	10	0.154883	0.157473	11149
7	LOC_Os02g33610	0	0	0.003222	2	2	8	0.24152	0.246769	11149
7	LOC_Os10g31170	0	0	0.000311	1	1	9	0.194539	0.197238	0
7	LOC_Os02g33700	0	0	0.02616	2	2	8	0.269252	0.282493	1259.03
7	LOC_Os02g34860	0	0	0.000425	1	1	9	0.206142	0.210726	0
7	LOC_Os02g35170	0	0	0.00212	2	2	8	0.238116	0.243135	112.843
7	LOC_Os06g03760	0	0	0.003264	2	2	8	0.241902	0.247174	299.971
7	LOC_Os02g35590	0	0	0.000558	1	1	8	0.214316	0.219186	0
7	LOC_Os02g35970	0	0	0.013431	1	1	8	0.261246	0.271028	0
7	LOC_Os02g37120	0	0	0.004385	3	3	8	0.251132	0.257963	84.681
7	LOC_Os02g39730	0	0	0.04482	4	4	7	0.281793	0.298537	3423.18
7	LOC_Os02g40090	0	0	0.019455	3	3	8	0.26637	0.277531	1123.57
7	LOC_Os02g40420	0	0	0.008377	2	2	8	0.247525	0.254277	339.327
7	LOC_Os02g42540	0	0	0.014205	6	6	8	0.260064	0.26989	13539.9
7	LOC_Os09g15760	0	0	0.000554	1	1	9	0.206394	0.211009	0
7	LOC_Os02g43100	0	0	0.002048	1	1	8	0.237821	0.242829	0
7	LOC_Os02g45000	0	0	0.002363	1	1	8	0.244818	0.251283	0
7	LOC_Os02g45980	0	0	0.00032	1	1	9	0.183247	0.187448	0
7	LOC_Os02g46240	0	0	0.002048	1	1	8	0.237821	0.242829	0
7	LOC_Os02g47020	0.021978	2	0.086934	14	14	7	0.299836	0.321288	61018.2
7	LOC_Os03g63810	0	0	0.003477	2	2	8	0.237958	0.247492	14.1525
7	LOC_Os07g42260	0	0	0.001986	1	1	8	0.230677	0.239783	0
7	LOC_Os02g47220	0	0	0.001121	1	1	8	0.234851	0.239582	0
7	LOC_Os02g48360	0	0	0.003516	1	1	8	0.245931	0.251976	0
7	LOC_Os02g48390	0	0	0.013431	1	1	8	0.261246	0.271028	0
7	LOC_Os02g51190	0	0	0.000507	1	1	9	0.207145	0.211769	0
7	LOC_Os04g47240	0	0	0.013682	2	2	8	0.261259	0.271087	11149
7	LOC_Os02g51480	0	0	0.002445	1	1	8	0.243902	0.249184	0
7	LOC_Os02g52290	0	0	0.065569	12	12	7	0.294981	0.313919	35685.3
7	LOC_Os01g66090	0	0	0.001568	1	1	8	0.227793	0.235928	0
7	LOC_Os10g39230	0	0	0.003061	2	2	8	0.249095	0.256613	6.91813
7	LOC_Os02g53740	0	0	0.013516	7	7	7	0.269832	0.279979	13285.3
7	LOC_Os02g54500	0	0	0.014198	3	3	8	0.262174	0.272209	2068.4
7	LOC_Os03g19190	0	0	0.00541	4	4	8	0.245649	0.251266	286.18
7	LOC_Os02g55880	1	1	0.015701	2	2	8	0.268694	0.279426	0
7	LOC_Os02g56530	0	0	0.013431	1	1	8	0.261246	0.271028	0
7	LOC_Os02g58480	0	0	0.013431	1	1	8	0.261246	0.271028	0
7	LOC_Os03g02740	0	0	0.013431	1	1	8	0.261246	0.271028	0
7	LOC_Os03g04450	0	0	0.009837	3	3	8	0.252468	0.260329	443.979
7	LOC_Os08g20000	0	0	0.00711	3	3	7	0.255716	0.263321	294.311
7	LOC_Os03g04520	0	0	0.002974	1	1	8	0.241509	0.246709	0
7	LOC_Os03g05930	0	0	0.003516	1	1	8	0.245931	0.251976	0
7	LOC_Os03g06050	0	0	0.013431	1	1	8	0.261246	0.271028	0
7	LOC_Os03g06390	0	0	0.015574	3	3	8	0.254875	0.263968	1064.51
7	LOC_Os03g06740	0	0	0.014236	6	6	8	0.264099	0.274169	8904.46
7	LOC_Os04g53200	0	0	0.001318	2	2	8	0.238365	0.243431	13.8842
7	LOC_Os03g06890	0	0	0.000588	1	1	8	0.205144	0.209792	0
7	LOC_Os07g01130	0.1	1	0.016541	5	5	7	0.258084	0.267989	13074
7	LOC_Os07g07520	0	0	0.00227	1	1	8	0.241071	0.249097	0
7	LOC_Os03g09060	0.1	1	0.049028	5	5	8	0.28521	0.303025	7227.68
7	LOC_Os03g13830	0	0	0.002363	1	1	8	0.244818	0.251283	0
7	LOC_Os03g14290	0	0	0.003722	3	3	8	0.248247	0.254722	172.833
7	LOC_Os03g14450	0.018182	1	0.029531	11	11	7	0.294677	0.306355	27996.8
7	LOC_Os03g14540	0	0	0.013431	1	1	8	0.261246	0.271028	0
7	LOC_Os03g16170	0	0	0.013431	1	1	8	0.261246	0.271028	0
7	LOC_Os03g16440	0	0	0.02192	5	5	7	0.273057	0.285104	3248.4
7	LOC_Os03g19760	0	0	0.031028	8	8	8	0.271191	0.285299	9618.07
7	LOC_Os03g28140	0.055556	2	0.035949	9	9	7	0.277267	0.291022	24686.5
7	LOC_Os03g56430	0	0	0.001228	2	2	8	0.217116	0.223378	6589.55
7	LOC_Os03g31026	0.010989	1	0.061681	14	14	7	0.2894	0.306961	43652.3
7	LOC_Os11g19240	0	0	0.001491	1	1	8	0.22445	0.232082	0
7	LOC_Os11g25070	0	0	0.001491	1	1	8	0.22445	0.232082	0
7	LOC_Os03g31360	0	0	0.00032	1	1	9	0.183247	0.187448	0
7	LOC_Os03g32270	0	0	0.003961	4	4	8	0.242671	0.247802	11316.7
7	LOC_Os03g54890	0	0	0.005163	2	2	8	0.245741	0.251784	631.388
7	LOC_Os11g33960	0	0	0.000339	1	1	9	0.195285	0.197904	0
7	LOC_Os03g34120	0	0	0.013431	1	1	8	0.261246	0.271028	0
7	LOC_Os03g49710	0	0	0.0092	2	2	8	0.252737	0.26026	279.741
7	LOC_Os03g52630	0.055556	2	0.063739	9	9	7	0.289934	0.309582	31471.5
7	LOC_Os03g33940	0	0	0.001517	1	1	8	0.224771	0.233262	0
7	LOC_Os03g58620	0	0	0.001292	1	1	9	0.234638	0.239364	0
7	LOC_Os03g61110	0	0	0.010106	2	2	8	0.251659	0.25989	560.124
7	LOC_Os03g62480	0	0	0.013431	1	1	8	0.261246	0.271028	0
7	LOC_Os03g62950	0	0	0.016474	3	3	8	0.254247	0.264309	8073.81
7	LOC_Os11g48070	0	0	0.00138	3	3	9	0.210235	0.216524	4591.13
7	LOC_Os03g63320	0	0	0.003516	1	1	8	0.245931	0.251976	0
7	LOC_Os03g63490	0	0	0.000873	1	1	9	0.230648	0.235744	0
7	LOC_Os03g64100	0	0	0.013431	1	1	8	0.261246	0.271028	0
7	LOC_Os04g01230	0	0	0.015441	2	2	8	0.266593	0.277509	15235.4
7	LOC_Os04g01300	0	0	0.047986	5	5	8	0.286125	0.303472	7901
7	LOC_Os04g05700	0	0	0.013431	1	1	8	0.261246	0.271028	0
7	LOC_Os04g05790	0	0	0.004203	2	2	8	0.249079	0.255728	50.9025
7	LOC_Os04g06280	0	0	0.017119	3	3	8	0.26004	0.270211	766.291
7	LOC_Os04g07100	0	0	0.000261	1	1	11	0.134113	0.135778	0
7	LOC_Os04g10530	0	0	0.002021	1	1	8	0.235914	0.240973	0
7	LOC_Os04g15790	0	0	0.002021	1	1	8	0.235914	0.240973	0
7	LOC_Os04g16848	0	0	0.001746	1	1	8	0.239692	0.244374	0
7	LOC_Os04g18710	0	0	0.00054	1	1	9	0.22224	0.227659	0
7	LOC_Os07g39400	0	0	0.010835	5	5	8	0.267971	0.277297	5426.69
7	LOC_Os04g28010	0	0	0.000861	1	1	8	0.227611	0.232845	0
7	LOC_Os04g30250	0	0	0.02535	2	2	7	0.270657	0.284213	917.076
7	LOC_Os04g31520	0	0	0.013431	1	1	8	0.261246	0.271028	0
7	LOC_Os04g32050	0.166667	6	0.055045	10	10	7	0.289152	0.307011	88072.5
7	LOC_Os04g32660	0	0	0.013682	2	2	8	0.261259	0.271087	11149
7	LOC_Os04g35290	0	0	0.000853	1	1	9	0.227988	0.233299	0
7	LOC_Os04g37470	0	0	0.013431	1	1	8	0.261246	0.271028	0
7	LOC_Os04g38260	0	0	0.003072	3	3	8	0.241824	0.247096	11180.9
7	LOC_Os06g24010	0	0	0.000316	1	1	9	0.194736	0.19744	0
7	LOC_Os07g49270	0.066667	1	0.028355	6	6	7	0.298567	0.310164	18723.1
7	LOC_Os04g39880	0	0	0.009992	3	3	8	0.257144	0.265431	11361.2
7	LOC_Os10g28830	0	0	0.000439	1	1	9	0.20455	0.208542	0
7	LOC_Os04g44490	0	0	0.002021	1	1	8	0.235914	0.240973	0
7	LOC_Os04g45190	0	0	0.020976	2	2	8	0.262483	0.27451	740.791
7	LOC_Os04g45290	0	0	0.015001	3	3	7	0.264387	0.274683	1266.15
7	LOC_Os04g48730	0	0	0.013431	1	1	8	0.261246	0.271028	0
7	LOC_Os04g49860	0	0	0.013431	1	1	8	0.261246	0.271028	0
7	LOC_Os04g50110	0	0	0.013431	1	1	8	0.261246	0.271028	0
7	LOC_Os04g50700	0	0	0.002974	1	1	8	0.241509	0.246709	0
7	LOC_Os04g50860	0	0	0.005009	2	2	8	0.246654	0.252727	313.699
7	LOC_Os04g50940	0	0	0.001746	1	1	8	0.239692	0.244374	0
7	LOC_Os04g51940	0.036364	2	0.103171	11	11	7	0.310188	0.33429	73767.1
7	LOC_Os02g23827	0	0	0.002308	1	1	8	0.236755	0.246808	0
7	LOC_Os04g53440	0	0	0.013431	1	1	8	0.261246	0.271028	0
7	LOC_Os04g53620	0	0	0.029103	4	4	8	0.276668	0.290294	23079.6
7	LOC_Os02g49760	0	0	0.000814	1	1	9	0.216715	0.222875	0
7	LOC_Os12g06910	0	0	0.000814	1	1	9	0.216715	0.222875	0
7	LOC_Os04g54002	0	0	0.000425	1	1	9	0.206142	0.210726	0
7	LOC_Os04g55050	0	0	0.001121	1	1	8	0.234851	0.239582	0
7	LOC_Os05g02480	0	0	0.003516	1	1	8	0.245931	0.251976	0
7	LOC_Os05g07970	0	0	0.013431	1	1	8	0.261246	0.271028	0
7	LOC_Os05g08920	0	0	0.010228	2	2	8	0.25196	0.259774	153.794
7	LOC_Os05g10960	0	0	0.000853	1	1	9	0.227988	0.233299	0
7	LOC_Os05g12510	0	0	0.013431	1	1	8	0.261246	0.271028	0
7	LOC_Os05g14100	0	0	0.000558	1	1	8	0.214316	0.219186	0
7	LOC_Os05g14500	0	0	0.013431	1	1	8	0.261246	0.271028	0
7	LOC_Os05g14580	0	0	0.002025	1	1	8	0.238865	0.243527	0
7	LOC_Os05g18010	0	0	0.003516	1	1	8	0.245931	0.251976	0
7	LOC_Os05g27970	0	0	0.013431	1	1	8	0.261246	0.271028	0
7	LOC_Os05g31670	0	0	0.038051	7	7	8	0.27299	0.286872	14999
7	LOC_Os05g28404	0	0	0.000987	1	1	9	0.214452	0.220701	0
7	LOC_Os05g32180	0	0	0.000507	1	1	9	0.207145	0.211769	0
7	LOC_Os05g32870	0	0	0.002974	1	1	8	0.241509	0.246709	0
7	LOC_Os05g34200	0	0	0.013431	1	1	8	0.261246	0.271028	0
7	LOC_Os05g38890	0	0	0.002025	1	1	8	0.238865	0.243527	0
7	LOC_Os05g39950	0	0	0.000873	1	1	9	0.230648	0.235744	0
7	LOC_Os05g43860	0	0	0.013431	1	1	8	0.261246	0.271028	0
7	LOC_Os05g44090	0	0	0.013431	1	1	8	0.261246	0.271028	0
7	LOC_Os05g46390	0	0	0.013431	1	1	8	0.261246	0.271028	0
7	LOC_Os05g48360	0	0	0.012593	2	2	8	0.255353	0.264641	718.428
7	LOC_Os05g49160	0.025641	2	0.082828	13	13	7	0.296353	0.317735	44356.2
7	LOC_Os07g42510	0	0	0.001908	1	1	8	0.22861	0.237715	0
7	LOC_Os05g51140	1	1	0.019572	2	2	7	0.302307	0.312075	0
7	LOC_Os06g02400	0	0	0.014495	2	2	8	0.25923	0.269336	571.938
7	LOC_Os06g10420	0	0	0.013431	1	1	8	0.261246	0.271028	0
7	LOC_Os06g10580	0	0	0.00345	2	2	8	0.242086	0.247308	208.879
7	LOC_Os06g10930	0	0	0.013431	1	1	8	0.261246	0.271028	0
7	LOC_Os06g11600	0	0	0.020976	2	2	8	0.262483	0.27451	740.791
7	LOC_Os06g11990	0	0	0.003964	2	2	8	0.247618	0.254031	218.523
7	LOC_Os06g12160	0	0	0.002048	1	1	8	0.237821	0.242829	0
7	LOC_Os06g12610	0	0	0.002445	1	1	8	0.243902	0.249184	0
7	LOC_Os06g12990	0	0	0.013682	2	2	8	0.261259	0.271087	11149
7	LOC_Os09g25200	0	0	0.000507	1	1	9	0.207145	0.211769	0
7	LOC_Os06g14750	0	0	0.003516	1	1	8	0.245931	0.251976	0
7	LOC_Os06g15760	0	0	0.005245	3	3	8	0.24284	0.248598	11307.1
7	LOC_Os06g15810	0	0	0.013431	1	1	8	0.261246	0.271028	0
7	LOC_Os06g21140	0	0	0.002021	1	1	8	0.235914	0.240973	0
7	LOC_Os06g21570	0	0	0.013682	2	2	8	0.261259	0.271087	11149
7	LOC_Os05g28660	0	0	0.000507	1	1	9	0.207145	0.211769	0
7	LOC_Os06g22010	0	0	0.0112	2	2	8	0.253035	0.261557	402.716
7	LOC_Os06g22440	0	0	0.003233	2	2	8	0.244459	0.249972	56.3476
7	LOC_Os06g25030	0	0	0.013431	1	1	8	0.261246	0.271028	0
7	LOC_Os06g25190	0	0	0.002021	1	1	8	0.235914	0.240973	0
7	LOC_Os06g29030	0	0	0.000425	1	1	9	0.206142	0.210726	0
7	LOC_Os06g29120	0	0	0.004685	2	2	8	0.24425	0.250035	246.042
7	LOC_Os06g29350	0	0	0.013431	1	1	8	0.261246	0.271028	0
7	LOC_Os06g39748	0	0	0.01334	4	4	8	0.250017	0.257927	1492.25
7	LOC_Os06g39756	0	0	0.015469	3	3	8	0.26388	0.274471	573.435
7	LOC_Os10g21266	0	0	0.036188	6	6	7	0.276175	0.291482	5276.41
7	LOC_Os06g40050	0	0	0.002974	1	1	8	0.241509	0.246709	0
7	LOC_Os06g41110	0	0	0.003516	1	1	8	0.245931	0.251976	0
7	LOC_Os06g41670	0	0	0.009463	2	2	8	0.249441	0.256818	450.438
7	LOC_Os06g42390	0	0	0.023807	2	2	7	0.27096	0.284299	884.709
7	LOC_Os10g12354	0	0	0.011654	4	4	8	0.257417	0.265965	950.04
7	LOC_Os06g46120	0	0	0.014727	4	4	8	0.257031	0.26631	9755.36
7	LOC_Os06g49450	0	0	0.013431	1	1	8	0.261246	0.271028	0
7	LOC_Os07g01920	0	0	0.013431	1	1	8	0.261246	0.271028	0
7	LOC_Os07g01940	0	0	0.018387	3	3	8	0.267997	0.279495	11956.8
7	LOC_Os07g02090	0	0	0.022997	3	3	8	0.263102	0.275481	1576.73
7	LOC_Os07g03849	0	0	0.000853	1	1	9	0.227988	0.233299	0
7	LOC_Os07g05780	0	0	0.013431	1	1	8	0.261246	0.271028	0
7	LOC_Os07g06440	0	0	0.013431	1	1	8	0.261246	0.271028	0
7	LOC_Os07g09950	0	0	0.013431	1	1	8	0.261246	0.271028	0
7	LOC_Os07g12850	0	0	0.000645	2	2	9	0.201187	0.204774	11149
7	LOC_Os01g61814	0	0	0.000263	1	1	10	0.167493	0.169533	0
7	LOC_Os07g48350	0	0	0.007693	3	3	8	0.251841	0.25906	22421.9
7	LOC_Os07g13170	0	0	0.013431	1	1	8	0.261246	0.271028	0
7	LOC_Os07g20940	0	0	0.002974	1	1	8	0.241509	0.246709	0
7	LOC_Os07g23110	0	0	0.013431	1	1	8	0.261246	0.271028	0
7	LOC_Os07g27320	0	0	0.024436	3	3	8	0.263438	0.27605	1874.99
7	LOC_Os07g29090	0	0	0.013431	1	1	8	0.261246	0.271028	0
7	LOC_Os07g30170	0	0	0.013431	1	1	8	0.261246	0.271028	0
7	LOC_Os07g33760	0	0	0.076145	11	11	7	0.29148	0.311686	30308.7
7	LOC_Os07g15620	0	0	0.001749	1	1	8	0.225699	0.234388	0
7	LOC_Os07g35004	0	0	0.002974	1	1	8	0.241509	0.246709	0
7	LOC_Os07g35580	0	0	0.002974	1	1	8	0.241509	0.246709	0
7	LOC_Os07g38980	0	0	0.00054	1	1	9	0.22224	0.227659	0
7	LOC_Os07g42370	0	0	0.001746	1	1	8	0.239692	0.244374	0
7	LOC_Os07g42490	0	0	0.000861	1	1	8	0.227611	0.232845	0
7	LOC_Os07g44020	0	0	0.001539	1	1	8	0.240899	0.245658	0
7	LOC_Os01g12850	0	0	0.000802	1	1	8	0.229925	0.235097	0
7	LOC_Os08g01890	0	0	0.013431	1	1	8	0.261246	0.271028	0
7	LOC_Os08g05490	0	0	0.000465	1	1	9	0.208236	0.21286	0
7	LOC_Os08g06550	0	0	0.030976	8	8	8	0.276902	0.290506	28242.5
7	LOC_Os03g40410	0	0	0.000878	1	1	9	0.216859	0.22299	0
7	LOC_Os05g25960	0	0	0.000878	1	1	9	0.216859	0.22299	0
7	LOC_Os08g08790	0	0	0.013431	1	1	8	0.261246	0.271028	0
7	LOC_Os08g08970	0	0	0.000425	1	1	9	0.206142	0.210726	0
7	LOC_Os08g10320	0	0	0.002048	1	1	8	0.237821	0.242829	0
7	LOC_Os08g12140	0	0	0.003516	1	1	8	0.245931	0.251976	0
7	LOC_Os08g13530	0.066667	1	0.028781	6	6	8	0.264488	0.277564	3328.72
7	LOC_Os08g13810	0	0	0.013431	1	1	8	0.261246	0.271028	0
7	LOC_Os08g15292	0.071429	2	0.060145	8	8	8	0.291931	0.310441	25216.7
7	LOC_Os08g19680	0	0	0.001121	1	1	8	0.234851	0.239582	0
7	LOC_Os08g20020	0	0	0.034893	6	6	8	0.278152	0.292591	8376.78
[truncated: 9,786 more rows]
