# Supplementary material for: Global Protein Interactome Mapping in Rice Using Barcode‐Indexed PCR Coupled with HiFi Long‐Read Sequencing
Source: Adv Sci (Weinh). 2025 Jan 22;12(11):2416243. doi: 10.1002/advs.202416243 (PMC11923860; doi:10.1002/advs.202416243)
Supplement: Supplementary file 2 — Supporting Figure and Tables [file ADVS-12-2416243-s001.zip › advs202416243-sup-0002-SuppFigTables/Supplementary table 15.xlsx]

## Sheet: Supplementary Table 15-1
Supplementary Table 15-1. Trait ontology analysis of 1439 PPIs involved in plant height pathway
NO.	Prey protein ID	Prey protein abbreviation	Bait protein ID	Bait protein abbreviation
1	LOC_Os11g09280		LOC_Os03g03660	OsCDPK1
2	LOC_Os08g45210		LOC_Os01g10610	OsBZR2
3	LOC_Os03g11720		LOC_Os03g03660	OsCDPK1
4	LOC_Os02g43590		LOC_Os05g43950	OsVOZ2
5	LOC_Os05g01490		LOC_Os09g32040	OsNAC42
6	LOC_Os11g09680		LOC_Os09g32040	OsNAC42
7	LOC_Os02g44020		LOC_Os03g03660	OsCDPK1
8	LOC_Os12g10730		LOC_Os03g03660	OsCDPK1
9	LOC_Os02g09340		LOC_Os03g03660	OsCDPK1
10	LOC_Os01g25240		LOC_Os07g25710	OsPHR2
11	LOC_Os08g04280		LOC_Os03g03660	OsCDPK1
12	LOC_Os12g43550		LOC_Os03g03660	OsCDPK1
13	LOC_Os04g31200		LOC_Os03g03660	OsCDPK1
14	LOC_Os03g51620		LOC_Os05g43950	OsVOZ2
15	LOC_Os10g13430		LOC_Os03g03660	OsCDPK1
16	LOC_Os12g10810		LOC_Os03g03660	OsCDPK1
17	LOC_Os09g01590		LOC_Os03g03660	OsCDPK1
18	LOC_Os09g01590		LOC_Os05g43950	OsVOZ2
19	LOC_Os09g01590		LOC_Os09g32040	OsNAC42
20	LOC_Os12g10810		LOC_Os05g43950	OsVOZ2
21	LOC_Os02g44100		LOC_Os03g03660	OsCDPK1
22	LOC_Os03g51660		LOC_Os03g03660	OsCDPK1
23	LOC_Os01g57958		LOC_Os03g03660	OsCDPK1
24	LOC_Os11g10070		LOC_Os03g03660	OsCDPK1
25	LOC_Os08g04570		LOC_Os03g03660	OsCDPK1
26	LOC_Os05g01700		LOC_Os05g43950	OsVOZ2
27	LOC_Os03g52130		LOC_Os07g25710	OsPHR2
28	LOC_Os05g40520		LOC_Os07g25710	OsPHR2
29	LOC_Os03g12670		LOC_Os03g03660	OsCDPK1
30	LOC_Os02g44100		LOC_Os05g43950	OsVOZ2
31	LOC_Os07g10490		LOC_Os03g03660	OsCDPK1
32	LOC_Os09g03140		LOC_Os03g03660	OsCDPK1
33	LOC_Os06g25280		LOC_Os03g03660	OsCDPK1
34	LOC_Os07g10600		LOC_Os04g56850	OsARF11
35	LOC_Os12g11870		LOC_Os05g43950	OsVOZ2
36	LOC_Os02g44380		LOC_Os03g03660	OsCDPK1
37	LOC_Os02g44420		LOC_Os03g03660	OsCDPK1
38	LOC_Os08g05750		LOC_Os03g03660	OsCDPK1
39	LOC_Os03g13170		LOC_Os05g43950	OsVOZ2
40	LOC_Os03g52630		LOC_Os05g43950	OsVOZ2
41	LOC_Os03g52690		LOC_Os03g03660	OsCDPK1
42	LOC_Os01g25240		LOC_Os11g18170	OsGPX5
43	LOC_Os03g52690		LOC_Os05g43950	OsVOZ2
44	LOC_Os05g41510		LOC_Os01g10610	OsBZR2
45	ChrSy.fgenesh.mRNA.62		LOC_Os03g03660	OsCDPK1
46	LOC_Os08g06110		LOC_Os07g25710	OsPHR2
47	LOC_Os02g44642		LOC_Os03g03660	OsCDPK1
48	LOC_Os11g10760		LOC_Os05g43950	OsVOZ2
49	LOC_Os02g10720		LOC_Os05g43950	OsVOZ2
50	LOC_Os09g04440		LOC_Os03g03660	OsCDPK1
51	ChrUn.fgenesh.mRNA.11		LOC_Os03g03660	OsCDPK1
52	LOC_Os04g32470		LOC_Os07g25710	OsPHR2
53	LOC_Os12g12850		LOC_Os03g03660	OsCDPK1
54	LOC_Os05g41810		LOC_Os05g43950	OsVOZ2
55	LOC_Os12g12990		LOC_Os03g03660	OsCDPK1
56	LOC_Os07g11670		LOC_Os05g43950	OsVOZ2
57	LOC_Os08g06280		LOC_Os09g32040	OsNAC42
58	LOC_Os05g02650		LOC_Os03g03660	OsCDPK1
59	LOC_Os04g32940		LOC_Os03g03660	OsCDPK1
60	LOC_Os02g11705		LOC_Os01g10610	OsBZR2
61	LOC_Os07g12260		LOC_Os03g03660	OsCDPK1
62	LOC_Os10g20990		LOC_Os09g32040	OsNAC42
63	LOC_Os03g14980		LOC_Os04g56850	OsARF11
64	LOC_Os09g06270		LOC_Os09g32040	OsNAC42
65	LOC_Os06g28800		LOC_Os03g03660	OsCDPK1
66	LOC_Os05g42290		LOC_Os03g03660	OsCDPK1
67	LOC_Os03g15040		LOC_Os03g03660	OsCDPK1
68	LOC_Os06g29120		LOC_Os09g32040	OsNAC42
69	LOC_Os01g01302		LOC_Os05g43950	OsVOZ2
70	LOC_Os10g21194		LOC_Os03g03660	OsCDPK1
71	LOC_Os08g06930		LOC_Os03g03660	OsCDPK1
72	LOC_Os08g06960		LOC_Os05g43950	OsVOZ2
73	LOC_Os03g53590		LOC_Os05g43950	OsVOZ2
74	LOC_Os02g12480		LOC_Os03g03660	OsCDPK1
75	LOC_Os10g21196		LOC_Os01g10610	OsBZR2
76	LOC_Os03g53590		LOC_Os07g25710	OsPHR2
77	LOC_Os02g46260		LOC_Os03g03660	OsCDPK1
78	LOC_Os07g13230		LOC_Os03g03660	OsCDPK1
79	LOC_Os02g46260		LOC_Os05g43950	OsVOZ2
80	LOC_Os08g07380		LOC_Os03g03660	OsCDPK1
81	LOC_Os10g21196		LOC_Os07g25710	OsPHR2
82	LOC_Os01g58100		LOC_Os03g03660	OsCDPK1
83	LOC_Os05g43220		LOC_Os03g03660	OsCDPK1
84	LOC_Os06g29804		LOC_Os03g03660	OsCDPK1
85	LOC_Os05g43490		LOC_Os01g10610	OsBZR2
86	LOC_Os01g01710		LOC_Os03g03660	OsCDPK1
87	LOC_Os01g58580		LOC_Os03g03660	OsCDPK1
88	LOC_Os03g54870		LOC_Os09g26400	OsDSG1
89	LOC_Os05g43582		LOC_Os05g43950	OsVOZ2
90	LOC_Os05g43630		LOC_Os03g03660	OsCDPK1
91	LOC_Os03g54970		LOC_Os05g43950	OsVOZ2
92	LOC_Os09g08390		LOC_Os01g10610	OsBZR2
93	LOC_Os01g29230		LOC_Os03g03660	OsCDPK1
94	LOC_Os03g16140		LOC_Os03g03660	OsCDPK1
95	LOC_Os05g44100		LOC_Os03g03660	OsCDPK1
96	LOC_Os05g04530		LOC_Os03g03660	OsCDPK1
97	LOC_Os10g21250		LOC_Os03g03660	OsCDPK1
98	LOC_Os08g08840	OsGPT1	LOC_Os03g03660	OsCDPK1
99	LOC_Os05g04620		LOC_Os05g43950	OsVOZ2
100	LOC_Os10g21258		LOC_Os09g32040	OsNAC42
101	LOC_Os08g08860		LOC_Os05g43950	OsVOZ2
102	LOC_Os05g04630		LOC_Os03g03660	OsCDPK1
103	LOC_Os11g14950		LOC_Os07g25710	OsPHR2
104	LOC_Os04g35490		LOC_Os03g03660	OsCDPK1
105	LOC_Os05g04630		LOC_Os05g43950	OsVOZ2
106	LOC_Os10g21266		LOC_Os09g26400	OsDSG1
107	LOC_Os06g31210		LOC_Os03g03660	OsCDPK1
108	LOC_Os01g31110		LOC_Os01g10610	OsBZR2
109	LOC_Os03g16650		LOC_Os05g43950	OsVOZ2
110	LOC_Os02g47240		LOC_Os03g03660	OsCDPK1
111	LOC_Os11g15190		LOC_Os07g25710	OsPHR2
112	LOC_Os08g09180		LOC_Os03g03660	OsCDPK1
113	LOC_Os09g08710		LOC_Os07g25710	OsPHR2
114	LOC_Os02g47360		LOC_Os03g03660	OsCDPK1
115	LOC_Os05g44922		LOC_Os03g03660	OsCDPK1
116	LOC_Os09g08880		LOC_Os03g03660	OsCDPK1
117	LOC_Os03g16910		LOC_Os03g03660	OsCDPK1
118	LOC_Os10g21268		LOC_Os03g03660	OsCDPK1
119	LOC_Os05g44990		LOC_Os04g56850	OsARF11
120	LOC_Os04g35780		LOC_Os03g03660	OsCDPK1
121	LOC_Os08g09250		LOC_Os05g43950	OsVOZ2
122	LOC_Os05g45350		LOC_Os03g03660	OsCDPK1
123	LOC_Os02g13840		LOC_Os07g25710	OsPHR2
124	LOC_Os03g56310		LOC_Os05g43950	OsVOZ2
125	LOC_Os02g47600		LOC_Os01g10610	OsBZR2
126	LOC_Os05g45620		LOC_Os09g32040	OsNAC42
127	LOC_Os08g09790		LOC_Os05g43950	OsVOZ2
128	LOC_Os01g31110		LOC_Os03g03660	OsCDPK1
129	LOC_Os05g45770		LOC_Os09g32040	OsNAC42
130	LOC_Os01g60360		LOC_Os05g43950	OsVOZ2
131	LOC_Os05g45870		LOC_Os09g32040	OsNAC42
132	LOC_Os11g18170	OsGPX5	LOC_Os01g04020
133	LOC_Os02g47800		LOC_Os03g03660	OsCDPK1
134	LOC_Os11g18170	OsGPX5	LOC_Os01g10610	OsBZR2
135	LOC_Os11g18170	OsGPX5	LOC_Os01g12080
136	LOC_Os11g18170	OsGPX5	LOC_Os01g15640
137	LOC_Os11g18170	OsGPX5	LOC_Os01g39385
138	LOC_Os07g17780		LOC_Os09g26400	OsDSG1
139	LOC_Os11g18170	OsGPX5	LOC_Os01g43870
140	LOC_Os12g19381		LOC_Os05g43950	OsVOZ2
141	LOC_Os11g18170	OsGPX5	LOC_Os01g46850
142	LOC_Os11g18170	OsGPX5	LOC_Os01g47430
143	LOC_Os11g18170	OsGPX5	LOC_Os01g50720
144	LOC_Os11g18170	OsGPX5	LOC_Os01g52100
145	LOC_Os11g18170	OsGPX5	LOC_Os01g58780
146	LOC_Os11g18170	OsGPX5	LOC_Os01g59850
147	LOC_Os03g17600		LOC_Os07g25710	OsPHR2
148	LOC_Os11g18170	OsGPX5	LOC_Os01g67250
149	LOC_Os11g18170	OsGPX5	LOC_Os01g71860
150	LOC_Os11g18170	OsGPX5	LOC_Os02g04640
151	LOC_Os06g35780		LOC_Os03g03660	OsCDPK1
152	LOC_Os11g18170	OsGPX5	LOC_Os02g09340
153	LOC_Os11g18170	OsGPX5	LOC_Os02g11820
154	LOC_Os11g18170	OsGPX5	LOC_Os02g17190
155	LOC_Os11g18170	OsGPX5	LOC_Os02g30310
156	LOC_Os11g18170	OsGPX5	LOC_Os02g33430
157	LOC_Os11g18170	OsGPX5	LOC_Os02g38050
158	LOC_Os11g18170	OsGPX5	LOC_Os02g43330
159	LOC_Os11g18170	OsGPX5	LOC_Os02g46450
160	LOC_Os11g18170	OsGPX5	LOC_Os02g49230
161	LOC_Os11g18170	OsGPX5	LOC_Os02g51760
162	LOC_Os11g18170	OsGPX5	LOC_Os02g54160
163	LOC_Os11g18170	OsGPX5	LOC_Os02g55640
164	LOC_Os06g36090		LOC_Os09g26400	OsDSG1
165	LOC_Os11g18170	OsGPX5	LOC_Os02g57650
166	LOC_Os03g17840		LOC_Os09g26400	OsDSG1
167	LOC_Os11g18170	OsGPX5	LOC_Os02g57690
168	LOC_Os11g18170	OsGPX5	LOC_Os03g02700
169	LOC_Os11g18170	OsGPX5	LOC_Os03g03660	OsCDPK1
170	LOC_Os11g18170	OsGPX5	LOC_Os03g04990
171	LOC_Os05g05840		LOC_Os09g32040	OsNAC42
172	LOC_Os11g18170	OsGPX5	LOC_Os03g08430
173	LOC_Os11g18170	OsGPX5	LOC_Os03g08830
174	LOC_Os11g18170	OsGPX5	LOC_Os03g10540
175	LOC_Os11g18170	OsGPX5	LOC_Os03g12210
176	LOC_Os11g18170	OsGPX5	LOC_Os03g13790
177	LOC_Os11g18170	OsGPX5	LOC_Os03g17210
178	LOC_Os11g18170	OsGPX5	LOC_Os03g18120
179	LOC_Os11g18170	OsGPX5	LOC_Os03g27019
180	LOC_Os03g56900		LOC_Os09g26400	OsDSG1
181	LOC_Os09g11220		LOC_Os03g03660	OsCDPK1
182	LOC_Os11g18170	OsGPX5	LOC_Os03g27080
183	LOC_Os11g18170	OsGPX5	LOC_Os03g39050
184	LOC_Os11g18170	OsGPX5	LOC_Os03g39100
185	LOC_Os11g18170	OsGPX5	LOC_Os03g43390
186	LOC_Os11g18170	OsGPX5	LOC_Os03g49170
187	LOC_Os11g18170	OsGPX5	LOC_Os03g63770
188	LOC_Os11g18170	OsGPX5	LOC_Os04g31400
189	LOC_Os11g18170	OsGPX5	LOC_Os04g38480	OsSERK2
190	LOC_Os11g18170	OsGPX5	LOC_Os04g47180
191	LOC_Os11g18170	OsGPX5	LOC_Os04g51370
192	LOC_Os12g20150		LOC_Os05g43950	OsVOZ2
193	LOC_Os11g18170	OsGPX5	LOC_Os04g52050
194	LOC_Os11g18170	OsGPX5	LOC_Os04g52290
195	LOC_Os11g18170	OsGPX5	LOC_Os05g02580
196	LOC_Os02g15550		LOC_Os03g03660	OsCDPK1
197	LOC_Os12g20150		LOC_Os07g25710	OsPHR2
198	LOC_Os11g18170	OsGPX5	LOC_Os05g17960
199	LOC_Os11g18170	OsGPX5	LOC_Os05g27930
200	LOC_Os11g18170	OsGPX5	LOC_Os05g28300
201	LOC_Os11g18170	OsGPX5	LOC_Os05g34720
202	LOC_Os01g31110		LOC_Os05g43950	OsVOZ2
203	LOC_Os11g18170	OsGPX5	LOC_Os05g42448
204	LOC_Os11g18170	OsGPX5	LOC_Os05g43950	OsVOZ2
205	LOC_Os11g18170	OsGPX5	LOC_Os05g50890	OsJar1
206	LOC_Os03g18210		LOC_Os05g43950	OsVOZ2
207	LOC_Os11g18170	OsGPX5	LOC_Os06g40600
208	LOC_Os11g18170	OsGPX5	LOC_Os06g48950
209	LOC_Os11g18170	OsGPX5	LOC_Os07g06740
210	LOC_Os11g18170	OsGPX5	LOC_Os07g09740
211	LOC_Os11g18170	OsGPX5	LOC_Os07g10030
212	LOC_Os11g18170	OsGPX5	LOC_Os07g15959
213	LOC_Os11g18170	OsGPX5	LOC_Os07g25710	OsPHR2
214	LOC_Os01g03760		LOC_Os03g03660	OsCDPK1
215	LOC_Os11g18170	OsGPX5	LOC_Os07g37650
216	LOC_Os01g61400		LOC_Os03g03660	OsCDPK1
217	LOC_Os11g18170	OsGPX5	LOC_Os07g44620
218	LOC_Os11g18170	OsGPX5	LOC_Os08g01750
219	LOC_Os11g18170	OsGPX5	LOC_Os08g32600
220	LOC_Os04g38330		LOC_Os03g03660	OsCDPK1
221	LOC_Os03g57760		LOC_Os03g03660	OsCDPK1
222	LOC_Os11g18170	OsGPX5	LOC_Os08g34760
223	LOC_Os11g18170	OsGPX5	LOC_Os08g39050
224	LOC_Os09g12320		LOC_Os03g03660	OsCDPK1
225	LOC_Os11g18170	OsGPX5	LOC_Os08g39080
226	LOC_Os11g18170	OsGPX5	LOC_Os09g08390
227	LOC_Os11g18170	OsGPX5	LOC_Os09g20350
228	LOC_Os11g18170	OsGPX5	LOC_Os09g29370
229	LOC_Os11g18170	OsGPX5	LOC_Os09g29750
230	LOC_Os07g22560		LOC_Os09g32040	OsNAC42
231	LOC_Os11g18170	OsGPX5	LOC_Os10g33760
232	LOC_Os11g18170	OsGPX5	LOC_Os11g05130
233	LOC_Os01g31110		LOC_Os07g25710	OsPHR2
234	LOC_Os11g18170	OsGPX5	LOC_Os11g06010
235	LOC_Os11g18170	OsGPX5	LOC_Os11g30520
236	LOC_Os12g21830		LOC_Os01g10610	OsBZR2
237	LOC_Os12g21830		LOC_Os03g03660	OsCDPK1
238	LOC_Os03g18454		LOC_Os05g43950	OsVOZ2
239	LOC_Os11g18170	OsGPX5	LOC_Os11g31530
240	LOC_Os11g18170	OsGPX5	LOC_Os11g47970
241	LOC_Os11g18170	OsGPX5	LOC_Os12g14450
242	LOC_Os11g18170	OsGPX5	LOC_Os12g37970
243	LOC_Os11g18170	OsGPX5	LOC_Os12g40520
244	LOC_Os09g12420		LOC_Os07g25710	OsPHR2
245	LOC_Os11g18170	OsGPX5	LOC_Os12g43160
246	LOC_Os11g18170	OsGPX5	LOC_Os12g43560
247	LOC_Os05g48190		LOC_Os03g03660	OsCDPK1
248	LOC_Os11g18730		LOC_Os03g03660	OsCDPK1
249	LOC_Os09g13250		LOC_Os05g43950	OsVOZ2
250	LOC_Os01g04780		LOC_Os03g03660	OsCDPK1
251	LOC_Os02g16270		LOC_Os03g03660	OsCDPK1
252	LOC_Os05g48320		LOC_Os01g10610	OsBZR2
253	LOC_Os01g62330		LOC_Os03g03660	OsCDPK1
254	LOC_Os01g31110		LOC_Os09g32040	OsNAC42
255	LOC_Os05g48320		LOC_Os03g03660	OsCDPK1
256	LOC_Os04g38914		LOC_Os09g26400	OsDSG1
257	LOC_Os07g23990		LOC_Os05g43950	OsVOZ2
258	LOC_Os06g38210		LOC_Os03g03660	OsCDPK1
259	LOC_Os04g38930		LOC_Os03g03660	OsCDPK1
260	LOC_Os08g14360		LOC_Os05g43950	OsVOZ2
261	LOC_Os05g48320		LOC_Os05g43950	OsVOZ2
262	LOC_Os04g39210		LOC_Os09g26400	OsDSG1
263	LOC_Os10g22050		LOC_Os03g03660	OsCDPK1
264	LOC_Os05g48320		LOC_Os07g25710	OsPHR2
265	LOC_Os11g21900		LOC_Os01g10610	OsBZR2
266	LOC_Os02g17500		LOC_Os03g03660	OsCDPK1
267	LOC_Os05g48320		LOC_Os09g26400	OsDSG1
268	LOC_Os03g19220		LOC_Os03g03660	OsCDPK1
269	LOC_Os09g14670		LOC_Os03g03660	OsCDPK1
270	LOC_Os05g48340		LOC_Os01g10610	OsBZR2
271	LOC_Os04g39560		LOC_Os07g25710	OsPHR2
272	LOC_Os03g59170		LOC_Os03g03660	OsCDPK1
273	LOC_Os01g63410		LOC_Os03g03660	OsCDPK1
274	LOC_Os01g31550		LOC_Os03g03660	OsCDPK1
275	LOC_Os07g25430		LOC_Os03g03660	OsCDPK1
276	LOC_Os09g15330		LOC_Os09g32040	OsNAC42
277	LOC_Os09g15380		LOC_Os03g03660	OsCDPK1
278	LOC_Os03g59210		LOC_Os03g03660	OsCDPK1
279	LOC_Os05g48660		LOC_Os03g03660	OsCDPK1
280	LOC_Os10g23100		LOC_Os07g25710	OsPHR2
281	LOC_Os07g25710	OsPHR2	LOC_Os01g13690
282	LOC_Os07g25710	OsPHR2	LOC_Os01g25450
283	LOC_Os07g25710	OsPHR2	LOC_Os03g20780
284	LOC_Os07g25710	OsPHR2	LOC_Os05g49180
285	LOC_Os07g25710	OsPHR2	LOC_Os08g01750
286	LOC_Os07g25710	OsPHR2	LOC_Os10g42210
287	LOC_Os05g08854		LOC_Os03g03660	OsCDPK1
288	LOC_Os05g48870		LOC_Os03g03660	OsCDPK1
289	LOC_Os01g63810		LOC_Os01g10610	OsBZR2
290	LOC_Os04g39910		LOC_Os03g03660	OsCDPK1
291	LOC_Os11g24170		LOC_Os09g26400	OsDSG1
292	LOC_Os05g08960		LOC_Os05g43950	OsVOZ2
293	LOC_Os08g15292		LOC_Os03g03660	OsCDPK1
294	LOC_Os06g39700		LOC_Os03g03660	OsCDPK1
295	LOC_Os02g51100		LOC_Os07g25710	OsPHR2
296	LOC_Os05g49160		LOC_Os03g03660	OsCDPK1
297	LOC_Os05g49160		LOC_Os05g43950	OsVOZ2
298	LOC_Os08g15296		LOC_Os07g25710	OsPHR2
299	LOC_Os02g51200		LOC_Os03g03660	OsCDPK1
300	LOC_Os01g32660		LOC_Os04g56850	OsARF11
301	LOC_Os05g09360		LOC_Os05g43950	OsVOZ2
302	LOC_Os08g15306		LOC_Os03g03660	OsCDPK1
303	LOC_Os09g17600		LOC_Os05g43950	OsVOZ2
304	LOC_Os07g27390		LOC_Os01g10610	OsBZR2
305	LOC_Os03g19760		LOC_Os09g32040	OsNAC42
306	LOC_Os05g09550		LOC_Os07g25710	OsPHR2
307	LOC_Os10g25430		LOC_Os03g03660	OsCDPK1
308	LOC_Os10g25430		LOC_Os05g43950	OsVOZ2
309	LOC_Os12g24210		LOC_Os03g03660	OsCDPK1
310	LOC_Os04g40700		LOC_Os03g03660	OsCDPK1
311	LOC_Os01g05810		LOC_Os05g43950	OsVOZ2
312	LOC_Os01g05830		LOC_Os03g03660	OsCDPK1
313	LOC_Os11g24750		LOC_Os03g03660	OsCDPK1
314	LOC_Os01g05870		LOC_Os07g25710	OsPHR2
315	LOC_Os11g25240		LOC_Os03g03660	OsCDPK1
316	LOC_Os02g19950		LOC_Os03g03660	OsCDPK1
317	LOC_Os01g06160		LOC_Os03g03660	OsCDPK1
318	LOC_Os04g41030		LOC_Os03g03660	OsCDPK1
319	LOC_Os11g25500		LOC_Os03g03660	OsCDPK1
320	LOC_Os10g26620		LOC_Os03g03660	OsCDPK1
321	LOC_Os04g41120		LOC_Os03g03660	OsCDPK1
322	LOC_Os03g60639		LOC_Os03g03660	OsCDPK1
323	LOC_Os02g51930		LOC_Os03g03660	OsCDPK1
324	LOC_Os07g27390		LOC_Os03g03660	OsCDPK1
325	LOC_Os02g52080		LOC_Os03g03660	OsCDPK1
326	LOC_Os10g26990		LOC_Os09g32040	OsNAC42
327	LOC_Os02g52130		LOC_Os09g26400	OsDSG1
328	LOC_Os03g20580		LOC_Os09g32040	OsNAC42
329	LOC_Os10g27480		LOC_Os07g25710	OsPHR2
330	LOC_Os01g65080		LOC_Os03g03660	OsCDPK1
331	LOC_Os11g26850		LOC_Os05g43950	OsVOZ2
332	LOC_Os05g49830		LOC_Os07g25710	OsPHR2
333	LOC_Os12g24210		LOC_Os05g43950	OsVOZ2
334	LOC_Os03g60950		LOC_Os05g43950	OsVOZ2
335	LOC_Os09g20050		LOC_Os01g10610	OsBZR2
336	LOC_Os03g20750		LOC_Os03g03660	OsCDPK1
337	LOC_Os01g65200		LOC_Os09g32040	OsNAC42
338	LOC_Os02g52290		LOC_Os03g03660	OsCDPK1
339	LOC_Os01g07110		LOC_Os09g32040	OsNAC42
340	LOC_Os12g24210		LOC_Os07g25710	OsPHR2
341	LOC_Os03g61140		LOC_Os05g43950	OsVOZ2
342	LOC_Os01g35184		LOC_Os03g03660	OsCDPK1
343	LOC_Os05g49980		LOC_Os09g32040	OsNAC42
344	LOC_Os08g18970		LOC_Os03g03660	OsCDPK1
345	LOC_Os04g42250		LOC_Os05g43950	OsVOZ2
346	LOC_Os12g24210		LOC_Os09g26400	OsDSG1
347	LOC_Os05g50300		LOC_Os03g03660	OsCDPK1
348	LOC_Os01g65800		LOC_Os03g03660	OsCDPK1
349	LOC_Os10g29530		LOC_Os03g03660	OsCDPK1
350	LOC_Os02g21730		LOC_Os01g10610	OsBZR2
351	LOC_Os09g21340		LOC_Os03g03660	OsCDPK1
352	LOC_Os03g61890		LOC_Os01g10610	OsBZR2
353	LOC_Os06g41660		LOC_Os05g43950	OsVOZ2
354	LOC_Os01g07490		LOC_Os03g03660	OsCDPK1
355	LOC_Os08g19720		LOC_Os05g43950	OsVOZ2
356	LOC_Os04g42580		LOC_Os11g18170	OsGPX5
357	LOC_Os11g29190		LOC_Os09g32040	OsNAC42
358	LOC_Os02g22100		LOC_Os03g03660	OsCDPK1
359	LOC_Os06g42270		LOC_Os03g03660	OsCDPK1
360	LOC_Os07g28190		LOC_Os07g25710	OsPHR2
361	LOC_Os01g07730		LOC_Os03g03660	OsCDPK1
362	LOC_Os09g22280		LOC_Os05g43950	OsVOZ2
363	LOC_Os01g66330		LOC_Os09g32040	OsNAC42
364	LOC_Os10g30910		LOC_Os05g43950	OsVOZ2
365	LOC_Os07g28440		LOC_Os09g26400	OsDSG1
366	LOC_Os08g20544		LOC_Os09g32040	OsNAC42
367	LOC_Os11g29560		LOC_Os03g03660	OsCDPK1
368	LOC_Os02g22370		LOC_Os03g03660	OsCDPK1
369	LOC_Os11g29710		LOC_Os07g25710	OsPHR2
370	LOC_Os10g31000		LOC_Os09g26400	OsDSG1
371	LOC_Os04g43130		LOC_Os04g56850	OsARF11
372	LOC_Os03g22140		LOC_Os07g25710	OsPHR2
373	LOC_Os06g42790		LOC_Os03g03660	OsCDPK1
374	LOC_Os05g14420		LOC_Os03g03660	OsCDPK1
375	LOC_Os01g66500		LOC_Os03g03660	OsCDPK1
376	LOC_Os05g14800		LOC_Os09g26400	OsDSG1
377	LOC_Os11g30660		LOC_Os09g32040	OsNAC42
378	LOC_Os08g22012		LOC_Os03g03660	OsCDPK1
379	LOC_Os06g43150		LOC_Os03g03660	OsCDPK1
380	LOC_Os07g29640		LOC_Os03g03660	OsCDPK1
381	LOC_Os05g15240		LOC_Os03g03660	OsCDPK1
382	LOC_Os10g31950		LOC_Os05g43950	OsVOZ2
383	LOC_Os12g24580		LOC_Os03g03660	OsCDPK1
384	LOC_Os02g54280		LOC_Os07g25710	OsPHR2
385	LOC_Os05g51550		LOC_Os03g03660	OsCDPK1
386	LOC_Os07g30100		LOC_Os09g32040	OsNAC42
387	LOC_Os10g32124		LOC_Os05g43950	OsVOZ2
388	LOC_Os05g15360		LOC_Os03g03660	OsCDPK1
389	LOC_Os01g67250		LOC_Os05g43950	OsVOZ2
390	LOC_Os01g39000		LOC_Os03g03660	OsCDPK1
391	LOC_Os01g39000		LOC_Os05g43950	OsVOZ2
392	LOC_Os03g63470		LOC_Os05g43950	OsVOZ2
393	LOC_Os10g32730		LOC_Os03g03660	OsCDPK1
394	LOC_Os06g44040		LOC_Os03g03660	OsCDPK1
395	LOC_Os01g67370		LOC_Os05g43950	OsVOZ2
396	LOC_Os08g23930		LOC_Os09g32040	OsNAC42
397	LOC_Os11g32770		LOC_Os09g32040	OsNAC42
398	LOC_Os06g01090		LOC_Os07g25710	OsPHR2
399	LOC_Os04g45200		LOC_Os01g10610	OsBZR2
400	LOC_Os03g63770		LOC_Os05g43950	OsVOZ2
401	LOC_Os11g33000		LOC_Os05g43950	OsVOZ2
402	LOC_Os02g24614		LOC_Os03g03660	OsCDPK1
403	LOC_Os06g01320		LOC_Os03g03660	OsCDPK1
404	LOC_Os02g24632		LOC_Os03g03660	OsCDPK1
405	LOC_Os03g64020		LOC_Os03g03660	OsCDPK1
406	LOC_Os10g33630		LOC_Os07g25710	OsPHR2
407	LOC_Os09g26570		LOC_Os07g25710	OsPHR2
408	LOC_Os03g25080		LOC_Os09g32040	OsNAC42
409	LOC_Os06g44374		LOC_Os04g56850	OsARF11
410	LOC_Os03g25270		LOC_Os03g03660	OsCDPK1
411	LOC_Os04g45960		LOC_Os03g03660	OsCDPK1
412	LOC_Os02g55180		LOC_Os05g43950	OsVOZ2
413	LOC_Os12g24580		LOC_Os05g43950	OsVOZ2
414	LOC_Os09g26890		LOC_Os07g25710	OsPHR2
415	LOC_Os06g01670		LOC_Os03g03660	OsCDPK1
416	LOC_Os02g55420		LOC_Os09g32040	OsNAC42
417	LOC_Os04g46370		LOC_Os03g03660	OsCDPK1
418	LOC_Os01g10400		LOC_Os03g03660	OsCDPK1
419	LOC_Os10g34030		LOC_Os05g43950	OsVOZ2
420	LOC_Os03g25670		LOC_Os05g43950	OsVOZ2
421	LOC_Os06g45000		LOC_Os03g03660	OsCDPK1
422	LOC_Os06g01980		LOC_Os03g03660	OsCDPK1
423	LOC_Os03g25700		LOC_Os03g03660	OsCDPK1
424	LOC_Os02g25850		LOC_Os05g43950	OsVOZ2
425	LOC_Os09g27420		LOC_Os05g43950	OsVOZ2
426	LOC_Os12g24580		LOC_Os07g25710	OsPHR2
427	LOC_Os10g34083		LOC_Os03g03660	OsCDPK1
428	LOC_Os04g01570		LOC_Os03g03660	OsCDPK1
429	LOC_Os06g02090		LOC_Os03g03660	OsCDPK1
430	LOC_Os04g01690		LOC_Os07g25710	OsPHR2
431	LOC_Os11g35200		LOC_Os01g10610	OsBZR2
432	LOC_Os02g55720		LOC_Os03g03660	OsCDPK1
433	LOC_Os04g46960	OsGPX1	LOC_Os01g02900
434	LOC_Os04g46960	OsGPX1	LOC_Os01g04020
435	LOC_Os04g46960	OsGPX1	LOC_Os01g11570
436	LOC_Os01g10610	OsBZR2	LOC_Os03g37970
437	LOC_Os04g46960	OsGPX1	LOC_Os01g12280
438	LOC_Os04g46960	OsGPX1	LOC_Os01g13610
439	LOC_Os04g46960	OsGPX1	LOC_Os01g13690
440	LOC_Os04g46960	OsGPX1	LOC_Os01g15640
441	LOC_Os04g02050		LOC_Os03g03660	OsCDPK1
442	LOC_Os04g46960	OsGPX1	LOC_Os01g18240
443	LOC_Os05g22730		LOC_Os09g32040	OsNAC42
444	LOC_Os04g46960	OsGPX1	LOC_Os01g31360
445	LOC_Os04g46960	OsGPX1	LOC_Os01g39385
446	LOC_Os07g33450		LOC_Os03g03660	OsCDPK1
447	LOC_Os04g46960	OsGPX1	LOC_Os01g42350
448	LOC_Os04g02050		LOC_Os09g32040	OsNAC42
449	LOC_Os04g46960	OsGPX1	LOC_Os01g47430
450	LOC_Os06g02260		LOC_Os03g03660	OsCDPK1
451	LOC_Os04g46960	OsGPX1	LOC_Os01g47710
452	LOC_Os09g28000		LOC_Os09g26400	OsDSG1
453	LOC_Os04g46960	OsGPX1	LOC_Os01g52100
454	LOC_Os04g46960	OsGPX1	LOC_Os01g57964
455	LOC_Os04g46960	OsGPX1	LOC_Os01g59850
456	LOC_Os04g46960	OsGPX1	LOC_Os01g61030
457	LOC_Os04g46960	OsGPX1	LOC_Os01g67250
458	LOC_Os04g46960	OsGPX1	LOC_Os01g68750
459	LOC_Os04g46960	OsGPX1	LOC_Os01g70570
460	LOC_Os06g02380		LOC_Os03g03660	OsCDPK1
461	LOC_Os03g26930		LOC_Os01g10610	OsBZR2
462	LOC_Os04g46960	OsGPX1	LOC_Os01g71860
463	LOC_Os12g24580		LOC_Os09g26400	OsDSG1
464	LOC_Os04g46960	OsGPX1	LOC_Os02g03550
465	LOC_Os04g46960	OsGPX1	LOC_Os02g04640
466	LOC_Os03g26960		LOC_Os05g43950	OsVOZ2
467	LOC_Os04g46960	OsGPX1	LOC_Os02g04810
468	LOC_Os04g46960	OsGPX1	LOC_Os02g07200
469	LOC_Os04g46960	OsGPX1	LOC_Os02g09340
470	LOC_Os04g46960	OsGPX1	LOC_Os02g10720
471	LOC_Os04g46960	OsGPX1	LOC_Os02g10860	OsHY5L1
472	LOC_Os12g24580		LOC_Os09g32040	OsNAC42
473	LOC_Os01g42490		LOC_Os05g43950	OsVOZ2
474	LOC_Os04g46960	OsGPX1	LOC_Os02g14730
475	LOC_Os04g46960	OsGPX1	LOC_Os02g17190
476	LOC_Os04g46960	OsGPX1	LOC_Os02g25990
477	LOC_Os04g46960	OsGPX1	LOC_Os02g30310
478	LOC_Os04g46960	OsGPX1	LOC_Os02g38050
479	LOC_Os10g35110		LOC_Os03g03660	OsCDPK1
480	LOC_Os04g46960	OsGPX1	LOC_Os02g39190
481	LOC_Os04g46960	OsGPX1	LOC_Os02g43330
482	LOC_Os08g28214		LOC_Os03g03660	OsCDPK1
483	LOC_Os02g56180		LOC_Os09g32040	OsNAC42
484	LOC_Os04g46960	OsGPX1	LOC_Os02g46450
485	LOC_Os09g28370		LOC_Os09g26400	OsDSG1
486	LOC_Os04g46960	OsGPX1	LOC_Os02g51760
487	LOC_Os04g46960	OsGPX1	LOC_Os02g53990
488	LOC_Os04g46960	OsGPX1	LOC_Os02g54160
489	LOC_Os04g46960	OsGPX1	LOC_Os02g55640
490	LOC_Os04g02820		LOC_Os03g03660	OsCDPK1
491	LOC_Os10g35220		LOC_Os03g03660	OsCDPK1
492	LOC_Os04g46960	OsGPX1	LOC_Os02g55720
493	LOC_Os04g46960	OsGPX1	LOC_Os02g57610
494	LOC_Os04g46960	OsGPX1	LOC_Os02g57650
495	LOC_Os01g11260		LOC_Os07g25710	OsPHR2
496	LOC_Os04g46960	OsGPX1	LOC_Os02g57690
497	LOC_Os04g46960	OsGPX1	LOC_Os02g57860
498	LOC_Os04g46960	OsGPX1	LOC_Os03g03660	OsCDPK1
499	LOC_Os04g46960	OsGPX1	LOC_Os03g04300
500	LOC_Os04g46960	OsGPX1	LOC_Os03g04410
501	LOC_Os11g36190		LOC_Os04g56850	OsARF11
502	LOC_Os04g46960	OsGPX1	LOC_Os03g04990
503	LOC_Os03g27250		LOC_Os05g43950	OsVOZ2
504	LOC_Os04g46960	OsGPX1	LOC_Os03g08430
505	LOC_Os01g11660		LOC_Os01g10610	OsBZR2
506	LOC_Os04g46960	OsGPX1	LOC_Os03g09220
507	LOC_Os04g46960	OsGPX1	LOC_Os03g12370
508	LOC_Os04g46960	OsGPX1	LOC_Os03g13790
509	LOC_Os04g46960	OsGPX1	LOC_Os03g13970
510	LOC_Os05g22980		LOC_Os03g03660	OsCDPK1
511	LOC_Os04g46960	OsGPX1	LOC_Os03g16580
512	LOC_Os04g46960	OsGPX1	LOC_Os03g17210
513	LOC_Os02g56730		LOC_Os03g03660	OsCDPK1
514	LOC_Os04g46960	OsGPX1	LOC_Os03g19890
515	LOC_Os02g56850		LOC_Os03g03660	OsCDPK1
516	LOC_Os04g46960	OsGPX1	LOC_Os03g31070
517	LOC_Os04g46960	OsGPX1	LOC_Os03g31880
518	LOC_Os04g46960	OsGPX1	LOC_Os03g37970
519	LOC_Os04g46960	OsGPX1	LOC_Os03g38720
520	LOC_Os03g27350		LOC_Os01g10610	OsBZR2
521	LOC_Os04g46960	OsGPX1	LOC_Os03g39050
522	LOC_Os04g46960	OsGPX1	LOC_Os03g49170
523	LOC_Os04g46960	OsGPX1	LOC_Os03g50390
524	LOC_Os04g46960	OsGPX1	LOC_Os03g53280
525	LOC_Os08g28730		LOC_Os09g26400	OsDSG1
526	LOC_Os04g46960	OsGPX1	LOC_Os03g55130
527	LOC_Os04g02980		LOC_Os01g10610	OsBZR2
528	LOC_Os10g35770		LOC_Os01g10610	OsBZR2
529	LOC_Os04g46960	OsGPX1	LOC_Os03g57430
530	LOC_Os12g24580		LOC_Os11g18170	OsGPX5
531	LOC_Os06g02980		LOC_Os05g43950	OsVOZ2
532	LOC_Os04g46960	OsGPX1	LOC_Os03g57450
533	LOC_Os04g46960	OsGPX1	LOC_Os03g61620
534	LOC_Os04g46960	OsGPX1	LOC_Os03g61730
535	LOC_Os04g46960	OsGPX1	LOC_Os04g10680
536	LOC_Os04g46960	OsGPX1	LOC_Os04g12130
537	LOC_Os04g46960	OsGPX1	LOC_Os04g31400
538	LOC_Os09g29020		LOC_Os03g03660	OsCDPK1
539	LOC_Os04g46960	OsGPX1	LOC_Os04g33950
540	LOC_Os04g46960	OsGPX1	LOC_Os04g37540
541	LOC_Os04g46960	OsGPX1	LOC_Os04g37690
542	LOC_Os04g46960	OsGPX1	LOC_Os04g47180
543	LOC_Os04g46960	OsGPX1	LOC_Os04g48260
544	LOC_Os04g46960	OsGPX1	LOC_Os04g51120
545	LOC_Os10g35770		LOC_Os03g03660	OsCDPK1
546	LOC_Os11g36970		LOC_Os03g03660	OsCDPK1
547	LOC_Os04g46960	OsGPX1	LOC_Os04g51370
548	LOC_Os04g46960	OsGPX1	LOC_Os04g52290
549	LOC_Os02g27570		LOC_Os05g43950	OsVOZ2
550	LOC_Os04g46960	OsGPX1	LOC_Os04g54720
551	LOC_Os04g03920		LOC_Os05g43950	OsVOZ2
552	LOC_Os04g46960	OsGPX1	LOC_Os04g55970
553	LOC_Os04g46960	OsGPX1	LOC_Os04g57610	OsARF12
554	LOC_Os04g46960	OsGPX1	LOC_Os05g02580
555	LOC_Os04g46960	OsGPX1	LOC_Os05g05710
556	LOC_Os04g46960	OsGPX1	LOC_Os05g06350
557	LOC_Os04g46960	OsGPX1	LOC_Os05g15890
558	LOC_Os04g46960	OsGPX1	LOC_Os05g27930
559	LOC_Os11g37390		LOC_Os01g10610	OsBZR2
560	LOC_Os04g46960	OsGPX1	LOC_Os05g28300
561	LOC_Os08g29080		LOC_Os03g03660	OsCDPK1
562	LOC_Os04g46960	OsGPX1	LOC_Os05g29700
563	LOC_Os04g46960	OsGPX1	LOC_Os05g34720
564	LOC_Os03g28140		LOC_Os01g10610	OsBZR2
565	LOC_Os04g46960	OsGPX1	LOC_Os05g43950	OsVOZ2
566	LOC_Os04g46960	OsGPX1	LOC_Os05g49180
567	LOC_Os04g46960	OsGPX1	LOC_Os05g49800
568	LOC_Os04g46960	OsGPX1	LOC_Os06g01190
569	LOC_Os04g46960	OsGPX1	LOC_Os06g05100
570	LOC_Os04g46960	OsGPX1	LOC_Os06g09890
571	LOC_Os04g46960	OsGPX1	LOC_Os06g10220
572	LOC_Os04g46960	OsGPX1	LOC_Os06g10690
573	LOC_Os04g46960	OsGPX1	LOC_Os06g13630
574	LOC_Os04g46960	OsGPX1	LOC_Os06g17440
575	LOC_Os04g46960	OsGPX1	LOC_Os06g19470
576	LOC_Os04g46960	OsGPX1	LOC_Os06g40740
577	LOC_Os04g46960	OsGPX1	LOC_Os06g47170
578	LOC_Os04g46960	OsGPX1	LOC_Os06g48950
579	LOC_Os01g12710		LOC_Os03g03660	OsCDPK1
580	LOC_Os04g46960	OsGPX1	LOC_Os06g49040
581	LOC_Os04g46960	OsGPX1	LOC_Os07g09740
582	LOC_Os04g46960	OsGPX1	LOC_Os07g10550
583	LOC_Os04g46960	OsGPX1	LOC_Os07g19060
584	LOC_Os04g46960	OsGPX1	LOC_Os07g25680
585	LOC_Os04g46960	OsGPX1	LOC_Os07g25710	OsPHR2
586	LOC_Os04g46960	OsGPX1	LOC_Os07g30450
587	LOC_Os03g28300		LOC_Os03g03660	OsCDPK1
588	LOC_Os04g46960	OsGPX1	LOC_Os07g31420
589	LOC_Os04g46960	OsGPX1	LOC_Os07g31850
590	LOC_Os04g46960	OsGPX1	LOC_Os07g34020
591	LOC_Os12g25200		LOC_Os03g03660	OsCDPK1
592	LOC_Os04g46960	OsGPX1	LOC_Os07g36750
593	LOC_Os02g29080		LOC_Os05g43950	OsVOZ2
594	LOC_Os04g46960	OsGPX1	LOC_Os07g37650
595	LOC_Os12g25200		LOC_Os07g25710	OsPHR2
596	LOC_Os04g46960	OsGPX1	LOC_Os07g42900
597	LOC_Os04g46960	OsGPX1	LOC_Os07g46690
598	LOC_Os04g46960	OsGPX1	LOC_Os07g48700
599	LOC_Os01g70980		LOC_Os03g03660	OsCDPK1
600	LOC_Os04g46960	OsGPX1	LOC_Os08g01750
601	LOC_Os04g46960	OsGPX1	LOC_Os08g06800
602	LOC_Os04g46960	OsGPX1	LOC_Os08g07830
603	LOC_Os11g38210		LOC_Os03g03660	OsCDPK1
604	LOC_Os04g46960	OsGPX1	LOC_Os08g10550
605	LOC_Os04g05650		LOC_Os03g03660	OsCDPK1
606	LOC_Os04g46960	OsGPX1	LOC_Os08g28730
607	LOC_Os10g36680		LOC_Os01g10610	OsBZR2
608	LOC_Os04g46960	OsGPX1	LOC_Os08g37060
609	LOC_Os05g23740		LOC_Os03g03660	OsCDPK1
610	LOC_Os04g46960	OsGPX1	LOC_Os08g44820
611	LOC_Os12g25690		LOC_Os03g03660	OsCDPK1
612	LOC_Os04g46960	OsGPX1	LOC_Os09g04800
613	LOC_Os07g36690		LOC_Os03g03660	OsCDPK1
614	LOC_Os04g46960	OsGPX1	LOC_Os09g08700
615	LOC_Os04g46960	OsGPX1	LOC_Os09g20350
616	LOC_Os04g46960	OsGPX1	LOC_Os09g27500
617	LOC_Os04g46960	OsGPX1	LOC_Os09g29370
618	LOC_Os04g46960	OsGPX1	LOC_Os09g29750
619	LOC_Os04g46960	OsGPX1	LOC_Os09g35710
620	LOC_Os04g46960	OsGPX1	LOC_Os10g01610
621	LOC_Os09g30060		LOC_Os05g43950	OsVOZ2
622	LOC_Os04g46960	OsGPX1	LOC_Os10g02500
623	LOC_Os04g06280		LOC_Os03g03660	OsCDPK1
624	LOC_Os06g04710	DDF1	LOC_Os03g03660	OsCDPK1
625	LOC_Os04g46960	OsGPX1	LOC_Os10g26430
626	LOC_Os04g46960	OsGPX1	LOC_Os10g38402
627	LOC_Os04g46960	OsGPX1	LOC_Os10g41190
628	LOC_Os01g44170		LOC_Os03g03660	OsCDPK1
629	LOC_Os04g46960	OsGPX1	LOC_Os10g42650
630	LOC_Os04g46960	OsGPX1	LOC_Os11g01240
631	LOC_Os04g46960	OsGPX1	LOC_Os11g04740
632	LOC_Os04g46960	OsGPX1	LOC_Os11g05130
633	LOC_Os04g46960	OsGPX1	LOC_Os11g06010
634	LOC_Os04g46960	OsGPX1	LOC_Os11g06910
635	LOC_Os04g46960	OsGPX1	LOC_Os11g10040
636	LOC_Os04g46960	OsGPX1	LOC_Os11g14180
637	LOC_Os04g46960	OsGPX1	LOC_Os11g30520
638	LOC_Os04g46960	OsGPX1	LOC_Os11g33000
639	LOC_Os04g46960	OsGPX1	LOC_Os11g35090
640	LOC_Os01g13200		LOC_Os09g32040	OsNAC42
641	LOC_Os04g46960	OsGPX1	LOC_Os11g39200
642	LOC_Os04g46960	OsGPX1	LOC_Os11g46250
643	LOC_Os04g46960	OsGPX1	LOC_Os12g02130
644	LOC_Os04g46960	OsGPX1	LOC_Os12g02440
645	LOC_Os04g46960	OsGPX1	LOC_Os12g07160
646	LOC_Os02g58090		LOC_Os07g25710	OsPHR2
647	LOC_Os07g37140		LOC_Os05g43950	OsVOZ2
648	LOC_Os04g46960	OsGPX1	LOC_Os12g09590
649	LOC_Os04g46960	OsGPX1	LOC_Os12g14450
650	LOC_Os04g46960	OsGPX1	LOC_Os12g27090
651	LOC_Os04g46960	OsGPX1	LOC_Os12g37970
652	LOC_Os04g46960	OsGPX1	LOC_Os12g38400
653	LOC_Os04g46960	OsGPX1	LOC_Os12g38930
654	LOC_Os04g46960	OsGPX1	LOC_Os12g40520
655	LOC_Os04g46960	OsGPX1	LOC_Os12g43560
656	LOC_Os04g46960	OsGPX1	LOC_Os12g43950
657	LOC_Os09g30478		LOC_Os03g03660	OsCDPK1
658	LOC_Os02g29774		LOC_Os07g25710	OsPHR2
659	LOC_Os12g26350		LOC_Os03g03660	OsCDPK1
660	LOC_Os06g49240		LOC_Os04g56850	OsARF11
661	LOC_Os02g29870		LOC_Os05g43950	OsVOZ2
662	LOC_Os01g13690		LOC_Os09g32040	OsNAC42
663	LOC_Os01g72610		LOC_Os03g03660	OsCDPK1
664	LOC_Os06g05190		LOC_Os03g03660	OsCDPK1
665	LOC_Os02g58550		LOC_Os05g43950	OsVOZ2
666	LOC_Os09g32040	OsNAC42	LOC_Os03g61730
667	LOC_Os09g32040	OsNAC42	LOC_Os05g05710
668	LOC_Os01g14140		LOC_Os03g03660	OsCDPK1
669	LOC_Os12g26920		LOC_Os04g56850	OsARF11
670	LOC_Os03g31026		LOC_Os05g43950	OsVOZ2
671	LOC_Os03g01012		LOC_Os03g03660	OsCDPK1
672	LOC_Os09g32510		LOC_Os03g03660	OsCDPK1
673	LOC_Os02g30370		LOC_Os05g43950	OsVOZ2
674	LOC_Os08g30770		LOC_Os09g32040	OsNAC42
675	LOC_Os12g26920		LOC_Os09g32040	OsNAC42
676	LOC_Os12g27520		LOC_Os05g43950	OsVOZ2
677	LOC_Os07g38360		LOC_Os09g32040	OsNAC42
678	LOC_Os08g31000		LOC_Os03g03660	OsCDPK1
679	LOC_Os07g38370		LOC_Os03g03660	OsCDPK1
680	LOC_Os01g14580		LOC_Os07g25710	OsPHR2
681	LOC_Os03g01250		LOC_Os07g25710	OsPHR2
682	LOC_Os08g31110		LOC_Os04g56850	OsARF11
683	LOC_Os06g50450		LOC_Os05g43950	OsVOZ2
684	LOC_Os06g06390		LOC_Os07g25710	OsPHR2
685	LOC_Os10g38206		LOC_Os03g03660	OsCDPK1
686	LOC_Os10g38206		LOC_Os05g43950	OsVOZ2
687	LOC_Os01g46810		LOC_Os03g03660	OsCDPK1
688	LOC_Os08g31830		LOC_Os09g26400	OsDSG1
689	LOC_Os06g06560		LOC_Os03g03660	OsCDPK1
690	LOC_Os01g14910		LOC_Os05g43950	OsVOZ2
691	LOC_Os03g02020		LOC_Os03g03660	OsCDPK1
692	LOC_Os02g32120		LOC_Os05g43950	OsVOZ2
693	LOC_Os08g31970		LOC_Os07g25710	OsPHR2
694	LOC_Os06g06600		LOC_Os03g03660	OsCDPK1
695	LOC_Os01g47290		LOC_Os05g43950	OsVOZ2
696	LOC_Os11g42670		LOC_Os01g10610	OsBZR2
697	LOC_Os04g49140		LOC_Os03g03660	OsCDPK1
698	LOC_Os01g15460		LOC_Os05g43950	OsVOZ2
699	LOC_Os12g30460		LOC_Os03g03660	OsCDPK1
700	LOC_Os01g15480		LOC_Os09g32040	OsNAC42
701	LOC_Os12g30480		LOC_Os09g26400	OsDSG1
702	LOC_Os01g15490		LOC_Os05g43950	OsVOZ2
703	LOC_Os03g02590		LOC_Os03g03660	OsCDPK1
704	LOC_Os09g34230		LOC_Os03g03660	OsCDPK1
705	LOC_Os09g34280		LOC_Os05g43950	OsVOZ2
706	LOC_Os09g34280		LOC_Os07g25710	OsPHR2
707	LOC_Os08g33270		LOC_Os07g25710	OsPHR2
708	LOC_Os05g28090		LOC_Os07g25710	OsPHR2
709	LOC_Os05g28180		LOC_Os03g03660	OsCDPK1
710	LOC_Os01g73960		LOC_Os05g43950	OsVOZ2
711	LOC_Os12g31000		LOC_Os03g03660	OsCDPK1
712	LOC_Os05g28200		LOC_Os03g03660	OsCDPK1
713	LOC_Os12g31370		LOC_Os05g43950	OsVOZ2
714	LOC_Os04g49940		LOC_Os01g10610	OsBZR2
715	LOC_Os01g47690		LOC_Os05g43950	OsVOZ2
716	LOC_Os06g07460		LOC_Os05g43950	OsVOZ2
717	LOC_Os08g33740		LOC_Os05g43950	OsVOZ2
718	LOC_Os01g73980		LOC_Os03g03660	OsCDPK1
719	LOC_Os11g43900		LOC_Os07g25710	OsPHR2
720	LOC_Os07g01540		LOC_Os01g10610	OsBZR2
721	LOC_Os02g33140		LOC_Os05g43950	OsVOZ2
722	LOC_Os01g74160		LOC_Os03g03660	OsCDPK1
723	LOC_Os12g31870		LOC_Os03g03660	OsCDPK1
724	LOC_Os01g74180		LOC_Os03g03660	OsCDPK1
725	LOC_Os07g41180		LOC_Os01g10610	OsBZR2
726	LOC_Os12g31890		LOC_Os03g03660	OsCDPK1
727	LOC_Os04g15910		LOC_Os03g03660	OsCDPK1
728	LOC_Os02g33540		LOC_Os09g32040	OsNAC42
729	LOC_Os10g40260		LOC_Os09g26400	OsDSG1
730	LOC_Os07g01890		LOC_Os03g03660	OsCDPK1
731	LOC_Os03g03660	OsCDPK1	LOC_Os01g01350
732	LOC_Os03g03660	OsCDPK1	LOC_Os02g51760
733	LOC_Os03g03660	OsCDPK1	LOC_Os10g01750
734	LOC_Os01g48440		LOC_Os09g32040	OsNAC42
735	LOC_Os03g03660	OsCDPK1	LOC_Os10g42210
736	LOC_Os09g36130		LOC_Os03g03660	OsCDPK1
737	LOC_Os03g03660	OsCDPK1	LOC_Os12g27090
738	LOC_Os01g48444		LOC_Os03g03660	OsCDPK1
739	LOC_Os03g03660	OsCDPK1	LOC_Os12g43560
740	LOC_Os10g40780		LOC_Os04g56850	OsARF11
741	LOC_Os04g16560		LOC_Os01g10610	OsBZR2
742	LOC_Os04g51300		LOC_Os05g43950	OsVOZ2
743	LOC_Os10g40840		LOC_Os09g32040	OsNAC42
744	LOC_Os01g48930		LOC_Os03g03660	OsCDPK1
745	LOC_Os05g29030		LOC_Os03g03660	OsCDPK1
746	LOC_Os09g36450		LOC_Os03g03660	OsCDPK1
747	LOC_Os03g04340		LOC_Os03g03660	OsCDPK1
748	LOC_Os07g02210		LOC_Os05g43950	OsVOZ2
749	LOC_Os08g35520		LOC_Os01g10610	OsBZR2
750	LOC_Os07g42390		LOC_Os03g03660	OsCDPK1
751	LOC_Os06g09890		LOC_Os01g10610	OsBZR2
752	LOC_Os04g16712		LOC_Os09g32040	OsNAC42
753	LOC_Os12g33120		LOC_Os03g03660	OsCDPK1
754	LOC_Os04g16722		LOC_Os05g43950	OsVOZ2
755	LOC_Os01g49219		LOC_Os03g03660	OsCDPK1
756	LOC_Os09g36480		LOC_Os03g03660	OsCDPK1
757	LOC_Os10g41260	OsMYBS2	LOC_Os09g32040	OsNAC42
758	LOC_Os12g33640		LOC_Os01g10610	OsBZR2
759	LOC_Os09g36680		LOC_Os09g26400	OsDSG1
760	LOC_Os10g41380		LOC_Os03g03660	OsCDPK1
761	LOC_Os05g29030		LOC_Os04g56850	OsARF11
762	LOC_Os12g33830		LOC_Os04g56850	OsARF11
763	LOC_Os05g29030		LOC_Os05g43950	OsVOZ2
764	LOC_Os03g04430		LOC_Os03g03660	OsCDPK1
765	LOC_Os01g49630		LOC_Os04g56850	OsARF11
766	LOC_Os01g17240		LOC_Os05g43950	OsVOZ2
767	LOC_Os04g51970		LOC_Os03g03660	OsCDPK1
768	LOC_Os12g34016		LOC_Os03g03660	OsCDPK1
769	LOC_Os02g01900		LOC_Os01g10610	OsBZR2
770	LOC_Os09g37240		LOC_Os03g03660	OsCDPK1
771	LOC_Os04g16748		LOC_Os03g03660	OsCDPK1
772	LOC_Os02g01960		LOC_Os03g03660	OsCDPK1
773	LOC_Os04g52040		LOC_Os05g43950	OsVOZ2
774	LOC_Os05g29030		LOC_Os07g25710	OsPHR2
775	LOC_Os09g37330	SAUR39	LOC_Os05g43950	OsVOZ2
776	LOC_Os08g37610		LOC_Os05g43950	OsVOZ2
777	LOC_Os12g34062		LOC_Os09g32040	OsNAC42
778	LOC_Os02g02350		LOC_Os04g56850	OsARF11
779	LOC_Os03g04920		LOC_Os03g03660	OsCDPK1
780	LOC_Os07g43580		LOC_Os03g03660	OsCDPK1
781	LOC_Os09g37430		LOC_Os03g03660	OsCDPK1
782	LOC_Os12g34092		LOC_Os01g10610	OsBZR2
783	LOC_Os12g34092		LOC_Os03g03660	OsCDPK1
784	LOC_Os11g47980		LOC_Os01g10610	OsBZR2
785	LOC_Os05g29030		LOC_Os09g32040	OsNAC42
786	LOC_Os03g04960		LOC_Os03g03660	OsCDPK1
787	LOC_Os08g37720		LOC_Os09g26400	OsDSG1
788	LOC_Os03g38960		LOC_Os03g03660	OsCDPK1
789	LOC_Os12g34124		LOC_Os01g10610	OsBZR2
790	LOC_Os03g04990		LOC_Os03g03660	OsCDPK1
791	LOC_Os06g11380		LOC_Os03g03660	OsCDPK1
792	LOC_Os07g43950		LOC_Os05g43950	OsVOZ2
793	LOC_Os10g42250		LOC_Os03g03660	OsCDPK1
794	LOC_Os07g04220		LOC_Os01g10610	OsBZR2
795	LOC_Os09g38100		LOC_Os09g32040	OsNAC42
796	LOC_Os03g39310		LOC_Os07g25710	OsPHR2
797	LOC_Os10g42430	OsMYC2	LOC_Os03g03660	OsCDPK1
798	LOC_Os02g02830		LOC_Os03g03660	OsCDPK1
799	LOC_Os01g50930		LOC_Os03g03660	OsCDPK1
800	LOC_Os06g12220		LOC_Os09g32040	OsNAC42
801	LOC_Os09g38300		LOC_Os03g03660	OsCDPK1
802	LOC_Os12g34860		LOC_Os03g03660	OsCDPK1
803	LOC_Os04g16830		LOC_Os09g32040	OsNAC42
804	LOC_Os02g36710		LOC_Os03g03660	OsCDPK1
805	LOC_Os01g51154		LOC_Os03g03660	OsCDPK1
806	LOC_Os04g53220		LOC_Os03g03660	OsCDPK1
807	LOC_Os09g38300		LOC_Os07g25710	OsPHR2
808	LOC_Os07g44710		LOC_Os05g43950	OsVOZ2
809	LOC_Os02g03260		LOC_Os03g03660	OsCDPK1
810	LOC_Os10g42940		LOC_Os01g10610	OsBZR2
811	LOC_Os01g20110		LOC_Os03g03660	OsCDPK1
812	LOC_Os04g16856		LOC_Os03g03660	OsCDPK1
813	LOC_Os01g20110		LOC_Os09g32040	OsNAC42
814	LOC_Os01g51430		LOC_Os05g43950	OsVOZ2
815	LOC_Os03g05740		LOC_Os07g25710	OsPHR2
816	LOC_Os07g04220		LOC_Os03g03660	OsCDPK1
817	LOC_Os04g16856		LOC_Os09g32040	OsNAC42
818	LOC_Os09g38550		LOC_Os09g32040	OsNAC42
819	LOC_Os12g35940		LOC_Os03g03660	OsCDPK1
820	LOC_Os05g31040	OsCKX9	LOC_Os03g03660	OsCDPK1
821	LOC_Os03g41510		LOC_Os03g03660	OsCDPK1
822	LOC_Os08g39150		LOC_Os07g25710	OsPHR2
823	LOC_Os05g31160		LOC_Os04g56850	OsARF11
824	LOC_Os02g03670		LOC_Os03g03660	OsCDPK1
825	LOC_Os02g03670		LOC_Os09g26400	OsDSG1
826	LOC_Os11g01439		LOC_Os01g10610	OsBZR2
827	LOC_Os03g05980		LOC_Os03g03660	OsCDPK1
828	LOC_Os02g03760		LOC_Os03g03660	OsCDPK1
829	LOC_Os07g45290		LOC_Os04g56850	OsARF11
830	LOC_Os02g38020		LOC_Os01g10610	OsBZR2
831	LOC_Os02g03840		LOC_Os03g03660	OsCDPK1
832	LOC_Os07g45350		LOC_Os03g03660	OsCDPK1
833	LOC_Os02g38050		LOC_Os01g10610	OsBZR2
834	LOC_Os01g52100		LOC_Os01g10610	OsBZR2
835	LOC_Os11g02150		LOC_Os05g43950	OsVOZ2
836	LOC_Os12g36720		LOC_Os03g03660	OsCDPK1
837	LOC_Os04g18060		LOC_Os03g03660	OsCDPK1
838	LOC_Os04g54190		LOC_Os04g56850	OsARF11
839	LOC_Os04g54720		LOC_Os05g43950	OsVOZ2
840	LOC_Os12g03810		LOC_Os04g56850	OsARF11
841	LOC_Os03g06620		LOC_Os03g03660	OsCDPK1
842	LOC_Os02g38430		LOC_Os03g03660	OsCDPK1
843	LOC_Os01g22352		LOC_Os03g03660	OsCDPK1
844	LOC_Os05g32500		LOC_Os03g03660	OsCDPK1
845	LOC_Os07g04220		LOC_Os07g25710	OsPHR2
846	LOC_Os12g03860		LOC_Os03g03660	OsCDPK1
847	LOC_Os06g14260		LOC_Os03g03660	OsCDPK1
848	LOC_Os05g32570		LOC_Os03g03660	OsCDPK1
849	LOC_Os09g39594		LOC_Os04g56850	OsARF11
850	LOC_Os01g52630		LOC_Os03g03660	OsCDPK1
851	LOC_Os05g32730		LOC_Os09g32040	OsNAC42
852	LOC_Os11g03200		LOC_Os03g03660	OsCDPK1
853	LOC_Os02g04440		LOC_Os09g32040	OsNAC42
854	LOC_Os12g37519		LOC_Os03g03660	OsCDPK1
855	LOC_Os10g01640		LOC_Os03g03660	OsCDPK1
856	LOC_Os03g44930		LOC_Os03g03660	OsCDPK1
857	LOC_Os07g46555		LOC_Os03g03660	OsCDPK1
858	LOC_Os08g40660		LOC_Os03g03660	OsCDPK1
859	LOC_Os12g04270		LOC_Os03g03660	OsCDPK1
860	LOC_Os04g55230		LOC_Os09g26400	OsDSG1
861	LOC_Os01g22980		LOC_Os01g10610	OsBZR2
862	LOC_Os07g04220		LOC_Os09g32040	OsNAC42
863	LOC_Os01g53390		LOC_Os03g03660	OsCDPK1
864	LOC_Os01g22980		LOC_Os03g03660	OsCDPK1
865	LOC_Os12g37660		LOC_Os09g26400	OsDSG1
866	LOC_Os05g33310		LOC_Os05g43950	OsVOZ2
867	LOC_Os01g53710		LOC_Os03g03660	OsCDPK1
868	LOC_Os11g03980		LOC_Os09g32040	OsNAC42
869	LOC_Os04g55810		LOC_Os03g03660	OsCDPK1
870	LOC_Os12g05230		LOC_Os03g03660	OsCDPK1
871	LOC_Os06g14324		LOC_Os03g03660	OsCDPK1
872	LOC_Os01g23910		LOC_Os03g03660	OsCDPK1
873	LOC_Os04g55930		LOC_Os03g03660	OsCDPK1
874	LOC_Os10g02840		LOC_Os03g03660	OsCDPK1
875	LOC_Os04g55960		LOC_Os01g10610	OsBZR2
876	LOC_Os01g54070		LOC_Os04g56850	OsARF11
877	LOC_Os05g33880		LOC_Os03g03660	OsCDPK1
878	LOC_Os07g47580		LOC_Os03g03660	OsCDPK1
879	LOC_Os10g02880		LOC_Os03g03660	OsCDPK1
880	LOC_Os12g05330		LOC_Os05g43950	OsVOZ2
881	LOC_Os08g41830		LOC_Os01g10610	OsBZR2
882	LOC_Os04g56400	OsGS2	LOC_Os03g03660	OsCDPK1
883	LOC_Os07g04530		LOC_Os09g26400	OsDSG1
884	LOC_Os06g15350		LOC_Os03g03660	OsCDPK1
885	LOC_Os06g15360		LOC_Os03g03660	OsCDPK1
886	LOC_Os05g34230		LOC_Os03g03660	OsCDPK1
887	LOC_Os01g54540		LOC_Os03g03660	OsCDPK1
888	LOC_Os11g04720		LOC_Os03g03660	OsCDPK1
889	LOC_Os07g48170		LOC_Os03g03660	OsCDPK1
890	LOC_Os03g08430		LOC_Os01g10610	OsBZR2
891	LOC_Os01g54920		LOC_Os03g03660	OsCDPK1
892	LOC_Os12g07110		LOC_Os07g25710	OsPHR2
893	LOC_Os04g23040		LOC_Os03g03660	OsCDPK1
894	LOC_Os03g08450		LOC_Os05g43950	OsVOZ2
895	LOC_Os02g05870		LOC_Os03g03660	OsCDPK1
896	LOC_Os01g25240		LOC_Os01g10610	OsBZR2
897	LOC_Os04g23040		LOC_Os04g56850	OsARF11
898	LOC_Os05g34790		LOC_Os03g03660	OsCDPK1
899	LOC_Os04g56850	OsARF11	LOC_Os08g08140
900	LOC_Os03g08580		LOC_Os03g03660	OsCDPK1
901	LOC_Os06g16260		LOC_Os03g03660	OsCDPK1
902	LOC_Os10g05230		LOC_Os03g03660	OsCDPK1
903	LOC_Os02g40100		LOC_Os05g43950	OsVOZ2
904	LOC_Os04g57300		LOC_Os05g43950	OsVOZ2
905	LOC_Os04g24180		LOC_Os03g03660	OsCDPK1
906	LOC_Os08g43230		LOC_Os03g03660	OsCDPK1
907	LOC_Os03g08870		LOC_Os09g26400	OsDSG1
908	LOC_Os02g40400		LOC_Os05g43950	OsVOZ2
909	LOC_Os05g35530		LOC_Os03g03660	OsCDPK1
910	LOC_Os11g05850		LOC_Os03g03660	OsCDPK1
911	LOC_Os03g09220		LOC_Os03g03660	OsCDPK1
912	LOC_Os02g06650		LOC_Os03g03660	OsCDPK1
913	LOC_Os12g40780		LOC_Os03g03660	OsCDPK1
914	LOC_Os02g06650		LOC_Os05g43950	OsVOZ2
915	LOC_Os04g57930		LOC_Os03g03660	OsCDPK1
916	LOC_Os04g25560		LOC_Os03g03660	OsCDPK1
917	LOC_Os07g49310	OsFAD8	LOC_Os07g25710	OsPHR2
918	LOC_Os07g49430		LOC_Os03g03660	OsCDPK1
919	LOC_Os03g49600		LOC_Os03g03660	OsCDPK1
920	LOC_Os06g17930		LOC_Os03g03660	OsCDPK1
921	LOC_Os10g07310		LOC_Os03g03660	OsCDPK1
922	LOC_Os07g06450		LOC_Os01g10610	OsBZR2
923	LOC_Os12g41290		LOC_Os05g43950	OsVOZ2
924	LOC_Os07g06450		LOC_Os03g03660	OsCDPK1
925	LOC_Os06g18160		LOC_Os03g03660	OsCDPK1
926	LOC_Os05g36930		LOC_Os03g03660	OsCDPK1
927	LOC_Os05g36930		LOC_Os09g26400	OsDSG1
928	LOC_Os01g25240		LOC_Os03g03660	OsCDPK1
929	LOC_Os11g06500		LOC_Os09g32040	OsNAC42
930	LOC_Os07g06590		LOC_Os03g03660	OsCDPK1
931	LOC_Os12g41490		LOC_Os09g32040	OsNAC42
932	LOC_Os03g10180		LOC_Os03g03660	OsCDPK1
933	LOC_Os08g01290		LOC_Os05g43950	OsVOZ2
934	LOC_Os06g19470		LOC_Os09g26400	OsDSG1
935	LOC_Os10g07574		LOC_Os03g03660	OsCDPK1
936	LOC_Os12g09430		LOC_Os09g26400	OsDSG1
937	LOC_Os04g58710		LOC_Os03g03660	OsCDPK1
938	LOC_Os07g07260		LOC_Os03g03660	OsCDPK1
939	LOC_Os08g01750		LOC_Os03g03660	OsCDPK1
940	LOC_Os06g20310		LOC_Os03g03660	OsCDPK1
941	LOC_Os04g58790		LOC_Os03g03660	OsCDPK1
942	LOC_Os03g11010		LOC_Os07g25710	OsPHR2
943	LOC_Os04g28460		LOC_Os01g10610	OsBZR2
944	LOC_Os08g44560		LOC_Os03g03660	OsCDPK1
945	LOC_Os11g07400		LOC_Os01g10610	OsBZR2
946	LOC_Os01g56800		LOC_Os09g26400	OsDSG1
947	LOC_Os12g42310		LOC_Os09g32040	OsNAC42
948	LOC_Os08g01920		LOC_Os03g03660	OsCDPK1
949	LOC_Os10g10170		LOC_Os03g03660	OsCDPK1
950	LOC_Os07g07990		LOC_Os01g10610	OsBZR2
951	LOC_Os12g42440		LOC_Os01g10610	OsBZR2
952	LOC_Os04g59190		LOC_Os05g43950	OsVOZ2
953	LOC_Os12g10580		LOC_Os03g03660	OsCDPK1
954	LOC_Os04g29350		LOC_Os09g32040	OsNAC42
955	LOC_Os05g38630		LOC_Os03g03660	OsCDPK1
956	LOC_Os02g08140		LOC_Os03g03660	OsCDPK1
957	LOC_Os03g11440		LOC_Os03g03660	OsCDPK1
958	LOC_Os05g38680		LOC_Os09g32040	OsNAC42
959	LOC_Os11g08160		LOC_Os04g56850	OsARF11
960	LOC_Os04g30200		LOC_Os03g03660	OsCDPK1
961	LOC_Os05g01020		LOC_Os03g03660	OsCDPK1
962	LOC_Os07g08790		LOC_Os03g03660	OsCDPK1
963	LOC_Os03g11490		LOC_Os03g03660	OsCDPK1
964	LOC_Os05g38880		LOC_Os07g25710	OsPHR2
965	LOC_Os01g25240		LOC_Os05g43950	OsVOZ2
966	LOC_Os06g22370		LOC_Os03g03660	OsCDPK1
967	LOC_Os10g11180		LOC_Os03g03660	OsCDPK1
968	LOC_Os07g08840		LOC_Os03g03660	OsCDPK1
969	LOC_Os03g11560		LOC_Os03g03660	OsCDPK1

## Sheet: Supplementary Table 15-2
Supplementary Table 15-2. Trait ontology analysis of 341 PPIs involved in blast resistance
NO.	Prey protein ID	Prey protein abbreviation	Bait protein ID	Bait protein abbreviation
1	LOC_Os01g19450		LOC_Os02g57650	OsNTL6
2	LOC_Os04g46390		LOC_Os02g57650	OsNTL6
3	LOC_Os03g27310		LOC_Os02g57650	OsNTL6
4	LOC_Os03g16650		LOC_Os05g43950	OsVOZ2
5	LOC_Os06g37364		LOC_Os02g57650	OsNTL6
6	LOC_Os03g63770		LOC_Os05g43950	OsVOZ2
7	LOC_Os06g14260		LOC_Os02g57650	OsNTL6
8	LOC_Os01g73960		LOC_Os05g43950	OsVOZ2
9	LOC_Os10g31950		LOC_Os05g43950	OsVOZ2
10	LOC_Os04g16722		LOC_Os05g43950	OsVOZ2
11	LOC_Os01g20170		LOC_Os02g57650	OsNTL6
12	LOC_Os10g32124		LOC_Os05g43950	OsVOZ2
13	LOC_Os12g18230		LOC_Os02g57650	OsNTL6
14	LOC_Os09g33900		LOC_Os02g57650	OsNTL6
15	LOC_Os02g29870		LOC_Os05g43950	OsVOZ2
16	LOC_Os01g73990		LOC_Os02g57650	OsNTL6
17	LOC_Os12g42980		LOC_Os02g57650	OsNTL6
18	LOC_Os12g26920		LOC_Os02g57650	OsNTL6
19	LOC_Os03g49360		LOC_Os02g57650	OsNTL6
20	LOC_Os01g57420		LOC_Os02g57650	OsNTL6
21	LOC_Os01g67250		LOC_Os05g43950	OsVOZ2
22	LOC_Os03g17310		LOC_Os02g57650	OsNTL6
23	LOC_Os11g03850		LOC_Os02g57650	OsNTL6
24	LOC_Os03g49524		LOC_Os02g57650	OsNTL6
25	LOC_Os01g32800		LOC_Os02g57650	OsNTL6
26	LOC_Os02g30370		LOC_Os05g43950	OsVOZ2
27	LOC_Os09g34230		LOC_Os02g57650	OsNTL6
28	LOC_Os09g34280		LOC_Os05g43950	OsVOZ2
29	LOC_Os05g08920		LOC_Os02g57650	OsNTL6
30	LOC_Os12g19381		LOC_Os05g43950	OsVOZ2
31	LOC_Os01g47690		LOC_Os05g43950	OsVOZ2
32	LOC_Os02g16220		LOC_Os02g57650	OsNTL6
33	LOC_Os04g46960		LOC_Os02g57650	OsNTL6
34	LOC_Os07g02210		LOC_Os05g43950	OsVOZ2
35	LOC_Os07g11670		LOC_Os05g43950	OsVOZ2
36	LOC_Os03g49940		LOC_Os02g57650	OsNTL6
37	LOC_Os07g02300		LOC_Os02g57650	OsNTL6
38	LOC_Os02g52720		LOC_Os02g57650	OsNTL6
39	LOC_Os05g09360		LOC_Os05g43950	OsVOZ2
40	LOC_Os09g13250		LOC_Os05g43950	OsVOZ2
41	LOC_Os01g33810		LOC_Os02g57650	OsNTL6
42	LOC_Os03g60880		LOC_Os02g57650	OsNTL6
43	LOC_Os03g29350		LOC_Os02g57650	OsNTL6
44	LOC_Os03g60950		LOC_Os05g43950	OsVOZ2
45	LOC_Os04g16772		LOC_Os02g57650	OsNTL6
46	LOC_Os03g58970		LOC_Os02g57650	OsNTL6
47	LOC_Os01g48490		LOC_Os02g57650	OsNTL6
48	LOC_Os03g61130		LOC_Os02g57650	OsNTL6
49	LOC_Os11g26850		LOC_Os05g43950	OsVOZ2
50	LOC_Os02g32120		LOC_Os05g43950	OsVOZ2
51	LOC_Os03g18210		LOC_Os05g43950	OsVOZ2
52	LOC_Os02g06650		LOC_Os05g43950	OsVOZ2
53	LOC_Os03g06390		LOC_Os02g57650	OsNTL6
54	LOC_Os01g66280		LOC_Os02g57650	OsNTL6
55	LOC_Os03g61140		LOC_Os05g43950	OsVOZ2
56	LOC_Os10g34030		LOC_Os05g43950	OsVOZ2
57	LOC_Os12g20150		LOC_Os05g43950	OsVOZ2
58	LOC_Os08g19720		LOC_Os05g43950	OsVOZ2
59	LOC_Os08g19850		LOC_Os02g57650	OsNTL6
60	LOC_Os03g61290		LOC_Os02g57650	OsNTL6
61	LOC_Os04g56400		LOC_Os02g57650	OsNTL6
62	LOC_Os11g18170		LOC_Os02g57650	OsNTL6
63	LOC_Os01g48990		LOC_Os02g57650	OsNTL6
64	LOC_Os03g18440		LOC_Os02g57650	OsNTL6
65	LOC_Os02g06700		LOC_Os02g57650	OsNTL6
66	LOC_Os03g30910		LOC_Os02g57650	OsNTL6
67	LOC_Os12g21510		LOC_Os02g57650	OsNTL6
68	LOC_Os02g43590		LOC_Os05g43950	OsVOZ2
69	LOC_Os12g27520		LOC_Os05g43950	OsVOZ2
70	LOC_Os03g18454		LOC_Os05g43950	OsVOZ2
71	LOC_Os03g61829		LOC_Os02g57650	OsNTL6
72	LOC_Os04g46960		LOC_Os05g43950	OsVOZ2
73	LOC_Os01g49270		LOC_Os02g57650	OsNTL6
74	LOC_Os04g57300		LOC_Os05g43950	OsVOZ2
75	LOC_Os05g41620		LOC_Os02g57650	OsNTL6
76	LOC_Os02g53430		LOC_Os02g57650	OsNTL6
77	LOC_Os03g51140		LOC_Os02g57650	OsNTL6
78	LOC_Os07g43720		LOC_Os02g57650	OsNTL6
79	LOC_Os04g35770		LOC_Os02g57650	OsNTL6
80	LOC_Os10g21194		LOC_Os02g57650	OsNTL6
81	LOC_Os09g36450		LOC_Os02g57650	OsNTL6
82	LOC_Os03g18580		LOC_Os02g57650	OsNTL6
83	LOC_Os01g49310		LOC_Os02g57650	OsNTL6
84	LOC_Os03g31026		LOC_Os05g43950	OsVOZ2
85	LOC_Os07g14150		LOC_Os02g57650	OsNTL6
86	LOC_Os05g29030		LOC_Os02g57650	OsNTL6
87	LOC_Os08g01290		LOC_Os05g43950	OsVOZ2
88	LOC_Os06g14740		LOC_Os02g57650	OsNTL6
89	LOC_Os01g05810		LOC_Os05g43950	OsVOZ2
90	LOC_Os05g41810		LOC_Os05g43950	OsVOZ2
91	LOC_Os02g44100		LOC_Os02g57650	OsNTL6
92	LOC_Os02g18660		LOC_Os02g57650	OsNTL6
93	LOC_Os12g24210		LOC_Os02g57650	OsNTL6
94	LOC_Os08g21804		LOC_Os02g57650	OsNTL6
95	LOC_Os11g18170		LOC_Os05g43950	OsVOZ2
96	LOC_Os05g41900		LOC_Os02g57650	OsNTL6
97	LOC_Os12g31370		LOC_Os05g43950	OsVOZ2
98	LOC_Os02g33140		LOC_Os05g43950	OsVOZ2
99	LOC_Os12g31470		LOC_Os02g57650	OsNTL6
100	LOC_Os02g19210		LOC_Os02g57650	OsNTL6
101	LOC_Os02g19220		LOC_Os02g57650	OsNTL6
102	LOC_Os02g19720		LOC_Os02g57650	OsNTL6
103	LOC_Os02g44100		LOC_Os05g43950	OsVOZ2
104	LOC_Os07g15830		LOC_Os02g57650	OsNTL6
105	LOC_Os10g21212		LOC_Os02g57650	OsNTL6
106	LOC_Os12g04990		LOC_Os02g57650	OsNTL6
107	LOC_Os09g17600		LOC_Os05g43950	OsVOZ2
108	LOC_Os03g51620		LOC_Os05g43950	OsVOZ2
109	LOC_Os04g51300		LOC_Os05g43950	OsVOZ2
110	LOC_Os11g31300		LOC_Os02g57650	OsNTL6
111	LOC_Os06g40580		LOC_Os02g57650	OsNTL6
112	LOC_Os01g23900		LOC_Os02g57650	OsNTL6
113	LOC_Os03g19220		LOC_Os02g57650	OsNTL6
114	LOC_Os09g37330		LOC_Os02g57650	OsNTL6
115	LOC_Os01g37837		LOC_Os02g57650	OsNTL6
116	LOC_Os01g06890		LOC_Os02g57650	OsNTL6
117	LOC_Os03g62730		LOC_Os02g57650	OsNTL6
118	LOC_Os06g02980		LOC_Os05g43950	OsVOZ2
119	LOC_Os04g08160		LOC_Os02g57650	OsNTL6
120	LOC_Os09g37330		LOC_Os05g43950	OsVOZ2
121	LOC_Os05g29030		LOC_Os05g43950	OsVOZ2
122	LOC_Os10g35770		LOC_Os02g57650	OsNTL6
123	LOC_Os12g05090		LOC_Os02g57650	OsNTL6
124	LOC_Os09g18320		LOC_Os02g57650	OsNTL6
125	LOC_Os01g67370		LOC_Os05g43950	OsVOZ2
126	LOC_Os12g23610		LOC_Os02g57650	OsNTL6
127	LOC_Os12g05330		LOC_Os05g43950	OsVOZ2
128	LOC_Os11g06780		LOC_Os02g57650	OsNTL6
129	LOC_Os07g37140		LOC_Os05g43950	OsVOZ2
130	LOC_Os04g38220		LOC_Os02g57650	OsNTL6
131	LOC_Os01g25250		LOC_Os02g57650	OsNTL6
132	LOC_Os12g24210		LOC_Os05g43950	OsVOZ2
133	LOC_Os04g54720		LOC_Os05g43950	OsVOZ2
134	LOC_Os04g59190		LOC_Os05g43950	OsVOZ2
135	LOC_Os01g14910		LOC_Os05g43950	OsVOZ2
136	LOC_Os01g25000		LOC_Os02g57650	OsNTL6
137	LOC_Os07g04220		LOC_Os02g57650	OsNTL6
138	LOC_Os04g59540		LOC_Os02g57650	OsNTL6
139	LOC_Os06g41660		LOC_Os05g43950	OsVOZ2
140	LOC_Os02g35120		LOC_Os02g57650	OsNTL6
141	LOC_Os05g43582		LOC_Os05g43950	OsVOZ2
142	LOC_Os02g08360		LOC_Os02g57650	OsNTL6
143	LOC_Os11g33000		LOC_Os05g43950	OsVOZ2
144	LOC_Os03g52460		LOC_Os02g57650	OsNTL6
145	LOC_Os03g63470		LOC_Os05g43950	OsVOZ2
146	LOC_Os05g14820		LOC_Os02g57650	OsNTL6
147	LOC_Os10g21268		LOC_Os02g57650	OsNTL6
148	LOC_Os10g38206		LOC_Os02g57650	OsNTL6
149	LOC_Os01g39000		LOC_Os05g43950	OsVOZ2
150	LOC_Os03g52630		LOC_Os05g43950	OsVOZ2
151	LOC_Os10g38206		LOC_Os05g43950	OsVOZ2
152	LOC_Os02g55180		LOC_Os05g43950	OsVOZ2
153	LOC_Os05g15240		LOC_Os02g57650	OsNTL6
154	LOC_Os02g45344		LOC_Os02g57650	OsNTL6
155	LOC_Os06g22650		LOC_Os02g57650	OsNTL6
156	LOC_Os04g58880		LOC_Os02g57650	OsNTL6
157	LOC_Os03g52690		LOC_Os05g43950	OsVOZ2
158	LOC_Os01g58038		LOC_Os02g57650	OsNTL6
159	LOC_Os03g35340		LOC_Os02g57650	OsNTL6
160	LOC_Os05g01520		LOC_Os02g57650	OsNTL6
161	LOC_Os01g01302		LOC_Os05g43950	OsVOZ2
162	LOC_Os09g21430		LOC_Os02g57650	OsNTL6
163	LOC_Os04g47710		LOC_Os02g57650	OsNTL6
164	LOC_Os11g09280		LOC_Os02g57650	OsNTL6
165	LOC_Os01g40200		LOC_Os02g57650	OsNTL6
166	LOC_Os01g51430		LOC_Os05g43950	OsVOZ2
167	LOC_Os02g36100		LOC_Os02g57650	OsNTL6
168	LOC_Os02g55940		LOC_Os02g57650	OsNTL6
169	LOC_Os05g15370		LOC_Os02g57650	OsNTL6
170	LOC_Os08g26700		LOC_Os02g57650	OsNTL6
171	LOC_Os07g38960		LOC_Os02g57650	OsNTL6
172	LOC_Os12g34860		LOC_Os02g57650	OsNTL6
173	LOC_Os01g40340		LOC_Os02g57650	OsNTL6
174	LOC_Os04g39680		LOC_Os02g57650	OsNTL6
175	LOC_Os05g01700		LOC_Os05g43950	OsVOZ2
176	LOC_Os04g47310		LOC_Os02g57650	OsNTL6
177	LOC_Os04g01480		LOC_Os02g57650	OsNTL6
178	LOC_Os12g24580		LOC_Os02g57650	OsNTL6
179	LOC_Os07g39270		LOC_Os02g57650	OsNTL6
180	LOC_Os02g46260		LOC_Os05g43950	OsVOZ2
181	LOC_Os09g22280		LOC_Os05g43950	OsVOZ2
182	LOC_Os05g16630		LOC_Os02g57650	OsNTL6
183	LOC_Os08g06550		LOC_Os02g57650	OsNTL6
184	LOC_Os04g39814		LOC_Os02g57650	OsNTL6
185	LOC_Os01g25240		LOC_Os02g57650	OsNTL6
186	LOC_Os05g16824		LOC_Os02g57650	OsNTL6
187	LOC_Os05g33310		LOC_Os05g43950	OsVOZ2
188	LOC_Os03g10910		LOC_Os02g57650	OsNTL6
189	LOC_Os07g23990		LOC_Os05g43950	OsVOZ2
190	LOC_Os03g11010		LOC_Os02g57650	OsNTL6
191	LOC_Os01g59440		LOC_Os02g57650	OsNTL6
192	LOC_Os10g38110		LOC_Os02g57650	OsNTL6
193	LOC_Os01g29580		LOC_Os02g57650	OsNTL6
194	LOC_Os10g08550		LOC_Os02g57650	OsNTL6
195	LOC_Os01g15460		LOC_Os05g43950	OsVOZ2
196	LOC_Os03g53590		LOC_Os05g43950	OsVOZ2
197	LOC_Os01g59730		LOC_Os02g57650	OsNTL6
198	LOC_Os02g37830		LOC_Os02g57650	OsNTL6
199	LOC_Os03g11300		LOC_Os02g57650	OsNTL6
200	LOC_Os11g10760		LOC_Os02g57650	OsNTL6
201	LOC_Os01g15490		LOC_Os05g43950	OsVOZ2
202	LOC_Os09g24690		LOC_Os02g57650	OsNTL6
203	LOC_Os12g11870		LOC_Os02g57650	OsNTL6
204	LOC_Os05g47560		LOC_Os02g57650	OsNTL6
205	LOC_Os07g41290		LOC_Os02g57650	OsNTL6
206	LOC_Os12g11870		LOC_Os05g43950	OsVOZ2
207	LOC_Os05g32110		LOC_Os02g57650	OsNTL6
208	LOC_Os08g08860		LOC_Os05g43950	OsVOZ2
209	LOC_Os08g29720		LOC_Os02g57650	OsNTL6
210	LOC_Os06g06920		LOC_Os02g57650	OsNTL6
211	LOC_Os02g10790		LOC_Os02g57650	OsNTL6
212	LOC_Os04g03920		LOC_Os05g43950	OsVOZ2
213	LOC_Os12g10580		LOC_Os02g57650	OsNTL6
214	LOC_Os11g10760		LOC_Os05g43950	OsVOZ2
215	LOC_Os01g42490		LOC_Os05g43950	OsVOZ2
216	LOC_Os06g07080		LOC_Os02g57650	OsNTL6
217	LOC_Os03g54970		LOC_Os05g43950	OsVOZ2
218	LOC_Os02g10720		LOC_Os05g43950	OsVOZ2
219	LOC_Os03g11560		LOC_Os02g57650	OsNTL6
220	LOC_Os01g31110		LOC_Os02g57650	OsNTL6
221	LOC_Os02g11700		LOC_Os02g57650	OsNTL6
222	LOC_Os05g22730		LOC_Os02g57650	OsNTL6
223	LOC_Os01g60360		LOC_Os05g43950	OsVOZ2
224	LOC_Os05g03040		LOC_Os02g57650	OsNTL6
225	LOC_Os09g01590		LOC_Os05g43950	OsVOZ2
226	LOC_Os08g09250		LOC_Os05g43950	OsVOZ2
227	LOC_Os06g07460		LOC_Os05g43950	OsVOZ2
228	LOC_Os01g25240		LOC_Os05g43950	OsVOZ2
229	LOC_Os01g42980		LOC_Os02g57650	OsNTL6
230	LOC_Os07g42430		LOC_Os02g57650	OsNTL6
231	LOC_Os10g21418		LOC_Os02g57650	OsNTL6
232	LOC_Os09g27210		LOC_Os02g57650	OsNTL6
233	LOC_Os12g37519		LOC_Os02g57650	OsNTL6
234	LOC_Os12g24580		LOC_Os05g43950	OsVOZ2
235	LOC_Os08g09790		LOC_Os05g43950	OsVOZ2
236	LOC_Os02g24612		LOC_Os02g57650	OsNTL6
237	LOC_Os01g71540		LOC_Os02g57650	OsNTL6
238	LOC_Os03g56241		LOC_Os02g57650	OsNTL6
239	LOC_Os05g22940		LOC_Os02g57650	OsNTL6
240	LOC_Os05g48320		LOC_Os05g43950	OsVOZ2
241	LOC_Os09g27420		LOC_Os05g43950	OsVOZ2
242	LOC_Os06g46372		LOC_Os02g57650	OsNTL6
243	LOC_Os02g11760		LOC_Os02g57650	OsNTL6
244	LOC_Os04g42250		LOC_Os05g43950	OsVOZ2
245	LOC_Os02g24632		LOC_Os02g57650	OsNTL6
246	LOC_Os03g01016		LOC_Os02g57650	OsNTL6
247	LOC_Os03g56310		LOC_Os05g43950	OsVOZ2
248	LOC_Os04g51960		LOC_Os02g57650	OsNTL6
249	LOC_Os08g32500		LOC_Os02g57650	OsNTL6
250	LOC_Os07g27390		LOC_Os02g57650	OsNTL6
251	LOC_Os05g22980		LOC_Os02g57650	OsNTL6
252	LOC_Os06g46720		LOC_Os02g57650	OsNTL6
253	LOC_Os04g52040		LOC_Os05g43950	OsVOZ2
254	LOC_Os04g42520		LOC_Os02g57650	OsNTL6
255	LOC_Os12g13570		LOC_Os02g57650	OsNTL6
256	LOC_Os12g10810		LOC_Os02g57650	OsNTL6
257	LOC_Os02g02880		LOC_Os02g57650	OsNTL6
258	LOC_Os05g04620		LOC_Os05g43950	OsVOZ2
259	LOC_Os01g31110		LOC_Os05g43950	OsVOZ2
260	LOC_Os12g10810		LOC_Os05g43950	OsVOZ2
261	LOC_Os03g01920		LOC_Os02g57650	OsNTL6
262	LOC_Os05g04630		LOC_Os05g43950	OsVOZ2
263	LOC_Os08g37610		LOC_Os05g43950	OsVOZ2
264	LOC_Os04g42610		LOC_Os02g57650	OsNTL6
265	LOC_Os07g43950		LOC_Os05g43950	OsVOZ2
266	LOC_Os08g33740		LOC_Os05g43950	OsVOZ2
267	LOC_Os02g25850		LOC_Os05g43950	OsVOZ2
268	LOC_Os03g13170		LOC_Os05g43950	OsVOZ2
269	LOC_Os11g41990		LOC_Os02g57650	OsNTL6
270	LOC_Os07g06450		LOC_Os02g57650	OsNTL6
271	LOC_Os01g43774		LOC_Os02g57650	OsNTL6
272	LOC_Os03g08450		LOC_Os05g43950	OsVOZ2
273	LOC_Os05g49160		LOC_Os05g43950	OsVOZ2
274	LOC_Os03g14040		LOC_Os02g57650	OsNTL6
275	LOC_Os08g06960		LOC_Os05g43950	OsVOZ2
276	LOC_Os10g25430		LOC_Os05g43950	OsVOZ2
277	LOC_Os07g44710		LOC_Os05g43950	OsVOZ2
278	LOC_Os01g44250		LOC_Os02g57650	OsNTL6
279	LOC_Os03g14310		LOC_Os02g57650	OsNTL6
280	LOC_Os09g06390		LOC_Os02g57650	OsNTL6
281	LOC_Os05g08960		LOC_Os05g43950	OsVOZ2
282	LOC_Os04g53220		LOC_Os02g57650	OsNTL6
283	LOC_Os12g34012		LOC_Os02g57650	OsNTL6
284	LOC_Os06g32330		LOC_Os02g57650	OsNTL6
285	LOC_Os08g35305		LOC_Os02g57650	OsNTL6
286	LOC_Os04g30880		LOC_Os02g57650	OsNTL6
287	LOC_Os11g16580		LOC_Os02g57650	OsNTL6
288	LOC_Os01g17240		LOC_Os05g43950	OsVOZ2
289	LOC_Os01g03650		LOC_Os02g57650	OsNTL6
290	LOC_Os02g57650		LOC_Os01g68870	#N/A
291	LOC_Os12g40190		LOC_Os02g57650	OsNTL6
292	LOC_Os02g03890		LOC_Os02g57650	OsNTL6
293	LOC_Os05g49830		LOC_Os02g57650	OsNTL6
294	LOC_Os02g57650		LOC_Os08g29720	#N/A
295	LOC_Os02g57650		LOC_Os08g39080	OsPEX5
296	LOC_Os02g57650		LOC_Os10g40540	#N/A
297	LOC_Os02g57650		LOC_Os12g43560	#N/A
298	LOC_Os08g14360		LOC_Os05g43950	OsVOZ2
299	LOC_Os07g45750		LOC_Os02g57650	OsNTL6
300	LOC_Os06g50450		LOC_Os05g43950	OsVOZ2
301	LOC_Os02g27570		LOC_Os05g43950	OsVOZ2
302	LOC_Os03g12350		LOC_Os02g57650	OsNTL6
303	LOC_Os01g45910		LOC_Os02g57650	OsNTL6
304	LOC_Os09g30060		LOC_Os05g43950	OsVOZ2
305	LOC_Os07g46280		LOC_Os02g57650	OsNTL6
306	LOC_Os09g30150		LOC_Os02g57650	OsNTL6
307	LOC_Os02g55720		LOC_Os02g57650	OsNTL6
308	LOC_Os02g58550		LOC_Os05g43950	OsVOZ2
309	LOC_Os07g46340		LOC_Os02g57650	OsNTL6
310	LOC_Os01g65080		LOC_Os02g57650	OsNTL6
311	LOC_Os01g04020		LOC_Os02g57650	OsNTL6
312	LOC_Os06g13350		LOC_Os02g57650	OsNTL6
313	LOC_Os06g35540		LOC_Os02g57650	OsNTL6
314	LOC_Os02g28810		LOC_Os02g57650	OsNTL6
315	LOC_Os12g41290		LOC_Os05g43950	OsVOZ2
316	LOC_Os06g13550		LOC_Os02g57650	OsNTL6
317	LOC_Os03g04450		LOC_Os02g57650	OsNTL6
318	LOC_Os02g40100		LOC_Os05g43950	OsVOZ2
319	LOC_Os03g25670		LOC_Os05g43950	OsVOZ2
320	LOC_Os08g37700		LOC_Os02g57650	OsNTL6
321	LOC_Os01g56200		LOC_Os02g57650	OsNTL6
322	LOC_Os02g29080		LOC_Os05g43950	OsVOZ2
323	LOC_Os01g63820		LOC_Os02g57650	OsNTL6
324	LOC_Os06g36390		LOC_Os02g57650	OsNTL6
325	LOC_Os05g24880		LOC_Os02g57650	OsNTL6
326	LOC_Os03g26460		LOC_Os02g57650	OsNTL6
327	LOC_Os05g36380		LOC_Os02g57650	OsNTL6
328	LOC_Os01g04440		LOC_Os02g57650	OsNTL6
329	LOC_Os02g40400		LOC_Os05g43950	OsVOZ2
330	LOC_Os07g46555		LOC_Os02g57650	OsNTL6
331	LOC_Os04g16440		LOC_Os02g57650	OsNTL6
332	LOC_Os01g56490		LOC_Os02g57650	OsNTL6
333	LOC_Os11g02150		LOC_Os05g43950	OsVOZ2
334	LOC_Os03g26960		LOC_Os05g43950	OsVOZ2
335	LOC_Os12g41910		LOC_Os02g57650	OsNTL6
336	LOC_Os05g07130		LOC_Os02g57650	OsNTL6
337	LOC_Os12g17600		LOC_Os02g57650	OsNTL6
338	LOC_Os01g47290		LOC_Os05g43950	OsVOZ2
339	LOC_Os02g29774		LOC_Os02g57650	OsNTL6
340	LOC_Os10g30910		LOC_Os05g43950	OsVOZ2
341	LOC_Os03g27250		LOC_Os05g43950	OsVOZ2

## Sheet: Supplementary Table 15-3
Supplementary Table 15-3. Trait ontology analysis of 606 PPIs involved in yield
NO.	Prey protein ID	Prey protein abbreviation	Bait protein ID	Bait protein abbreviation
1	LOC_Os12g33120		LOC_Os03g03660	OsCDPK1
2	LOC_Os12g33100		LOC_Os05g27930	OsDREB2B
3	LOC_Os04g17050		LOC_Os06g48950	OsARF19
4	LOC_Os12g31870		LOC_Os06g48950	OsARF19
5	LOC_Os09g19136		LOC_Os06g48950	OsARF19
6	LOC_Os11g06500		LOC_Os09g32040	OsNAC42
7	LOC_Os11g06430		LOC_Os05g27930	OsDREB2B
8	LOC_Os12g31870		LOC_Os03g03660	OsCDPK1
9	LOC_Os09g17830		LOC_Os06g48950	OsARF19
10	LOC_Os06g16300		LOC_Os06g48950	OsARF19
11	LOC_Os03g19220		LOC_Os03g03660	OsCDPK1
12	LOC_Os11g18170	OsGPX5	LOC_Os12g43560
13	LOC_Os07g36690		LOC_Os03g03660	OsCDPK1
14	LOC_Os11g18170	OsGPX5	LOC_Os12g43160
15	LOC_Os01g67290		LOC_Os05g27930	OsDREB2B
16	LOC_Os11g06340		LOC_Os02g14730	LG1
17	LOC_Os11g18170	OsGPX5	LOC_Os12g40520
18	LOC_Os11g18170	OsGPX5	LOC_Os12g37970
19	LOC_Os11g18170	OsGPX5	LOC_Os12g14450
20	LOC_Os03g08430		LOC_Os01g10610	OsBZR2
21	LOC_Os11g18170	OsGPX5	LOC_Os11g47970
22	LOC_Os04g16856		LOC_Os09g32040	OsNAC42
23	ChrUn.fgenesh.mRNA.11		LOC_Os03g03660	OsCDPK1
24	LOC_Os11g18170	OsGPX5	LOC_Os11g31530
25	LOC_Os11g18170	OsGPX5	LOC_Os11g30520
26	LOC_Os04g16856		LOC_Os05g27930	OsDREB2B
27	LOC_Os05g48660		LOC_Os03g03660	OsCDPK1
28	LOC_Os05g12474		LOC_Os03g20790	MHZ6
29	LOC_Os11g18170	OsGPX5	LOC_Os11g06010
30	LOC_Os11g18170	OsGPX5	LOC_Os11g05130
31	LOC_Os11g18170	OsGPX5	LOC_Os10g33760
32	LOC_Os11g18170	OsGPX5	LOC_Os09g29750
33	LOC_Os04g16856		LOC_Os03g03660	OsCDPK1
34	LOC_Os11g18170	OsGPX5	LOC_Os09g29370
35	LOC_Os11g18170	OsGPX5	LOC_Os09g20350
36	LOC_Os11g05990		LOC_Os06g48950	OsARF19
37	LOC_Os11g18170	OsGPX5	LOC_Os09g08390
38	LOC_Os11g18170	OsGPX5	LOC_Os08g39080
39	LOC_Os02g33540		LOC_Os09g32040	OsNAC42
40	LOC_Os05g27930	OsDREB2B	LOC_Os08g27370
41	LOC_Os11g18170	OsGPX5	LOC_Os08g39050
42	LOC_Os11g18170	OsGPX5	LOC_Os08g34760
43	LOC_Os05g27930	OsDREB2B	LOC_Os05g27920
44	LOC_Os12g31890		LOC_Os03g03660	OsCDPK1
45	LOC_Os11g18170	OsGPX5	LOC_Os08g32600
46	LOC_Os05g27930	OsDREB2B	LOC_Os01g47430
47	LOC_Os01g67000		LOC_Os05g27930	OsDREB2B
48	LOC_Os11g18170	OsGPX5	LOC_Os08g01750
49	ChrSy.fgenesh.mRNA.78		LOC_Os05g27930	OsDREB2B
50	LOC_Os11g18170	OsGPX5	LOC_Os07g44620
51	LOC_Os11g18170	OsGPX5	LOC_Os07g37650
52	LOC_Os03g03660	OsCDPK1	LOC_Os12g43560
53	LOC_Os11g05850	CycT1;3	LOC_Os03g03660	OsCDPK1
54	LOC_Os11g18170	OsGPX5	LOC_Os07g25710	OsPHR2
55	LOC_Os11g18170	OsGPX5	LOC_Os07g15959
56	LOC_Os03g03660	OsCDPK1	LOC_Os12g27090
57	LOC_Os11g18170	OsGPX5	LOC_Os07g10030
58	LOC_Os03g03660	OsCDPK1	LOC_Os10g42210
59	LOC_Os10g27480		LOC_Os07g25710	OsPHR2
60	LOC_Os11g18170	OsGPX5	LOC_Os07g09740
61	LOC_Os03g03660	OsCDPK1	LOC_Os10g01750
62	LOC_Os11g18170	OsGPX5	LOC_Os07g06740
63	LOC_Os11g05690		LOC_Os05g27930	OsDREB2B
64	LOC_Os11g18170	OsGPX5	LOC_Os06g48950	OsARF19
65	LOC_Os03g03660	OsCDPK1	LOC_Os02g51760
66	LOC_Os03g03660	OsCDPK1	LOC_Os01g01350
67	LOC_Os11g18170	OsGPX5	LOC_Os06g40600
68	LOC_Os11g18170	OsGPX5	LOC_Os05g50890	OsJar1
69	LOC_Os06g15360		LOC_Os03g03660	OsCDPK1
70	LOC_Os11g18170	OsGPX5	LOC_Os05g43950
71	ChrSy.fgenesh.mRNA.62		LOC_Os03g03660	OsCDPK1
72	LOC_Os11g18170	OsGPX5	LOC_Os05g42448
73	LOC_Os06g15350		LOC_Os03g03660	OsCDPK1
74	LOC_Os11g18170	OsGPX5	LOC_Os05g34720
75	LOC_Os12g31000		LOC_Os03g03660	OsCDPK1
76	LOC_Os11g18170	OsGPX5	LOC_Os05g28300
77	LOC_Os11g18170	OsGPX5	LOC_Os05g27930	OsDREB2B
78	LOC_Os11g18170	OsGPX5	LOC_Os05g17960
79	LOC_Os03g18770		LOC_Os05g27930	OsDREB2B
80	LOC_Os11g18170	OsGPX5	LOC_Os05g02580
81	LOC_Os09g15380		LOC_Os03g03660	OsCDPK1
82	LOC_Os09g15330		LOC_Os09g32040	OsNAC42
83	LOC_Os11g18170	OsGPX5	LOC_Os04g52290
84	LOC_Os11g18170	OsGPX5	LOC_Os04g52050
85	LOC_Os04g16830		LOC_Os09g32040	OsNAC42
86	LOC_Os11g18170	OsGPX5	LOC_Os04g51370
87	LOC_Os11g18170	OsGPX5	LOC_Os04g47180
88	LOC_Os11g18170	OsGPX5	LOC_Os04g38480
89	LOC_Os07g34510		LOC_Os05g27930	OsDREB2B
90	LOC_Os11g18170	OsGPX5	LOC_Os04g31400
91	LOC_Os11g18170	OsGPX5	LOC_Os03g63770
92	LOC_Os09g14670		LOC_Os03g03660	OsCDPK1
93	LOC_Os11g18170	OsGPX5	LOC_Os03g49170
94	LOC_Os09g14640		LOC_Os05g27930	OsDREB2B
95	LOC_Os02g32780		LOC_Os06g48950	OsARF19
96	LOC_Os11g18170	OsGPX5	LOC_Os03g43390
97	LOC_Os11g18170	OsGPX5	LOC_Os03g39100
98	LOC_Os11g18170	OsGPX5	LOC_Os03g39050
99	LOC_Os12g30460		LOC_Os03g03660	OsCDPK1
100	LOC_Os11g18170	OsGPX5	LOC_Os03g27080
101	LOC_Os11g18170	OsGPX5	LOC_Os03g27019
102	LOC_Os01g66500		LOC_Os03g03660	OsCDPK1
103	LOC_Os11g18170	OsGPX5	LOC_Os03g18120
104	LOC_Os11g18170	OsGPX5	LOC_Os03g17210
105	LOC_Os11g18170	OsGPX5	LOC_Os03g13790
106	LOC_Os11g18170	OsGPX5	LOC_Os03g12210
107	LOC_Os11g18170	OsGPX5	LOC_Os03g10540
108	LOC_Os06g14324		LOC_Os03g03660	OsCDPK1
109	LOC_Os05g10690		LOC_Os06g48950	OsARF19
110	LOC_Os11g18170	OsGPX5	LOC_Os03g08830
111	LOC_Os11g18170	OsGPX5	LOC_Os03g08430
112	LOC_Os05g10570		LOC_Os05g27930	OsDREB2B
113	LOC_Os11g18170	OsGPX5	LOC_Os03g04990
114	LOC_Os01g13690		LOC_Os09g32040	OsNAC42
115	LOC_Os11g18170	OsGPX5	LOC_Os03g03660	OsCDPK1
116	LOC_Os07g33760		LOC_Os06g48950	OsARF19
117	LOC_Os11g18170	OsGPX5	LOC_Os03g02700
118	LOC_Os02g32570		LOC_Os05g27930	OsDREB2B
119	LOC_Os07g33760		LOC_Os05g27930	OsDREB2B
120	LOC_Os08g22012		LOC_Os03g03660	OsCDPK1
121	LOC_Os11g18170	OsGPX5	LOC_Os02g57690
122	LOC_Os12g29080		LOC_Os06g48950	OsARF19
123	LOC_Os11g18170	OsGPX5	LOC_Os02g57650
124	LOC_Os11g18170	OsGPX5	LOC_Os02g55640
125	LOC_Os01g66330		LOC_Os09g32040	OsNAC42
126	LOC_Os11g18170	OsGPX5	LOC_Os02g54160
127	LOC_Os11g18170	OsGPX5	LOC_Os02g51760
128	LOC_Os09g13650		LOC_Os05g27930	OsDREB2B
129	LOC_Os05g09550	OsDER1	LOC_Os07g25710	OsPHR2
130	LOC_Os11g18170	OsGPX5	LOC_Os02g49230
131	LOC_Os11g18170	OsGPX5	LOC_Os02g46450
132	LOC_Os11g18170	OsGPX5	LOC_Os02g43330
133	LOC_Os11g18170	OsGPX5	LOC_Os02g38050
134	LOC_Os11g18170	OsGPX5	LOC_Os02g33430
135	LOC_Os01g66160		LOC_Os06g48950	OsARF19
136	LOC_Os11g18170	OsGPX5	LOC_Os02g30310
137	LOC_Os11g18170	OsGPX5	LOC_Os02g17190
138	LOC_Os11g04720		LOC_Os03g03660	OsCDPK1
139	LOC_Os11g18170	OsGPX5	LOC_Os02g11820
140	LOC_Os11g18170	OsGPX5	LOC_Os02g09340
141	LOC_Os11g18170	OsGPX5	LOC_Os02g04640
142	LOC_Os11g18170	OsGPX5	LOC_Os01g71860
143	LOC_Os11g18170	OsGPX5	LOC_Os01g67250
144	LOC_Os07g33450		LOC_Os03g03660	OsCDPK1
145	LOC_Os11g18170	OsGPX5	LOC_Os01g59850
146	LOC_Os11g18170	OsGPX5	LOC_Os01g58780
147	LOC_Os11g18170	OsGPX5	LOC_Os01g52100
148	LOC_Os11g18170	OsGPX5	LOC_Os01g50720
149	LOC_Os11g18170	OsGPX5	LOC_Os01g47430
150	LOC_Os11g18170	OsGPX5	LOC_Os01g46850
151	LOC_Os12g27850		LOC_Os05g27930	OsDREB2B
152	LOC_Os07g48170		LOC_Os03g03660	OsCDPK1
153	LOC_Os11g18170	OsGPX5	LOC_Os01g43870
154	LOC_Os01g65902		LOC_Os06g48950	OsARF19
155	LOC_Os07g33340		LOC_Os05g27930	OsDREB2B
156	LOC_Os01g65902		LOC_Os05g27930	OsDREB2B
157	LOC_Os11g18170	OsGPX5	LOC_Os01g39385
158	LOC_Os06g42790		LOC_Os03g03660	OsCDPK1
159	LOC_Os11g18170	OsGPX5	LOC_Os01g15640
160	LOC_Os11g18170	OsGPX5	LOC_Os01g12080
161	LOC_Os11g18170	OsGPX5	LOC_Os01g10610	OsBZR2
162	LOC_Os11g18170	OsGPX5	LOC_Os01g04020
163	LOC_Os11g04220		LOC_Os06g48950	OsARF19
164	LOC_Os07g33300		LOC_Os06g48950	OsARF19
165	LOC_Os11g04220		LOC_Os05g27930	OsDREB2B
166	LOC_Os07g33110		LOC_Os05g27930	OsDREB2B
167	LOC_Os05g09020		LOC_Os05g27930	OsDREB2B
168	LOC_Os09g12420		LOC_Os07g25710	OsPHR2
169	LOC_Os04g16748		LOC_Os05g27930	OsDREB2B
170	LOC_Os01g65800		LOC_Os03g03660	OsCDPK1
171	LOC_Os06g14260		LOC_Os06g48950	OsARF19
172	LOC_Os09g12320		LOC_Os06g48950	OsARF19
173	LOC_Os12g26920		LOC_Os09g32040	OsNAC42
174	LOC_Os04g16748		LOC_Os03g03660	OsCDPK1
175	LOC_Os03g17600		LOC_Os07g25710	OsPHR2
176	LOC_Os03g17600		LOC_Os06g48950	OsARF19
177	LOC_Os02g30630		LOC_Os06g48950	OsARF19
178	LOC_Os11g04104	OsTOM3	LOC_Os05g27930	OsDREB2B
179	LOC_Os07g32590		LOC_Os05g27930	OsDREB2B
180	LOC_Os09g12320		LOC_Os03g03660	OsCDPK1
181	LOC_Os11g03980		LOC_Os09g32040	OsNAC42
182	LOC_Os07g05610		LOC_Os06g48950	OsARF19
183	LOC_Os05g08854		LOC_Os03g03660	OsCDPK1
184	LOC_Os01g65200	OsNPF5.16	LOC_Os09g32040	OsNAC42
185	LOC_Os03g17180		LOC_Os06g48950	OsARF19
186	LOC_Os06g09890		LOC_Os01g10610	OsBZR2
187	LOC_Os09g11220		LOC_Os03g03660	OsCDPK1
188	LOC_Os04g16732		LOC_Os06g48950	OsARF19
189	LOC_Os12g26790		LOC_Os06g48950	OsARF19
190	LOC_Os03g17120		LOC_Os05g27930	OsDREB2B
191	LOC_Os12g26350		LOC_Os03g03660	OsCDPK1
192	LOC_Os04g16712		LOC_Os09g32040	OsNAC42
193	LOC_Os06g14260		LOC_Os03g03660	OsCDPK1
194	LOC_Os11g03200		LOC_Os03g03660	OsCDPK1
195	LOC_Os02g29774		LOC_Os07g25710	OsPHR2
196	LOC_Os03g16910		LOC_Os03g03660	OsCDPK1
197	LOC_Os12g26290		LOC_Os05g27930	OsDREB2B
198	LOC_Os09g10030		LOC_Os02g14730	LG1
199	LOC_Os02g29774		LOC_Os05g27930	OsDREB2B
200	LOC_Os11g02830		LOC_Os06g48950	OsARF19
201	LOC_Os06g14260		LOC_Os02g14730	LG1
202	LOC_Os07g05560		LOC_Os02g14730	LG1
203	LOC_Os03g20790	MHZ6	LOC_Os09g31040
204	LOC_Os06g16260		LOC_Os03g03660	OsCDPK1
205	LOC_Os03g20790	MHZ6	LOC_Os01g47540
206	LOC_Os04g16560		LOC_Os05g27930	OsDREB2B
207	LOC_Os04g16560		LOC_Os01g10610	OsBZR2
208	LOC_Os12g25690		LOC_Os03g03660	OsCDPK1
209	LOC_Os07g29640		LOC_Os03g03660	OsCDPK1
210	LOC_Os09g08880		LOC_Os05g27930	OsDREB2B
211	LOC_Os09g08880		LOC_Os03g03660	OsCDPK1
212	LOC_Os04g15910		LOC_Os03g03660	OsCDPK1
213	LOC_Os12g25200		LOC_Os07g25710	OsPHR2
214	LOC_Os01g63910		LOC_Os06g48950	OsARF19
215	LOC_Os06g13990		LOC_Os05g27930	OsDREB2B
216	LOC_Os09g08710		LOC_Os07g25710	OsPHR2
217	LOC_Os12g25200		LOC_Os03g03660	OsCDPK1
218	LOC_Os12g25030		LOC_Os05g27930	OsDREB2B
219	LOC_Os01g63810		LOC_Os01g10610	OsBZR2
220	LOC_Os11g01340		LOC_Os05g27930	OsDREB2B
221	LOC_Os05g06530		LOC_Os05g27930	OsDREB2B
222	LOC_Os12g13340		LOC_Os05g27930	OsDREB2B
223	LOC_Os07g28310		LOC_Os06g48950	OsARF19
224	LOC_Os01g65080		LOC_Os06g48950	OsARF19
225	LOC_Os07g28190		LOC_Os07g25710	OsPHR2
226	LOC_Os01g65080		LOC_Os03g03660	OsCDPK1
227	LOC_Os10g42940		LOC_Os01g10610	OsBZR2
228	LOC_Os05g06260		LOC_Os06g48950	OsARF19
229	LOC_Os07g27890		LOC_Os06g48950	OsARF19
230	LOC_Os01g63410		LOC_Os03g03660	OsCDPK1
231	LOC_Os05g05840		LOC_Os09g32040	OsNAC42
232	LOC_Os09g07730		LOC_Os06g48950	OsARF19
233	LOC_Os01g48440		LOC_Os09g32040	OsNAC42
234	LOC_Os05g05780		LOC_Os06g48950	OsARF19
235	LOC_Os03g15040		LOC_Os03g03660	OsCDPK1
236	LOC_Os12g24580		LOC_Os11g18170	OsGPX5
237	LOC_Os06g12220		LOC_Os09g32040	OsNAC42
238	LOC_Os10g42430		LOC_Os03g03660	OsCDPK1
239	LOC_Os10g42250		LOC_Os03g03660	OsCDPK1
240	LOC_Os03g14400		LOC_Os05g27930	OsDREB2B
241	LOC_Os04g11240		LOC_Os06g48950	OsARF19
242	LOC_Os06g11380		LOC_Os03g03660	OsCDPK1
243	LOC_Os01g25240		LOC_Os11g18170	OsGPX5
244	LOC_Os07g27390		LOC_Os06g48950	OsARF19
245	LOC_Os12g24580		LOC_Os09g32040	OsNAC42
246	LOC_Os01g62330		LOC_Os03g03660	OsCDPK1
247	LOC_Os09g04810		LOC_Os06g48950	OsARF19
248	LOC_Os06g10910		LOC_Os06g48950	OsARF19
249	LOC_Os03g13170		LOC_Os06g48950	OsARF19
250	LOC_Os11g45050		LOC_Os05g27930	OsDREB2B
251	LOC_Os09g04690		LOC_Os02g14730	LG1
252	LOC_Os06g10620		LOC_Os05g27930	OsDREB2B
253	LOC_Os01g61500	OsBAG4	LOC_Os06g48950	OsARF19
254	LOC_Os06g10290		LOC_Os06g48950	OsARF19
255	LOC_Os05g04630		LOC_Os03g03660	OsCDPK1
256	LOC_Os09g04440		LOC_Os03g03660	OsCDPK1
257	LOC_Os05g04620		LOC_Os06g48950	OsARF19
258	LOC_Os10g41380		LOC_Os03g03660	OsCDPK1
259	LOC_Os04g08520		LOC_Os06g48950	OsARF19
260	LOC_Os01g61400		LOC_Os03g03660	OsCDPK1
261	LOC_Os02g25170		LOC_Os02g14730	LG1
262	LOC_Os05g04530		LOC_Os03g03660	OsCDPK1
263	LOC_Os10g41260	OsMYBS2	LOC_Os09g32040	OsNAC42
264	LOC_Os03g12670		LOC_Os05g27930	OsDREB2B
265	LOC_Os12g24580		LOC_Os07g25710	OsPHR2
266	LOC_Os07g27390		LOC_Os03g03660	OsCDPK1
267	LOC_Os03g12670		LOC_Os03g03660	OsCDPK1
268	LOC_Os12g24580		LOC_Os06g48950	OsARF19
269	LOC_Os03g12650		LOC_Os05g27930	OsDREB2B
270	LOC_Os01g25240		LOC_Os07g25710	OsPHR2
271	LOC_Os05g03934		LOC_Os06g48950	OsARF19
272	LOC_Os02g24632		LOC_Os06g48950	OsARF19
273	LOC_Os09g03140		LOC_Os03g03660	OsCDPK1
274	LOC_Os02g24632		LOC_Os03g03660	OsCDPK1
275	LOC_Os03g12610		LOC_Os02g14730	LG1
276	LOC_Os07g27390		LOC_Os02g14730	LG1
277	LOC_Os01g25240		LOC_Os06g48950	OsARF19
278	LOC_Os10g40840		LOC_Os09g32040	OsNAC42
279	LOC_Os04g06280		LOC_Os03g03660	OsCDPK1
280	LOC_Os02g24614		LOC_Os03g03660	OsCDPK1
281	LOC_Os06g08530		LOC_Os05g27930	OsDREB2B
282	LOC_Os04g05650		LOC_Os03g03660	OsCDPK1
283	LOC_Os02g24604		LOC_Os06g48950	OsARF19
284	LOC_Os11g43900		LOC_Os07g25710	OsPHR2
285	LOC_Os02g24604		LOC_Os05g27930	OsDREB2B
286	LOC_Os05g03480		LOC_Os05g27930	OsDREB2B
287	LOC_Os01g60450		LOC_Os06g48950	OsARF19
288	LOC_Os06g07770		LOC_Os05g27930	OsDREB2B
289	LOC_Os07g27390		LOC_Os01g10610	OsBZR2
290	LOC_Os09g01590		LOC_Os09g32040	OsNAC42
291	LOC_Os03g06620		LOC_Os05g27930	OsDREB2B
292	LOC_Os03g11720		LOC_Os03g03660	OsCDPK1
293	LOC_Os10g40120		LOC_Os02g14730	LG1
294	LOC_Os09g01590		LOC_Os03g03660	OsCDPK1
295	LOC_Os04g05440		LOC_Os06g48950	OsARF19
296	LOC_Os12g24580		LOC_Os05g27930	OsDREB2B
297	LOC_Os03g11570		LOC_Os06g48950	OsARF19
298	LOC_Os03g06620		LOC_Os03g03660	OsCDPK1
299	LOC_Os01g25240		LOC_Os05g27930	OsDREB2B
300	LOC_Os03g11560		LOC_Os03g03660	OsCDPK1
301	LOC_Os09g00999		LOC_Os06g48950	OsARF19
302	LOC_Os09g00999		LOC_Os05g27930	OsDREB2B
303	LOC_Os03g11490		LOC_Os03g03660	OsCDPK1
304	LOC_Os03g11440		LOC_Os03g03660	OsCDPK1
305	LOC_Os06g46650		LOC_Os05g27930	OsDREB2B
306	LOC_Os08g45210		LOC_Os01g10610	OsBZR2
307	LOC_Os02g24586		LOC_Os05g27930	OsDREB2B
308	LOC_Os04g02980		LOC_Os01g10610	OsBZR2
309	LOC_Os07g25950		LOC_Os06g48950	OsARF19
310	LOC_Os05g02780		LOC_Os02g14730	LG1
311	LOC_Os05g02650		LOC_Os03g03660	OsCDPK1
312	LOC_Os05g02530	OsDHAR1	LOC_Os05g27930	OsDREB2B
313	LOC_Os03g11335		LOC_Os06g48950	OsARF19
314	LOC_Os07g25430		LOC_Os03g03660	OsCDPK1
315	LOC_Os06g06600		LOC_Os03g03660	OsCDPK1
316	LOC_Os03g11310		LOC_Os06g48950	OsARF19
317	LOC_Os01g59730		LOC_Os05g27930	OsDREB2B
318	LOC_Os10g38276		LOC_Os05g27930	OsDREB2B
319	LOC_Os06g06560		LOC_Os03g03660	OsCDPK1
320	LOC_Os04g02820		LOC_Os03g03660	OsCDPK1
321	LOC_Os03g11200		LOC_Os05g27930	OsDREB2B
322	LOC_Os06g06390		LOC_Os07g25710	OsPHR2
323	LOC_Os01g25240		LOC_Os03g20790	MHZ6
324	LOC_Os08g44560		LOC_Os03g03660	OsCDPK1
325	LOC_Os03g11010		LOC_Os07g25710	OsPHR2
326	LOC_Os04g02050		LOC_Os09g32040	OsNAC42
327	LOC_Os01g59300		LOC_Os06g48950	OsARF19
328	LOC_Os04g02050		LOC_Os03g03660	OsCDPK1
329	LOC_Os01g25240		LOC_Os03g03660	OsCDPK1
330	LOC_Os01g58890		LOC_Os05g27930	OsDREB2B
331	LOC_Os04g01690		LOC_Os07g25710	OsPHR2
332	LOC_Os02g22370		LOC_Os03g03660	OsCDPK1
333	LOC_Os04g01570		LOC_Os03g03660	OsCDPK1
334	LOC_Os05g01710		LOC_Os06g48950	OsARF19
335	LOC_Os01g58580		LOC_Os03g03660	OsCDPK1
336	LOC_Os12g24580		LOC_Os03g03660	OsCDPK1
337	LOC_Os05g01710		LOC_Os02g14730	LG1
338	LOC_Os08g41420		LOC_Os06g48950	OsARF19
339	LOC_Os03g10180		LOC_Os03g03660	OsCDPK1
340	LOC_Os06g05190		LOC_Os03g03660	OsCDPK1
341	LOC_Os08g44290		LOC_Os06g48950	OsARF19
342	LOC_Os08g44290		LOC_Os05g27930	OsDREB2B
343	LOC_Os02g22100		LOC_Os03g03660	OsCDPK1
344	LOC_Os07g22560		LOC_Os09g32040	OsNAC42
345	LOC_Os06g05120		LOC_Os06g48950	OsARF19
346	LOC_Os08g44240		LOC_Os06g48950	OsARF19
347	LOC_Os01g25240		LOC_Os02g14730	LG1
348	LOC_Os06g05110		LOC_Os05g27930	OsDREB2B
349	LOC_Os03g64400		LOC_Os02g14730	LG1
350	LOC_Os05g01530		LOC_Os06g48950	OsARF19
351	LOC_Os01g58038		LOC_Os06g48950	OsARF19
352	LOC_Os12g24580		LOC_Os02g14730	LG1
353	LOC_Os01g58038		LOC_Os05g27930	OsDREB2B
354	LOC_Os02g21730		LOC_Os01g10610	OsBZR2
355	LOC_Os05g01490		LOC_Os09g32040	OsNAC42
356	LOC_Os10g36880		LOC_Os05g27930	OsDREB2B
357	LOC_Os03g64020		LOC_Os03g03660	OsCDPK1
358	LOC_Os03g64020		LOC_Os02g14730	LG1
359	LOC_Os08g43230		LOC_Os03g03660	OsCDPK1
360	LOC_Os03g63910		LOC_Os06g48950	OsARF19
361	LOC_Os06g04710		LOC_Os03g03660	OsCDPK1
362	LOC_Os03g08580		LOC_Os03g03660	OsCDPK1
363	LOC_Os10g36680		LOC_Os01g10610	OsBZR2
364	LOC_Os07g20410		LOC_Os05g27930	OsDREB2B
365	LOC_Os01g25240		LOC_Os01g10610	OsBZR2
366	LOC_Os05g01020		LOC_Os03g03660	OsCDPK1
367	LOC_Os07g18030		LOC_Os06g48950	OsARF19
368	LOC_Os07g01760		LOC_Os05g27930	OsDREB2B
369	LOC_Os02g20970		LOC_Os02g14730	LG1
370	LOC_Os10g35770		LOC_Os06g48950	OsARF19
371	LOC_Os08g42420		LOC_Os02g14730	LG1
372	LOC_Os04g59130		LOC_Os03g20790	MHZ6
373	LOC_Os03g08010		LOC_Os05g27930	OsDREB2B
374	LOC_Os03g63020		LOC_Os05g27930	OsDREB2B
375	LOC_Os01g24340		LOC_Os02g14730	LG1
376	LOC_Os06g03560		LOC_Os06g48950	OsARF19
377	LOC_Os10g35770		LOC_Os03g03660	OsCDPK1
378	LOC_Os04g58790		LOC_Os03g03660	OsCDPK1
379	LOC_Os01g23910		LOC_Os03g03660	OsCDPK1
380	LOC_Os10g35770		LOC_Os02g14730	LG1
381	LOC_Os04g58710		LOC_Os03g03660	OsCDPK1
382	LOC_Os10g35770		LOC_Os01g10610	OsBZR2
383	LOC_Os08g41830		LOC_Os01g10610	OsBZR2
384	LOC_Os02g19950		LOC_Os03g03660	OsCDPK1
385	LOC_Os12g22680		LOC_Os06g48950	OsARF19
386	LOC_Os01g57968		LOC_Os02g14730	LG1
387	LOC_Os06g02490		LOC_Os06g48950	OsARF19
388	LOC_Os03g62280		LOC_Os06g48950	OsARF19
389	LOC_Os08g41590		LOC_Os05g27930	OsDREB2B
390	LOC_Os08g41590		LOC_Os03g20790	MHZ6
391	LOC_Os03g62280		LOC_Os02g14730	LG1
392	LOC_Os12g22620		LOC_Os05g27930	OsDREB2B
393	LOC_Os01g22990		LOC_Os06g48950	OsARF19
394	LOC_Os10g35220		LOC_Os03g03660	OsCDPK1
395	LOC_Os06g02260		LOC_Os03g03660	OsCDPK1
396	LOC_Os10g35110		LOC_Os03g03660	OsCDPK1
397	LOC_Os01g22980		LOC_Os03g03660	OsCDPK1
398	LOC_Os04g57930		LOC_Os03g03660	OsCDPK1
399	LOC_Os10g35060		LOC_Os05g27930	OsDREB2B
400	LOC_Os01g22980		LOC_Os01g10610	OsBZR2
401	LOC_Os01g22900		LOC_Os05g27930	OsDREB2B
402	LOC_Os04g57690		LOC_Os05g27930	OsDREB2B
403	LOC_Os06g02090		LOC_Os03g03660	OsCDPK1
404	LOC_Os06g02028		LOC_Os05g27930	OsDREB2B
405	LOC_Os10g35010		LOC_Os06g48950	OsARF19
406	LOC_Os10g35010		LOC_Os05g27930	OsDREB2B
407	LOC_Os06g01980		LOC_Os03g03660	OsCDPK1
408	LOC_Os04g57440		LOC_Os05g27930	OsDREB2B
409	LOC_Os01g22870		LOC_Os06g48950	OsARF19
410	LOC_Os11g07400		LOC_Os01g10610	OsBZR2
411	LOC_Os12g21830		LOC_Os03g03660	OsCDPK1
412	LOC_Os12g21830		LOC_Os01g10610	OsBZR2
413	LOC_Os03g61890		LOC_Os01g10610	OsBZR2
414	LOC_Os02g18180		LOC_Os05g27930	OsDREB2B
415	LOC_Os01g57958		LOC_Os06g48950	OsARF19
416	LOC_Os08g40660		LOC_Os03g03660	OsCDPK1
417	LOC_Os12g42876		LOC_Os05g27930	OsDREB2B
418	LOC_Os07g13230		LOC_Os03g03660	OsCDPK1
419	LOC_Os06g01670		LOC_Os05g27930	OsDREB2B
420	LOC_Os10g34083		LOC_Os03g03660	OsCDPK1
421	LOC_Os06g01670		LOC_Os03g03660	OsCDPK1
422	LOC_Os01g57958		LOC_Os03g03660	OsCDPK1
423	LOC_Os01g22520		LOC_Os06g48950	OsARF19
424	LOC_Os06g01630		LOC_Os06g48950	OsARF19
425	LOC_Os12g20150		LOC_Os07g25710	OsPHR2
426	LOC_Os02g17970		LOC_Os05g27930	OsDREB2B
427	LOC_Os06g01460		LOC_Os05g27930	OsDREB2B
428	LOC_Os10g33900		LOC_Os06g48950	OsARF19
429	LOC_Os07g12260		LOC_Os03g03660	OsCDPK1
430	LOC_Os01g22352		LOC_Os03g03660	OsCDPK1
431	LOC_Os06g01090		LOC_Os07g25710	OsPHR2
432	LOC_Os02g17500		LOC_Os03g03660	OsCDPK1
433	LOC_Os08g39570		LOC_Os02g14730	LG1
434	LOC_Os04g56510		LOC_Os05g27930	OsDREB2B
435	LOC_Os10g33630		LOC_Os07g25710	OsPHR2
436	LOC_Os03g05980		LOC_Os03g03660	OsCDPK1
437	LOC_Os03g60639		LOC_Os03g03660	OsCDPK1
438	LOC_Os03g60639		LOC_Os02g14730	LG1
439	LOC_Os04g38330		LOC_Os03g03660	OsCDPK1
440	LOC_Os04g55960		LOC_Os01g10610	OsBZR2
441	LOC_Os07g11290		LOC_Os05g27930	OsDREB2B
442	LOC_Os12g19381		LOC_Os05g27930	OsDREB2B
443	LOC_Os07g11150		LOC_Os05g27930	OsDREB2B
444	LOC_Os05g51550		LOC_Os03g03660	OsCDPK1
445	LOC_Os02g16000		LOC_Os06g48950	OsARF19
446	LOC_Os10g32730		LOC_Os03g03660	OsCDPK1
447	LOC_Os08g39150		LOC_Os07g25710	OsPHR2
448	LOC_Os01g57550		LOC_Os05g27930	OsDREB2B
449	LOC_Os04g55810		LOC_Os03g03660	OsCDPK1
450	LOC_Os03g05740		LOC_Os07g25710	OsPHR2
451	LOC_Os07g10770		LOC_Os05g27930	OsDREB2B
452	LOC_Os11g43140		LOC_Os05g27930	OsDREB2B
453	LOC_Os02g15810		LOC_Os05g27930	OsDREB2B
454	LOC_Os07g10600		LOC_Os06g48950	OsARF19
455	LOC_Os02g15660		LOC_Os06g48950	OsARF19
456	LOC_Os02g15660		LOC_Os05g27930	OsDREB2B
457	LOC_Os03g05720		LOC_Os05g27930	OsDREB2B
458	LOC_Os07g10495		LOC_Os06g48950	OsARF19
459	LOC_Os01g20110		LOC_Os09g32040	OsNAC42
460	LOC_Os01g20110		LOC_Os03g03660	OsCDPK1
461	LOC_Os02g15550		LOC_Os03g03660	OsCDPK1
462	LOC_Os10g31950		LOC_Os05g27930	OsDREB2B
463	LOC_Os07g10490		LOC_Os03g03660	OsCDPK1
464	LOC_Os10g19860		LOC_Os06g48950	OsARF19
465	LOC_Os05g50750		LOC_Os06g48950	OsARF19
466	LOC_Os03g05334		LOC_Os05g27930	OsDREB2B
467	LOC_Os01g19460		LOC_Os02g14730	LG1
468	LOC_Os03g59320		LOC_Os05g27930	OsDREB2B
469	LOC_Os05g37330		LOC_Os05g27930	OsDREB2B
470	LOC_Os10g39200		LOC_Os06g48950	OsARF19
471	LOC_Os02g14840		LOC_Os06g48950	OsARF19
472	LOC_Os07g09580		LOC_Os05g27930	OsDREB2B
473	LOC_Os03g59210		LOC_Os03g03660	OsCDPK1
474	LOC_Os03g04960		LOC_Os03g03660	OsCDPK1
475	LOC_Os10g30750		LOC_Os05g27930	OsDREB2B
476	LOC_Os04g55030		LOC_Os06g48950	OsARF19
477	LOC_Os07g09420		LOC_Os05g27930	OsDREB2B
478	LOC_Os04g54800		LOC_Os06g48950	OsARF19
479	LOC_Os03g04920	OsMRP5	LOC_Os03g03660	OsCDPK1
480	LOC_Os05g50300		LOC_Os03g03660	OsCDPK1
481	LOC_Os08g37790		LOC_Os03g20790	MHZ6
482	LOC_Os03g59170		LOC_Os03g03660	OsCDPK1
483	LOC_Os03g04600		LOC_Os05g27930	OsDREB2B
484	LOC_Os10g30520		LOC_Os05g27930	OsDREB2B
485	LOC_Os01g56360		LOC_Os02g14730	LG1
486	LOC_Os03g58990		LOC_Os05g27930	OsDREB2B
487	LOC_Os01g56310		LOC_Os06g48950	OsARF19
488	LOC_Os03g58960		LOC_Os06g48950	OsARF19
489	LOC_Os12g16710		LOC_Os06g48950	OsARF19
490	LOC_Os05g49980		LOC_Os09g32040	OsNAC42
491	LOC_Os07g08840		LOC_Os03g03660	OsCDPK1
492	LOC_Os10g29530		LOC_Os03g03660	OsCDPK1
493	LOC_Os07g08790		LOC_Os03g03660	OsCDPK1
494	LOC_Os03g04430		LOC_Os05g27930	OsDREB2B
495	LOC_Os05g49880		LOC_Os05g27930	OsDREB2B
496	LOC_Os03g04430		LOC_Os03g03660	OsCDPK1
497	LOC_Os02g55720		LOC_Os06g48950	OsARF19
498	LOC_Os02g13840		LOC_Os07g25710	OsPHR2
499	LOC_Os03g04340		LOC_Os03g03660	OsCDPK1
500	LOC_Os02g55720		LOC_Os03g03660	OsCDPK1
501	LOC_Os04g53490		LOC_Os06g48950	OsARF19
502	LOC_Os02g13400		LOC_Os06g48950	OsARF19
503	LOC_Os05g49830		LOC_Os07g25710	OsPHR2
504	LOC_Os07g07990		LOC_Os01g10610	OsBZR2
505	LOC_Os02g13304		LOC_Os03g20790	MHZ6
506	LOC_Os07g07540		LOC_Os06g48950	OsARF19
507	LOC_Os03g03680		LOC_Os05g27930	OsDREB2B
508	LOC_Os01g17240		LOC_Os05g27930	OsDREB2B
509	LOC_Os03g57760		LOC_Os03g03660	OsCDPK1
510	LOC_Os05g49830		LOC_Os02g14730	LG1
511	LOC_Os08g35520		LOC_Os01g10610	OsBZR2
512	LOC_Os12g13209		LOC_Os05g27930	OsDREB2B
513	LOC_Os07g07260		LOC_Os03g03660	OsCDPK1
514	LOC_Os10g26620		LOC_Os03g03660	OsCDPK1
515	LOC_Os12g12990		LOC_Os03g03660	OsCDPK1
516	LOC_Os04g53220		LOC_Os03g03660	OsCDPK1
517	LOC_Os03g03360		LOC_Os03g20790	MHZ6
518	LOC_Os12g12850		LOC_Os03g03660	OsCDPK1
519	LOC_Os03g57040		LOC_Os05g27930	OsDREB2B
520	LOC_Os12g12490		LOC_Os05g27930	OsDREB2B
521	LOC_Os01g17170	YGL8	LOC_Os05g27930	OsDREB2B
522	LOC_Os10g25430		LOC_Os03g03660	OsCDPK1
523	LOC_Os07g06590		LOC_Os03g03660	OsCDPK1
524	LOC_Os04g52940		LOC_Os06g48950	OsARF19
525	LOC_Os03g56900		LOC_Os02g14730	LG1
526	LOC_Os05g49160		LOC_Os03g03660	OsCDPK1
527	LOC_Os07g06450		LOC_Os03g03660	OsCDPK1
528	LOC_Os12g11750		LOC_Os06g48950	OsARF19
529	LOC_Os01g54920		LOC_Os03g03660	OsCDPK1
530	LOC_Os07g06450		LOC_Os01g10610	OsBZR2
531	LOC_Os09g32510		LOC_Os03g03660	OsCDPK1
532	LOC_Os03g02020		LOC_Os03g03660	OsCDPK1
533	LOC_Os05g48870		LOC_Os03g03660	OsCDPK1
534	LOC_Os02g12600		LOC_Os06g48950	OsARF19
535	LOC_Os06g39728		LOC_Os02g14730	LG1
536	LOC_Os01g54540		LOC_Os03g03660	OsCDPK1
537	LOC_Os08g33270		LOC_Os07g25710	OsPHR2
538	LOC_Os12g10810		LOC_Os03g03660	OsCDPK1
539	LOC_Os10g23100		LOC_Os07g25710	OsPHR2
540	LOC_Os01g54390		LOC_Os02g14730	LG1
541	LOC_Os02g12480		LOC_Os03g03660	OsCDPK1
542	LOC_Os05g48340		LOC_Os01g10610	OsBZR2
543	LOC_Os12g10730		LOC_Os03g03660	OsCDPK1
544	LOC_Os08g32650		LOC_Os06g48950	OsARF19
545	LOC_Os01g54270		LOC_Os05g27930	OsDREB2B
546	LOC_Os03g01250		LOC_Os07g25710	OsPHR2
547	LOC_Os04g51970		LOC_Os03g03660	OsCDPK1
548	LOC_Os06g31070		LOC_Os05g27930	OsDREB2B
549	LOC_Os10g22100		LOC_Os05g27930	OsDREB2B
550	LOC_Os03g01060		LOC_Os05g27930	OsDREB2B
551	LOC_Os07g05360		LOC_Os06g48950	OsARF19
552	LOC_Os10g22050		LOC_Os03g03660	OsCDPK1
553	LOC_Os05g48320		LOC_Os07g25710	OsPHR2
554	LOC_Os08g31970		LOC_Os07g25710	OsPHR2
555	LOC_Os05g48320		LOC_Os06g48950	OsARF19
556	LOC_Os03g01014		LOC_Os02g14730	LG1
557	LOC_Os03g01012		LOC_Os03g03660	OsCDPK1
558	LOC_Os01g16240		LOC_Os05g27930	OsDREB2B
559	LOC_Os10g21418		LOC_Os03g20790	MHZ6
560	LOC_Os04g51440		LOC_Os06g48950	OsARF19
561	LOC_Os07g04910		LOC_Os05g27930	OsDREB2B
562	LOC_Os12g10580		LOC_Os06g48950	OsARF19
563	LOC_Os02g11740		LOC_Os05g27930	OsDREB2B
564	LOC_Os12g10580		LOC_Os05g27930	OsDREB2B
565	LOC_Os01g53710		LOC_Os03g03660	OsCDPK1
566	LOC_Os05g48320		LOC_Os03g03660	OsCDPK1
567	LOC_Os08g31000		LOC_Os03g03660	OsCDPK1
568	LOC_Os01g53520		LOC_Os05g27930	OsDREB2B
569	LOC_Os02g11705		LOC_Os01g10610	OsBZR2
570	LOC_Os08g30790		LOC_Os05g27930	OsDREB2B
571	LOC_Os10g21396		LOC_Os05g27930	OsDREB2B
572	LOC_Os03g55240		LOC_Os06g48950	OsARF19
573	LOC_Os01g53390		LOC_Os03g03660	OsCDPK1
574	LOC_Os02g58090		LOC_Os07g25710	OsPHR2
575	LOC_Os05g48320		LOC_Os01g10610	OsBZR2
576	LOC_Os08g30770		LOC_Os09g32040	OsNAC42
577	LOC_Os12g10580		LOC_Os03g03660	OsCDPK1
578	LOC_Os05g48190		LOC_Os03g03660	OsCDPK1
579	LOC_Os10g21356		LOC_Os05g27930	OsDREB2B
580	LOC_Os12g10580		LOC_Os02g14730	LG1
581	LOC_Os09g12560		LOC_Os05g27930	OsDREB2B
582	LOC_Os08g14620		LOC_Os05g27930	OsDREB2B
583	LOC_Os10g21310		LOC_Os02g14730	LG1
584	LOC_Os04g49940		LOC_Os01g10610	OsBZR2
585	LOC_Os04g49790		LOC_Os02g14730	LG1
586	LOC_Os01g52630		LOC_Os03g03660	OsCDPK1
587	LOC_Os08g02690		LOC_Os05g27930	OsDREB2B
588	LOC_Os04g49610		LOC_Os06g48950	OsARF19
589	LOC_Os02g57260		LOC_Os02g14730	LG1
590	LOC_Os01g15480		LOC_Os09g32040	OsNAC42
591	LOC_Os03g53590		LOC_Os07g25710	OsPHR2
592	LOC_Os05g46720		LOC_Os06g48950	OsARF19
593	LOC_Os04g49340		LOC_Os06g48950	OsARF19
594	LOC_Os05g46660		LOC_Os05g27930	OsDREB2B
595	LOC_Os02g10350		LOC_Os06g48950	OsARF19
596	LOC_Os10g26990		LOC_Os09g32040	OsNAC42
597	LOC_Os10g26990		LOC_Os06g48950	OsARF19
598	LOC_Os04g49140		LOC_Os03g03660	OsCDPK1
599	LOC_Os12g09460		LOC_Os05g27930	OsDREB2B
600	LOC_Os12g09410		LOC_Os05g27930	OsDREB2B
601	LOC_Os12g09130		LOC_Os06g48950	OsARF19
602	LOC_Os02g56850		LOC_Os03g03660	OsCDPK1
603	LOC_Os02g56730		LOC_Os03g03660	OsCDPK1
604	LOC_Os12g08830		LOC_Os06g48950	OsARF19
605	LOC_Os03g53190		LOC_Os05g27930	OsDREB2B
606	LOC_Os02g56320		LOC_Os06g48950	OsARF19
607	LOC_Os05g45870		LOC_Os09g32040	OsNAC42
608	LOC_Os02g56180		LOC_Os09g32040	OsNAC42
609	LOC_Os03g53190		LOC_Os02g14730	LG1
610	LOC_Os05g45770		LOC_Os09g32040	OsNAC42
611	LOC_Os10g21268		LOC_Os06g48950	OsARF19
612	LOC_Os05g45620		LOC_Os09g32040	OsNAC42
613	LOC_Os05g45420		LOC_Os06g48950	OsARF19
614	LOC_Os01g51430		LOC_Os06g48950	OsARF19
615	LOC_Os05g45420		LOC_Os05g27930	OsDREB2B
616	LOC_Os03g04410		LOC_Os06g48950	OsARF19
617	LOC_Os01g51290		LOC_Os06g48950	OsARF19
618	LOC_Os05g45350		LOC_Os03g03660	OsCDPK1
619	LOC_Os12g08170		LOC_Os06g48950	OsARF19
620	LOC_Os02g55590		LOC_Os05g27930	OsDREB2B
621	LOC_Os01g51190		LOC_Os06g48950	OsARF19
622	LOC_Os05g44922		LOC_Os03g03660	OsCDPK1
623	LOC_Os01g51154		LOC_Os03g03660	OsCDPK1
624	LOC_Os01g50930		LOC_Os06g48950	OsARF19
625	LOC_Os12g07460		LOC_Os05g27930	OsDREB2B
626	LOC_Os02g55420		LOC_Os09g32040	OsNAC42
627	LOC_Os02g55340		LOC_Os06g48950	OsARF19
628	LOC_Os01g50930		LOC_Os03g03660	OsCDPK1
629	LOC_Os03g52690		LOC_Os03g03660	OsCDPK1
630	LOC_Os10g21268		LOC_Os03g20790	MHZ6
631	LOC_Os01g50720		LOC_Os02g14730	LG1
632	LOC_Os01g50700		LOC_Os05g27930	OsDREB2B
633	LOC_Os10g38206		LOC_Os03g03660	OsCDPK1
634	LOC_Os12g07110		LOC_Os07g25710	OsPHR2
635	LOC_Os12g24210		LOC_Os07g25710	OsPHR2
636	LOC_Os10g21268		LOC_Os03g03660	OsCDPK1
637	LOC_Os10g31000		LOC_Os05g27930	OsDREB2B
638	LOC_Os02g55060		LOC_Os06g48950	OsARF19
639	LOC_Os05g43630		LOC_Os03g03660	OsCDPK1
640	LOC_Os12g34092		LOC_Os03g03660	OsCDPK1
641	LOC_Os12g24210		LOC_Os06g48950	OsARF19
642	LOC_Os12g34092		LOC_Os01g10610	OsBZR2
643	LOC_Os03g52350		LOC_Os05g27930	OsDREB2B
644	LOC_Os10g21268		LOC_Os02g14730	LG1
645	LOC_Os05g41510		LOC_Os01g10610	OsBZR2
646	LOC_Os06g49040		LOC_Os05g27930	OsDREB2B
647	LOC_Os02g08140		LOC_Os03g03660	OsCDPK1
648	LOC_Os06g19470		LOC_Os05g27930	OsDREB2B
649	LOC_Os01g50490		LOC_Os06g48950	OsARF19
650	LOC_Os08g23930		LOC_Os09g32040	OsNAC42
651	LOC_Os01g14900		LOC_Os05g27930	OsDREB2B
652	LOC_Os03g52150		LOC_Os06g48950	OsARF19
653	LOC_Os04g46960	OsGPX1	LOC_Os12g43950
654	LOC_Os05g43490		LOC_Os01g10610	OsBZR2
655	LOC_Os04g46960	OsGPX1	LOC_Os12g43560
656	LOC_Os03g52130		LOC_Os07g25710	OsPHR2
657	LOC_Os04g46960	OsGPX1	LOC_Os12g40520
658	LOC_Os04g46960	OsGPX1	LOC_Os12g38930
659	LOC_Os05g43220		LOC_Os03g03660	OsCDPK1
660	LOC_Os04g46960	OsGPX1	LOC_Os12g38400
661	LOC_Os04g46960	OsGPX1	LOC_Os12g37970
662	LOC_Os12g24210		LOC_Os05g27930	OsDREB2B
663	LOC_Os10g21258		LOC_Os09g32040	OsNAC42
664	LOC_Os01g50370		LOC_Os06g48950	OsARF19
665	LOC_Os04g46960	OsGPX1	LOC_Os12g27090
666	LOC_Os08g23440	OsCCC1	LOC_Os05g27930	OsDREB2B
667	LOC_Os04g46960	OsGPX1	LOC_Os12g14450
668	LOC_Os10g21250		LOC_Os03g03660	OsCDPK1
669	LOC_Os01g14810		LOC_Os05g27930	OsDREB2B
670	LOC_Os04g46960	OsGPX1	LOC_Os12g09590
671	LOC_Os04g46960	OsGPX1	LOC_Os12g07160
672	LOC_Os12g05230		LOC_Os03g03660	OsCDPK1
673	LOC_Os04g46960	OsGPX1	LOC_Os12g02440
674	LOC_Os04g46960	OsGPX1	LOC_Os12g02130
675	LOC_Os04g46960	OsGPX1	LOC_Os11g46250
676	LOC_Os04g46960	OsGPX1	LOC_Os11g39200
677	LOC_Os02g07790		LOC_Os06g48950	OsARF19
678	LOC_Os03g51660		LOC_Os03g03660	OsCDPK1
679	LOC_Os01g14690		LOC_Os06g48950	OsARF19
680	LOC_Os04g46960	OsGPX1	LOC_Os11g35090
681	LOC_Os04g46960	OsGPX1	LOC_Os11g33000
682	LOC_Os01g14670		LOC_Os06g48950	OsARF19
683	LOC_Os04g46960	OsGPX1	LOC_Os11g30520
684	LOC_Os04g46960	OsGPX1	LOC_Os11g14180
685	LOC_Os04g46960	OsGPX1	LOC_Os11g10040
686	LOC_Os04g46960	OsGPX1	LOC_Os11g06910
687	LOC_Os05g42300		LOC_Os05g27930	OsDREB2B
688	LOC_Os04g46960	OsGPX1	LOC_Os11g06010
689	LOC_Os12g05050		LOC_Os05g27930	OsDREB2B
690	LOC_Os04g46960	OsGPX1	LOC_Os11g05130
691	LOC_Os01g14580		LOC_Os07g25710	OsPHR2
692	LOC_Os10g21234		LOC_Os05g27930	OsDREB2B
693	LOC_Os04g46960	OsGPX1	LOC_Os11g04740
694	LOC_Os04g46960	OsGPX1	LOC_Os11g01240
695	LOC_Os04g46960	OsGPX1	LOC_Os10g42650
696	LOC_Os05g42290		LOC_Os03g03660	OsCDPK1
697	LOC_Os04g46960	OsGPX1	LOC_Os10g41190
698	LOC_Os04g46960	OsGPX1	LOC_Os10g38402
699	LOC_Os12g04990		LOC_Os06g48950	OsARF19
700	LOC_Os03g51620		LOC_Os05g27930	OsDREB2B
701	LOC_Os04g46960	OsGPX1	LOC_Os10g26430
702	LOC_Os04g46960	OsGPX1	LOC_Os10g02500
703	LOC_Os04g46960	OsGPX1	LOC_Os10g01610
704	LOC_Os04g46960	OsGPX1	LOC_Os09g35710
705	LOC_Os10g21212		LOC_Os05g27930	OsDREB2B
706	LOC_Os04g46960	OsGPX1	LOC_Os09g29750
707	LOC_Os04g46960	OsGPX1	LOC_Os09g29370
708	LOC_Os04g46960	OsGPX1	LOC_Os09g27500
709	LOC_Os04g46960	OsGPX1	LOC_Os09g20350
710	LOC_Os04g46960	OsGPX1	LOC_Os09g08700
711	LOC_Os02g54280		LOC_Os07g25710	OsPHR2
712	LOC_Os04g46960	OsGPX1	LOC_Os09g04800
713	LOC_Os01g52100		LOC_Os01g10610	OsBZR2
714	LOC_Os05g01820		LOC_Os06g48950	OsARF19
715	LOC_Os04g46960	OsGPX1	LOC_Os08g44820
716	LOC_Os04g46960	OsGPX1	LOC_Os08g37060
717	LOC_Os03g51610		LOC_Os05g27930	OsDREB2B
718	LOC_Os04g46960	OsGPX1	LOC_Os08g28730
719	LOC_Os04g46960	OsGPX1	LOC_Os08g10550
720	LOC_Os04g46960	OsGPX1	LOC_Os08g07830
721	LOC_Os04g46960	OsGPX1	LOC_Os08g06800
722	LOC_Os04g46960	OsGPX1	LOC_Os08g01750
723	LOC_Os04g46960	OsGPX1	LOC_Os07g48700
724	LOC_Os04g46960	OsGPX1	LOC_Os07g46690
725	LOC_Os02g54010		LOC_Os05g27930	OsDREB2B
726	LOC_Os01g14140		LOC_Os03g03660	OsCDPK1
727	LOC_Os04g46960	OsGPX1	LOC_Os07g42900
728	LOC_Os04g46960	OsGPX1	LOC_Os07g37650
729	LOC_Os12g04270		LOC_Os03g03660	OsCDPK1
730	LOC_Os04g46960	OsGPX1	LOC_Os07g36750
731	LOC_Os04g46960	OsGPX1	LOC_Os07g34020
732	LOC_Os12g24210		LOC_Os03g03660	OsCDPK1
733	LOC_Os10g21196		LOC_Os07g25710	OsPHR2
734	LOC_Os04g46960	OsGPX1	LOC_Os07g31850
735	LOC_Os04g46960	OsGPX1	LOC_Os07g31420
736	LOC_Os04g46960	OsGPX1	LOC_Os07g30450
737	LOC_Os04g46960	OsGPX1	LOC_Os07g25710	OsPHR2
738	LOC_Os10g21196		LOC_Os05g27930	OsDREB2B
739	LOC_Os04g46960	OsGPX1	LOC_Os07g25680
740	LOC_Os04g46960	OsGPX1	LOC_Os07g19060
741	LOC_Os08g21804		LOC_Os02g14730	LG1
742	LOC_Os04g46960	OsGPX1	LOC_Os07g10550
743	LOC_Os04g46960	OsGPX1	LOC_Os07g09740
744	LOC_Os04g46960	OsGPX1	LOC_Os06g49040
745	LOC_Os04g46960	OsGPX1	LOC_Os06g48950	OsARF19
746	LOC_Os03g02590		LOC_Os03g03660	OsCDPK1
747	LOC_Os04g46960	OsGPX1	LOC_Os06g47170
748	LOC_Os04g46960	OsGPX1	LOC_Os06g40740
749	LOC_Os10g21196		LOC_Os01g10610	OsBZR2
750	LOC_Os04g46960	OsGPX1	LOC_Os06g19470
751	LOC_Os04g46960	OsGPX1	LOC_Os06g17440
752	LOC_Os08g20544		LOC_Os09g32040	OsNAC42
753	LOC_Os04g46960	OsGPX1	LOC_Os06g13630
754	LOC_Os10g21194		LOC_Os03g03660	OsCDPK1
755	LOC_Os04g46960	OsGPX1	LOC_Os06g10690
756	LOC_Os04g46960	OsGPX1	LOC_Os06g10220
757	LOC_Os04g46960	OsGPX1	LOC_Os06g09890
758	LOC_Os04g46960	OsGPX1	LOC_Os06g05100
759	LOC_Os04g46960	OsGPX1	LOC_Os06g01190
760	LOC_Os04g46960	OsGPX1	LOC_Os05g49800
761	LOC_Os12g03860		LOC_Os03g03660	OsCDPK1
762	LOC_Os04g46960	OsGPX1	LOC_Os05g49180
763	LOC_Os04g46960	OsGPX1	LOC_Os05g43950
764	LOC_Os01g49219		LOC_Os03g03660	OsCDPK1
765	LOC_Os04g46960	OsGPX1	LOC_Os05g34720
766	LOC_Os04g46960	OsGPX1	LOC_Os05g29700
767	LOC_Os04g46960	OsGPX1	LOC_Os05g28300
768	LOC_Os04g46960	OsGPX1	LOC_Os05g27930	OsDREB2B
769	LOC_Os04g46960	OsGPX1	LOC_Os05g15890
770	LOC_Os05g41210		LOC_Os05g27930	OsDREB2B
771	LOC_Os01g13200		LOC_Os09g32040	OsNAC42
772	LOC_Os04g46960	OsGPX1	LOC_Os05g06350
773	LOC_Os04g46960	OsGPX1	LOC_Os05g05710
774	LOC_Os04g46960	OsGPX1	LOC_Os05g02580
775	LOC_Os04g46960	OsGPX1	LOC_Os04g57610
776	LOC_Os05g41060		LOC_Os05g27930	OsDREB2B
777	LOC_Os04g46960	OsGPX1	LOC_Os04g55970
778	LOC_Os04g46960	OsGPX1	LOC_Os04g54720
779	LOC_Os04g46960	OsGPX1	LOC_Os04g52290
780	LOC_Os04g46960	OsGPX1	LOC_Os04g51370
781	LOC_Os04g46960	OsGPX1	LOC_Os04g51120
782	LOC_Os01g48930		LOC_Os03g03660	OsCDPK1
783	LOC_Os04g46960	OsGPX1	LOC_Os04g48260
784	LOC_Os05g41000		LOC_Os02g14730	LG1
785	LOC_Os04g46960	OsGPX1	LOC_Os04g47180
786	LOC_Os04g46960	OsGPX1	LOC_Os04g37690
787	LOC_Os04g46960	OsGPX1	LOC_Os04g37540
788	LOC_Os04g46960	OsGPX1	LOC_Os04g33950
789	LOC_Os10g20480		LOC_Os06g48950	OsARF19
790	LOC_Os04g46960	OsGPX1	LOC_Os04g31400
791	LOC_Os04g46960	OsGPX1	LOC_Os04g12130
792	LOC_Os04g46960	OsGPX1	LOC_Os04g10680
793	LOC_Os08g19610		LOC_Os05g27930	OsDREB2B
794	LOC_Os02g06650		LOC_Os03g03660	OsCDPK1
795	LOC_Os04g46960	OsGPX1	LOC_Os03g61730
796	LOC_Os01g48490		LOC_Os06g48950	OsARF19
797	LOC_Os04g46960	OsGPX1	LOC_Os03g61620
798	LOC_Os08g42690		LOC_Os05g27930	OsDREB2B
799	LOC_Os12g03060		LOC_Os05g27930	OsDREB2B
800	LOC_Os04g46960	OsGPX1	LOC_Os03g57450
801	LOC_Os04g46960	OsGPX1	LOC_Os03g57430
802	LOC_Os04g46960	OsGPX1	LOC_Os03g55130
803	LOC_Os03g58970		LOC_Os05g27930	OsDREB2B
804	LOC_Os04g46960	OsGPX1	LOC_Os03g53280
805	LOC_Os06g02380		LOC_Os03g03660	OsCDPK1
806	LOC_Os04g46960	OsGPX1	LOC_Os03g50390
807	LOC_Os05g40520		LOC_Os07g25710	OsPHR2
808	LOC_Os01g48444		LOC_Os03g03660	OsCDPK1
809	LOC_Os04g46960	OsGPX1	LOC_Os03g49170
810	LOC_Os04g46960	OsGPX1	LOC_Os03g39050
811	LOC_Os04g46960	OsGPX1	LOC_Os03g38720
812	LOC_Os10g19110		LOC_Os05g27930	OsDREB2B
813	LOC_Os04g46960	OsGPX1	LOC_Os03g37970
814	LOC_Os04g46960	OsGPX1	LOC_Os03g31880
815	LOC_Os04g46960	OsGPX1	LOC_Os03g31070
816	LOC_Os04g46960	OsGPX1	LOC_Os03g19890
817	LOC_Os04g46960	OsGPX1	LOC_Os03g17210
818	LOC_Os04g46960	OsGPX1	LOC_Os03g16580
819	LOC_Os12g02560		LOC_Os06g48950	OsARF19
820	LOC_Os04g46960	OsGPX1	LOC_Os03g13970
821	LOC_Os08g18970		LOC_Os03g03660	OsCDPK1
822	LOC_Os04g46960	OsGPX1	LOC_Os03g13790
823	LOC_Os04g46960	OsGPX1	LOC_Os03g12370
824	LOC_Os04g46960	OsGPX1	LOC_Os03g09220
825	LOC_Os04g46960	OsGPX1	LOC_Os03g08430
826	LOC_Os01g12710		LOC_Os03g03660	OsCDPK1
827	LOC_Os03g49940		LOC_Os02g14730	LG1
828	LOC_Os04g46960	OsGPX1	LOC_Os03g04990
829	LOC_Os04g46960	OsGPX1	LOC_Os03g04410
830	LOC_Os02g52650		LOC_Os03g20790	MHZ6
831	LOC_Os04g46960	OsGPX1	LOC_Os03g04300
832	LOC_Os04g46960	OsGPX1	LOC_Os03g03660	OsCDPK1
833	LOC_Os04g46960	OsGPX1	LOC_Os02g57860
834	LOC_Os03g49660		LOC_Os06g48950	OsARF19
835	LOC_Os04g46960	OsGPX1	LOC_Os02g57690
836	LOC_Os04g46960	OsGPX1	LOC_Os02g57650
837	LOC_Os04g46960	OsGPX1	LOC_Os02g57610
838	LOC_Os04g46960	OsGPX1	LOC_Os02g55720
839	LOC_Os04g46960	OsGPX1	LOC_Os02g55640
840	LOC_Os04g46960	OsGPX1	LOC_Os02g54160
841	LOC_Os04g46960	OsGPX1	LOC_Os02g53990
842	LOC_Os02g52420		LOC_Os06g48950	OsARF19
843	LOC_Os04g46960	OsGPX1	LOC_Os02g51760
844	LOC_Os04g46960	OsGPX1	LOC_Os02g46450
845	LOC_Os03g49630		LOC_Os05g27930	OsDREB2B
846	LOC_Os04g46960	OsGPX1	LOC_Os02g43330
847	LOC_Os04g46960	OsGPX1	LOC_Os02g39190
848	LOC_Os04g46960	OsGPX1	LOC_Os02g38050
849	LOC_Os02g05870		LOC_Os03g03660	OsCDPK1
850	LOC_Os04g46960	OsGPX1	LOC_Os02g30310
851	LOC_Os04g46960	OsGPX1	LOC_Os02g25990
852	LOC_Os03g49600		LOC_Os03g03660	OsCDPK1
853	LOC_Os04g46960	OsGPX1	LOC_Os02g17190
854	LOC_Os04g46960	OsGPX1	LOC_Os02g14730	LG1
855	LOC_Os04g46960	OsGPX1	LOC_Os02g10860
856	LOC_Os04g46960	OsGPX1	LOC_Os02g10720
857	LOC_Os04g46960	OsGPX1	LOC_Os02g09340
858	LOC_Os04g46960	OsGPX1	LOC_Os02g07200
859	LOC_Os02g52290		LOC_Os03g03660	OsCDPK1
860	LOC_Os04g46960	OsGPX1	LOC_Os02g04810
861	LOC_Os01g12400		LOC_Os05g27930	OsDREB2B
862	LOC_Os04g46960	OsGPX1	LOC_Os02g04640
863	LOC_Os05g38880		LOC_Os07g25710	OsPHR2
864	LOC_Os04g46960	OsGPX1	LOC_Os02g03550
865	LOC_Os04g46960	OsGPX1	LOC_Os01g71860
866	LOC_Os04g46960	OsGPX1	LOC_Os01g70570
867	LOC_Os04g46960	OsGPX1	LOC_Os01g68750
868	LOC_Os07g01904		LOC_Os06g48950	OsARF19
869	LOC_Os04g46960	OsGPX1	LOC_Os01g67250
870	LOC_Os04g46960	OsGPX1	LOC_Os01g61030
871	LOC_Os12g01355		LOC_Os05g27930	OsDREB2B
872	LOC_Os04g46960	OsGPX1	LOC_Os01g59850
873	LOC_Os07g01890		LOC_Os03g03660	OsCDPK1
874	LOC_Os04g46960	OsGPX1	LOC_Os01g57964
875	LOC_Os05g38680		LOC_Os09g32040	OsNAC42
876	LOC_Os04g46960	OsGPX1	LOC_Os01g52100
877	LOC_Os04g46960	OsGPX1	LOC_Os01g47710	DWT1
878	LOC_Os04g46960	OsGPX1	LOC_Os01g47430
879	LOC_Os04g46960	OsGPX1	LOC_Os01g42350
880	LOC_Os02g05340		LOC_Os06g48950	OsARF19
881	LOC_Os04g46960	OsGPX1	LOC_Os01g39385
882	LOC_Os05g38630		LOC_Os03g03660	OsCDPK1
883	LOC_Os04g46960	OsGPX1	LOC_Os01g31360
884	LOC_Os04g46960	OsGPX1	LOC_Os01g18240	MYB61
885	LOC_Os04g46960	OsGPX1	LOC_Os01g15640
886	LOC_Os04g46960	OsGPX1	LOC_Os01g13690
887	LOC_Os04g46960	OsGPX1	LOC_Os01g13610
888	LOC_Os02g52080		LOC_Os03g03660	OsCDPK1
889	LOC_Os04g46960	OsGPX1	LOC_Os01g12280
890	LOC_Os08g15460		LOC_Os06g48950	OsARF19
891	LOC_Os02g51930		LOC_Os03g03660	OsCDPK1
892	LOC_Os04g46960	OsGPX1	LOC_Os01g11570
893	LOC_Os04g46960	OsGPX1	LOC_Os01g04020
894	LOC_Os04g46960	OsGPX1	LOC_Os01g02900
895	LOC_Os04g46920		LOC_Os06g48950	OsARF19
896	LOC_Os10g13880		LOC_Os02g14730	LG1
897	LOC_Os07g01540		LOC_Os01g10610	OsBZR2
898	LOC_Os02g05250		LOC_Os05g27930	OsDREB2B
899	LOC_Os10g13430		LOC_Os03g03660	OsCDPK1
900	LOC_Os08g15306		LOC_Os03g03660	OsCDPK1
901	LOC_Os01g47340		LOC_Os05g27930	OsDREB2B
902	LOC_Os11g47980		LOC_Os01g10610	OsBZR2
903	LOC_Os03g09220		LOC_Os06g48950	OsARF19
904	LOC_Os01g11660		LOC_Os01g10610	OsBZR2
905	LOC_Os07g01114		LOC_Os05g27930	OsDREB2B
906	LOC_Os02g51500		LOC_Os03g20790	MHZ6
907	LOC_Os05g37700		LOC_Os06g48950	OsARF19
908	LOC_Os01g11260		LOC_Os07g25710	OsPHR2
909	LOC_Os03g09220		LOC_Os03g03660	OsCDPK1
910	LOC_Os08g15296		LOC_Os07g25710	OsPHR2
911	LOC_Os08g15296		LOC_Os06g48950	OsARF19
912	LOC_Os04g46370		LOC_Os03g03660	OsCDPK1
913	LOC_Os05g37690	OsCOI1b	LOC_Os05g27930	OsDREB2B
914	LOC_Os05g37690	OsCOI1b	LOC_Os02g14730	LG1
915	LOC_Os11g46950		LOC_Os06g48950	OsARF19
916	LOC_Os07g01060		LOC_Os02g14730	LG1
917	LOC_Os10g11180		LOC_Os03g03660	OsCDPK1
918	LOC_Os08g15292		LOC_Os05g27930	OsDREB2B
919	LOC_Os02g51200		LOC_Os06g48950	OsARF19
920	LOC_Os01g11000		LOC_Os06g48950	OsARF19
921	LOC_Os02g51200		LOC_Os03g03660	OsCDPK1
922	LOC_Os08g15292		LOC_Os03g03660	OsCDPK1
923	LOC_Os04g45960		LOC_Os06g48950	OsARF19
924	LOC_Os04g45960		LOC_Os05g27930	OsDREB2B
925	LOC_Os01g10890		LOC_Os06g48950	OsARF19
926	LOC_Os04g45960		LOC_Os03g03660	OsCDPK1
927	LOC_Os05g37170		LOC_Os06g48950	OsARF19
928	LOC_Os01g10870		LOC_Os05g27930	OsDREB2B
929	LOC_Os01g46810		LOC_Os03g03660	OsCDPK1
930	LOC_Os07g30100		LOC_Os09g32040	OsNAC42
931	LOC_Os02g51100		LOC_Os07g25710	OsPHR2
932	LOC_Os07g30100		LOC_Os02g14730	LG1
933	LOC_Os01g10610	OsBZR2	LOC_Os03g37970
934	LOC_Os10g10170		LOC_Os03g03660	OsCDPK1
935	LOC_Os08g14580		LOC_Os05g27930	OsDREB2B
936	LOC_Os04g45200		LOC_Os01g10610	OsBZR2
937	LOC_Os02g50760		LOC_Os02g14730	LG1
938	LOC_Os02g04440		LOC_Os09g32040	OsNAC42
939	LOC_Os07g34589		LOC_Os05g27930	OsDREB2B
940	LOC_Os05g35530		LOC_Os06g48950	OsARF19
941	LOC_Os05g35530		LOC_Os03g03660	OsCDPK1
942	LOC_Os08g14440		LOC_Os03g20790	MHZ6
943	LOC_Os01g10400		LOC_Os05g27930	OsDREB2B
944	LOC_Os01g10400		LOC_Os03g03660	OsCDPK1
945	LOC_Os10g07574		LOC_Os03g03660	OsCDPK1
946	LOC_Os04g44070		LOC_Os05g27930	OsDREB2B
947	LOC_Os03g44930		LOC_Os03g03660	OsCDPK1
948	LOC_Os03g44800		LOC_Os05g27930	OsDREB2B
949	LOC_Os05g31040	OsCKX9	LOC_Os03g03660	OsCDPK1
950	LOC_Os04g43730		LOC_Os05g27930	OsDREB2B
951	LOC_Os03g44620		LOC_Os05g27930	OsDREB2B
952	LOC_Os05g34790		LOC_Os03g03660	OsCDPK1
953	LOC_Os02g03840		LOC_Os03g03660	OsCDPK1
954	LOC_Os08g13530		LOC_Os05g27930	OsDREB2B
955	LOC_Os10g07310		LOC_Os03g03660	OsCDPK1
956	LOC_Os05g38590		LOC_Os06g48950	OsARF19
957	LOC_Os02g03760		LOC_Os03g03660	OsCDPK1
958	LOC_Os02g49520		LOC_Os05g27930	OsDREB2B
959	LOC_Os11g42670		LOC_Os01g10610	OsBZR2
960	LOC_Os02g03670		LOC_Os03g03660	OsCDPK1
961	LOC_Os06g48770		LOC_Os03g20790	MHZ6
962	LOC_Os05g34230		LOC_Os03g03660	OsCDPK1
963	LOC_Os08g12830		LOC_Os06g48950	OsARF19
964	LOC_Os01g44170		LOC_Os03g03660	OsCDPK1
965	LOC_Os10g05810		LOC_Os06g48950	OsARF19
966	LOC_Os11g41910		LOC_Os06g48950	OsARF19
967	LOC_Os10g05410		LOC_Os05g27930	OsDREB2B
968	LOC_Os10g05230		LOC_Os03g03660	OsCDPK1
969	LOC_Os02g03260		LOC_Os03g03660	OsCDPK1
970	LOC_Os05g33880		LOC_Os03g03660	OsCDPK1
971	LOC_Os05g33810	OsSPL9	LOC_Os03g20790	MHZ6
972	LOC_Os04g42580		LOC_Os11g18170	OsGPX5
973	LOC_Os10g04290		LOC_Os05g27930	OsDREB2B
974	LOC_Os02g02830		LOC_Os05g27930	OsDREB2B
975	LOC_Os02g02830		LOC_Os03g03660	OsCDPK1
976	LOC_Os02g48110		LOC_Os05g27930	OsDREB2B
977	LOC_Os09g08390		LOC_Os01g10610	OsBZR2
978	LOC_Os02g48110		LOC_Os03g20790	MHZ6
979	LOC_Os03g41510		LOC_Os03g03660	OsCDPK1
980	LOC_Os04g42380		LOC_Os05g27930	OsDREB2B
981	LOC_Os08g10020		LOC_Os06g48950	OsARF19
982	LOC_Os07g26440		LOC_Os05g27930	OsDREB2B
983	LOC_Os10g03320		LOC_Os05g27930	OsDREB2B
984	LOC_Os02g47800		LOC_Os06g48950	OsARF19
985	LOC_Os04g42130		LOC_Os05g27930	OsDREB2B
986	LOC_Os01g08430		LOC_Os05g27930	OsDREB2B
987	LOC_Os01g08430		LOC_Os02g14730	LG1
988	LOC_Os02g47800		LOC_Os03g03660	OsCDPK1
989	LOC_Os10g02880		LOC_Os03g03660	OsCDPK1
990	LOC_Os02g12880		LOC_Os02g14730	LG1
991	LOC_Os10g02840		LOC_Os03g03660	OsCDPK1
992	LOC_Os05g44100		LOC_Os03g03660	OsCDPK1
993	LOC_Os01g42880		LOC_Os05g27930	OsDREB2B
994	LOC_Os05g32730		LOC_Os09g32040	OsNAC42
995	LOC_Os01g08020		LOC_Os02g14730	LG1
996	LOC_Os08g09250		LOC_Os05g27930	OsDREB2B
997	LOC_Os06g45560		LOC_Os05g27930	OsDREB2B
998	LOC_Os06g45510		LOC_Os06g48950	OsARF19
999	LOC_Os05g32570		LOC_Os03g03660	OsCDPK1
1000	LOC_Os02g47600		LOC_Os01g10610	OsBZR2
1001	LOC_Os05g32500		LOC_Os03g03660	OsCDPK1
1002	LOC_Os06g11290		LOC_Os05g27930	OsDREB2B
1003	LOC_Os03g46860		LOC_Os05g27930	OsDREB2B
1004	LOC_Os08g09180		LOC_Os03g03660	OsCDPK1
1005	LOC_Os01g42340		LOC_Os05g27930	OsDREB2B
1006	LOC_Os11g38210		LOC_Os06g48950	OsARF19
1007	LOC_Os06g45280		LOC_Os03g20790	MHZ6
1008	LOC_Os01g42100		LOC_Os02g14730	LG1
1009	LOC_Os11g38210		LOC_Os03g03660	OsCDPK1
1010	LOC_Os03g39310		LOC_Os07g25710	OsPHR2
1011	LOC_Os08g08960		LOC_Os05g27930	OsDREB2B
1012	LOC_Os04g41120		LOC_Os03g03660	OsCDPK1
1013	LOC_Os02g47360		LOC_Os03g03660	OsCDPK1
1014	LOC_Os04g41030		LOC_Os03g03660	OsCDPK1
1015	LOC_Os01g07730		LOC_Os03g03660	OsCDPK1
1016	LOC_Os03g38960		LOC_Os03g03660	OsCDPK1
1017	LOC_Os10g01640		LOC_Os03g03660	OsCDPK1
1018	LOC_Os06g45000		LOC_Os03g03660	OsCDPK1
1019	LOC_Os02g47240		LOC_Os03g03660	OsCDPK1
1020	LOC_Os03g38680		LOC_Os02g14730	LG1
1021	LOC_Os06g44920		LOC_Os03g20790	MHZ6
1022	LOC_Os07g04220		LOC_Os09g32040	OsNAC42
1023	LOC_Os04g40700		LOC_Os03g03660	OsCDPK1
1024	LOC_Os11g37390		LOC_Os01g10610	OsBZR2
1025	LOC_Os03g37930		LOC_Os06g48950	OsARF19
1026	LOC_Os11g36970		LOC_Os03g03660	OsCDPK1
1027	LOC_Os11g36860		LOC_Os05g27930	OsDREB2B
1028	LOC_Os06g01320		LOC_Os03g03660	OsCDPK1
1029	LOC_Os08g07380		LOC_Os03g03660	OsCDPK1
1030	LOC_Os06g44040		LOC_Os03g03660	OsCDPK1
1031	LOC_Os04g40350		LOC_Os06g48950	OsARF19
1032	LOC_Os02g47020		LOC_Os02g14730	LG1
1033	LOC_Os06g44040		LOC_Os02g14730	LG1
1034	LOC_Os05g30900		LOC_Os06g48950	OsARF19
1035	LOC_Os03g37490		LOC_Os06g48950	OsARF19
1036	LOC_Os08g06930		LOC_Os03g03660	OsCDPK1
1037	LOC_Os08g29080		LOC_Os05g27930	OsDREB2B
1038	LOC_Os10g20990		LOC_Os09g32040	OsNAC42
1039	LOC_Os01g41250		LOC_Os05g27930	OsDREB2B
1040	LOC_Os04g39910		LOC_Os03g03660	OsCDPK1
1041	LOC_Os07g04220		LOC_Os07g25710	OsPHR2
1042	LOC_Os06g43670		LOC_Os06g48950	OsARF19
1043	LOC_Os01g40640		LOC_Os03g20790	MHZ6
1044	LOC_Os07g04220		LOC_Os06g48950	OsARF19
1045	LOC_Os08g29080		LOC_Os03g03660	OsCDPK1
1046	LOC_Os08g28214		LOC_Os03g03660	OsCDPK1
1047	LOC_Os11g35590		LOC_Os06g48950	OsARF19
1048	LOC_Os02g46260		LOC_Os03g03660	OsCDPK1
1049	LOC_Os08g29080		LOC_Os02g14730	LG1
1050	LOC_Os03g36750		LOC_Os05g27930	OsDREB2B
1051	LOC_Os02g46130		LOC_Os05g27930	OsDREB2B
1052	LOC_Os04g39560		LOC_Os07g25710	OsPHR2
1053	LOC_Os08g06280		LOC_Os09g32040	OsNAC42
1054	LOC_Os11g35200		LOC_Os01g10610	OsBZR2
1055	LOC_Os09g38550		LOC_Os09g32040	OsNAC42
1056	LOC_Os07g04220		LOC_Os05g27930	OsDREB2B
1057	LOC_Os06g43150		LOC_Os03g03660	OsCDPK1
1058	LOC_Os08g06180		LOC_Os06g48950	OsARF19
1059	LOC_Os02g45690		LOC_Os05g27930	OsDREB2B
1060	LOC_Os04g38930		LOC_Os03g03660	OsCDPK1
1061	LOC_Os08g06110	OsCCA1	LOC_Os07g25710	OsPHR2
1062	LOC_Os09g38300		LOC_Os07g25710	OsPHR2
1063	LOC_Os01g07490		LOC_Os03g03660	OsCDPK1
1064	LOC_Os02g45600		LOC_Os06g48950	OsARF19
1065	LOC_Os09g38300		LOC_Os06g48950	OsARF19
1066	LOC_Os03g20780		LOC_Os05g27930	OsDREB2B
1067	LOC_Os01g07400		LOC_Os06g48950	OsARF19
1068	LOC_Os06g42450		LOC_Os05g27930	OsDREB2B
1069	LOC_Os10g12354		LOC_Os03g20790	MHZ6
1070	LOC_Os08g05750		LOC_Os03g03660	OsCDPK1
1071	LOC_Os06g42270		LOC_Os03g03660	OsCDPK1
1072	LOC_Os07g04220		LOC_Os03g20790	MHZ6
1073	LOC_Os09g38300		LOC_Os03g03660	OsCDPK1
1074	LOC_Os01g39000		LOC_Os03g03660	OsCDPK1
1075	LOC_Os02g44810		LOC_Os02g14730	LG1
1076	LOC_Os05g29030		LOC_Os09g32040	OsNAC42
1077	LOC_Os02g44642		LOC_Os03g03660	OsCDPK1
1078	LOC_Os01g38950		LOC_Os06g48950	OsARF19
1079	LOC_Os07g04220		LOC_Os03g03660	OsCDPK1
1080	LOC_Os08g04840		LOC_Os05g27930	OsDREB2B
1081	LOC_Os11g33240		LOC_Os06g48950	OsARF19
1082	LOC_Os06g51310		LOC_Os06g48950	OsARF19
1083	LOC_Os05g05860		LOC_Os06g48950	OsARF19
1084	LOC_Os09g38100		LOC_Os09g32040	OsNAC42
1085	LOC_Os04g38480		LOC_Os05g27930	OsDREB2B
1086	LOC_Os08g04570		LOC_Os03g03660	OsCDPK1
1087	LOC_Os11g32770		LOC_Os09g32040	OsNAC42
1088	LOC_Os09g32040	OsNAC42	LOC_Os05g05710
1089	LOC_Os09g32040	OsNAC42	LOC_Os03g61730
1090	LOC_Os01g07110		LOC_Os09g32040	OsNAC42
1091	LOC_Os05g29030		LOC_Os07g25710	OsPHR2
1092	LOC_Os05g29030		LOC_Os06g48950	OsARF19
1093	LOC_Os02g44420		LOC_Os03g03660	OsCDPK1
1094	LOC_Os09g37430		LOC_Os03g03660	OsCDPK1
1095	LOC_Os02g44380		LOC_Os03g03660	OsCDPK1
1096	LOC_Os07g04220		LOC_Os02g14730	LG1
1097	LOC_Os11g31890		LOC_Os06g48950	OsARF19
1098	LOC_Os08g03710		LOC_Os02g14730	LG1
1099	LOC_Os07g45350		LOC_Os03g03660	OsCDPK1
1100	LOC_Os05g29030		LOC_Os05g27930	OsDREB2B
1101	LOC_Os09g37280		LOC_Os06g48950	OsARF19
1102	LOC_Os09g37240		LOC_Os03g03660	OsCDPK1
1103	LOC_Os01g06640		LOC_Os02g14730	LG1
1104	LOC_Os02g44100		LOC_Os06g48950	OsARF19
1105	LOC_Os11g30660		LOC_Os09g32040	OsNAC42
1106	LOC_Os02g44100		LOC_Os05g27930	OsDREB2B
1107	LOC_Os01g45750		LOC_Os05g27930	OsDREB2B
1108	LOC_Os01g06160		LOC_Os03g03660	OsCDPK1
1109	LOC_Os07g04220		LOC_Os01g10610	OsBZR2
1110	LOC_Os09g36480		LOC_Os03g03660	OsCDPK1
1111	LOC_Os02g44100		LOC_Os03g20790	MHZ6
1112	LOC_Os05g29030		LOC_Os03g20790	MHZ6
1113	LOC_Os07g25710	OsPHR2	LOC_Os10g42210
1114	LOC_Os08g01920		LOC_Os03g03660	OsCDPK1
1115	LOC_Os11g29560		LOC_Os03g03660	OsCDPK1
1116	LOC_Os07g25710	OsPHR2	LOC_Os08g01750
1117	LOC_Os07g25710	OsPHR2	LOC_Os05g49180
1118	LOC_Os07g25710	OsPHR2	LOC_Os03g20780
1119	LOC_Os09g36450		LOC_Os05g27930	OsDREB2B
1120	LOC_Os07g25710	OsPHR2	LOC_Os01g25450
1121	LOC_Os07g25710	OsPHR2	LOC_Os01g13690
1122	LOC_Os01g05870		LOC_Os07g25710	OsPHR2
1123	LOC_Os02g44100		LOC_Os03g03660	OsCDPK1
1124	LOC_Os01g05830		LOC_Os03g03660	OsCDPK1
1125	LOC_Os03g31090		LOC_Os03g20790	MHZ6
1126	LOC_Os04g35920		LOC_Os05g27930	OsDREB2B
1127	LOC_Os05g29030		LOC_Os03g03660	OsCDPK1
1128	LOC_Os11g29190		LOC_Os09g32040	OsNAC42
1129	LOC_Os09g36450		LOC_Os03g03660	OsCDPK1
1130	LOC_Os01g36350		LOC_Os03g20790	MHZ6
1131	LOC_Os04g35780		LOC_Os03g03660	OsCDPK1
1132	LOC_Os02g01960		LOC_Os03g03660	OsCDPK1
1133	LOC_Os08g01520		LOC_Os02g14730	LG1
1134	LOC_Os11g29190		LOC_Os05g27930	OsDREB2B
1135	LOC_Os09g36450		LOC_Os02g14730	LG1
1136	LOC_Os02g01900		LOC_Os01g10610	OsBZR2
1137	LOC_Os02g44020		LOC_Os03g03660	OsCDPK1
1138	LOC_Os08g01180		LOC_Os05g27930	OsDREB2B
1139	LOC_Os04g56400		LOC_Os03g03660	OsCDPK1
1140	LOC_Os01g35184		LOC_Os03g03660	OsCDPK1
1141	LOC_Os06g39744		LOC_Os02g14730	LG1
1142	LOC_Os09g36130		LOC_Os03g03660	OsCDPK1
1143	LOC_Os11g01439		LOC_Os01g10610	OsBZR2
1144	LOC_Os04g35490		LOC_Os03g03660	OsCDPK1
1145	LOC_Os07g49430		LOC_Os03g03660	OsCDPK1
1146	LOC_Os02g43130		LOC_Os06g48950	OsARF19
1147	LOC_Os07g49310	OsFAD8	LOC_Os07g25710	OsPHR2
1148	LOC_Os02g16270		LOC_Os03g03660	OsCDPK1
1149	LOC_Os06g39700		LOC_Os03g03660	OsCDPK1
1150	LOC_Os01g05650		LOC_Os06g48950	OsARF19
1151	LOC_Os07g48960		LOC_Os05g27930	OsDREB2B
1152	LOC_Os05g28500		LOC_Os06g48950	OsARF19
1153	LOC_Os02g01180		LOC_Os06g48950	OsARF19
1154	LOC_Os04g34450		LOC_Os05g27930	OsDREB2B
1155	LOC_Os11g25640		LOC_Os05g27930	OsDREB2B
1156	LOC_Os05g28200		LOC_Os03g03660	OsCDPK1
1157	LOC_Os06g38550		LOC_Os05g27930	OsDREB2B
1158	LOC_Os11g25500		LOC_Os03g03660	OsCDPK1
1159	LOC_Os09g34280		LOC_Os07g25710	OsPHR2
1160	LOC_Os12g43550		LOC_Os03g03660	OsCDPK1
1161	LOC_Os05g28180		LOC_Os03g03660	OsCDPK1
1162	LOC_Os09g34230		LOC_Os03g03660	OsCDPK1
1163	LOC_Os11g25240		LOC_Os03g03660	OsCDPK1
1164	LOC_Os05g28090		LOC_Os07g25710	OsPHR2
1165	LOC_Os03g28300		LOC_Os03g03660	OsCDPK1
1166	LOC_Os12g43340		LOC_Os06g48950	OsARF19
1167	LOC_Os06g38270		LOC_Os05g27930	OsDREB2B
1168	LOC_Os11g24750		LOC_Os03g03660	OsCDPK1
1169	LOC_Os02g42314		LOC_Os06g48950	OsARF19
1170	LOC_Os05g27940		LOC_Os06g48950	OsARF19
1171	LOC_Os01g74160		LOC_Os05g27930	OsDREB2B
1172	LOC_Os11g24540		LOC_Os06g48950	OsARF19
1173	LOC_Os07g48100		LOC_Os05g27930	OsDREB2B
1174	LOC_Os01g74160		LOC_Os03g03660	OsCDPK1
1175	LOC_Os01g05420		LOC_Os05g27930	OsDREB2B
1176	LOC_Os06g38210		LOC_Os03g03660	OsCDPK1
1177	LOC_Os11g24450		LOC_Os05g27930	OsDREB2B
1178	LOC_Os01g73980		LOC_Os03g03660	OsCDPK1
1179	LOC_Os12g42760		LOC_Os05g27930	OsDREB2B
1180	LOC_Os03g28140		LOC_Os01g10610	OsBZR2
1181	LOC_Os07g47580		LOC_Os03g03660	OsCDPK1
1182	LOC_Os04g32940		LOC_Os03g03660	OsCDPK1
1183	LOC_Os12g42440		LOC_Os01g10610	OsBZR2
1184	LOC_Os09g32952		LOC_Os06g48950	OsARF19
1185	LOC_Os04g32560		LOC_Os03g20790	MHZ6
1186	LOC_Os12g42310	OsPPKL3	LOC_Os09g32040	OsNAC42
1187	LOC_Os07g47201		LOC_Os05g27930	OsDREB2B
1188	LOC_Os01g05030		LOC_Os06g48950	OsARF19
1189	LOC_Os04g32470		LOC_Os07g25710	OsPHR2
1190	LOC_Os12g42230		LOC_Os06g48950	OsARF19
1191	LOC_Os03g27350		LOC_Os01g10610	OsBZR2
1192	LOC_Os01g73530		LOC_Os06g48950	OsARF19
1193	LOC_Os02g40880		LOC_Os06g48950	OsARF19
1194	LOC_Os06g36990		LOC_Os05g27930	OsDREB2B
1195	LOC_Os01g31550		LOC_Os03g03660	OsCDPK1
1196	LOC_Os05g36930		LOC_Os03g03660	OsCDPK1
1197	LOC_Os07g46590		LOC_Os05g27930	OsDREB2B
1198	LOC_Os03g26930		LOC_Os01g10610	OsBZR2
1199	LOC_Os11g22120		LOC_Os06g48950	OsARF19
1200	LOC_Os01g04780		LOC_Os03g03660	OsCDPK1
1201	LOC_Os07g46555		LOC_Os03g03660	OsCDPK1
1202	LOC_Os11g29710		LOC_Os07g25710	OsPHR2
1203	LOC_Os11g21920		LOC_Os05g27930	OsDREB2B
1204	LOC_Os11g21900		LOC_Os01g10610	OsBZR2
1205	LOC_Os09g06270		LOC_Os09g32040	OsNAC42
1206	LOC_Os08g08840		LOC_Os05g27930	OsDREB2B
1207	LOC_Os08g08840		LOC_Os03g03660	OsCDPK1
1208	LOC_Os09g31300		LOC_Os06g48950	OsARF19
1209	LOC_Os12g41490		LOC_Os09g32040	OsNAC42
1210	LOC_Os01g04190		LOC_Os06g48950	OsARF19
1211	LOC_Os06g36090		LOC_Os06g48950	OsARF19
1212	LOC_Os09g30478		LOC_Os03g03660	OsCDPK1
1213	LOC_Os03g25700		LOC_Os03g03660	OsCDPK1
1214	LOC_Os02g38050		LOC_Os01g10610	OsBZR2
1215	LOC_Os06g35780		LOC_Os03g03660	OsCDPK1
1216	LOC_Os07g46370		LOC_Os03g20790	MHZ6
1217	LOC_Os04g32020		LOC_Os02g14730	LG1
1218	LOC_Os06g35540		LOC_Os05g27930	OsDREB2B
1219	LOC_Os12g41170		LOC_Os03g20790	MHZ6
1220	LOC_Os11g18730		LOC_Os03g03660	OsCDPK1
1221	LOC_Os12g40780		LOC_Os03g03660	OsCDPK1
1222	LOC_Os07g46330		LOC_Os05g27930	OsDREB2B
1223	LOC_Os01g03760		LOC_Os03g03660	OsCDPK1
1224	LOC_Os03g25270		LOC_Os06g48950	OsARF19
1225	LOC_Os11g18510		LOC_Os06g48950	OsARF19
1226	LOC_Os03g25270		LOC_Os03g03660	OsCDPK1
1227	LOC_Os01g58100		LOC_Os03g03660	OsCDPK1
1228	LOC_Os11g17780		LOC_Os05g27930	OsDREB2B
1229	LOC_Os01g73140		LOC_Os06g48950	OsARF19
1230	LOC_Os05g24150		LOC_Os06g48950	OsARF19
1231	LOC_Os04g31200		LOC_Os03g03660	OsCDPK1
1232	LOC_Os07g45330		LOC_Os05g27930	OsDREB2B
1233	LOC_Os12g40190		LOC_Os02g14730	LG1
1234	LOC_Os11g16610		LOC_Os06g48950	OsARF19
1235	LOC_Os03g04990		LOC_Os03g03660	OsCDPK1
1236	LOC_Os05g23810		LOC_Os06g48950	OsARF19
1237	LOC_Os05g23740		LOC_Os03g03660	OsCDPK1
1238	LOC_Os01g73140		LOC_Os03g20790	MHZ6
1239	LOC_Os02g39640		LOC_Os05g27930	OsDREB2B
1240	LOC_Os01g31110		LOC_Os09g32040	OsNAC42
1241	LOC_Os02g39620		LOC_Os05g27930	OsDREB2B
1242	LOC_Os06g31210		LOC_Os03g03660	OsCDPK1
1243	LOC_Os01g73140		LOC_Os02g14730	LG1
1244	LOC_Os07g44740		LOC_Os05g27930	OsDREB2B
1245	LOC_Os11g15190		LOC_Os07g25710	OsPHR2
1246	LOC_Os04g30200		LOC_Os03g03660	OsCDPK1
1247	LOC_Os03g24000		LOC_Os05g27930	OsDREB2B
1248	LOC_Os11g15130		LOC_Os05g27930	OsDREB2B
1249	LOC_Os09g29020		LOC_Os03g03660	OsCDPK1
1250	LOC_Os11g14950		LOC_Os07g25710	OsPHR2
1251	LOC_Os04g29350		LOC_Os09g32040	OsNAC42
1252	LOC_Os04g29300		LOC_Os05g27930	OsDREB2B
1253	LOC_Os09g28680		LOC_Os05g27930	OsDREB2B
1254	LOC_Os03g22830		LOC_Os06g48950	OsARF19
1255	LOC_Os07g44090		LOC_Os05g27930	OsDREB2B
1256	LOC_Os01g31110		LOC_Os07g25710	OsPHR2
1257	LOC_Os06g30020		LOC_Os05g27930	OsDREB2B
1258	LOC_Os12g38780		LOC_Os02g14730	LG1
1259	LOC_Os02g39160		LOC_Os05g27930	OsDREB2B
1260	LOC_Os12g38730		LOC_Os03g20790	MHZ6
1261	LOC_Os06g29804		LOC_Os06g48950	OsARF19
1262	LOC_Os01g31110		LOC_Os06g48950	OsARF19
1263	LOC_Os04g28460		LOC_Os01g10610	OsBZR2
1264	LOC_Os01g03070		LOC_Os06g48950	OsARF19
1265	LOC_Os06g29804		LOC_Os03g03660	OsCDPK1
1266	LOC_Os01g03070		LOC_Os05g27930	OsDREB2B
1267	LOC_Os04g28074		LOC_Os02g14730	LG1
1268	LOC_Os12g38270		LOC_Os06g48950	OsARF19
1269	LOC_Os11g12420		LOC_Os05g27930	OsDREB2B
1270	LOC_Os07g43604		LOC_Os02g14730	LG1
1271	LOC_Os01g31110		LOC_Os05g27930	OsDREB2B
1272	LOC_Os07g43580		LOC_Os03g03660	OsCDPK1
1273	LOC_Os01g72610		LOC_Os03g03660	OsCDPK1
1274	LOC_Os05g22980		LOC_Os03g20790	MHZ6
1275	LOC_Os03g22140		LOC_Os07g25710	OsPHR2
1276	LOC_Os06g29120		LOC_Os09g32040	OsNAC42
1277	LOC_Os05g22980		LOC_Os03g03660	OsCDPK1
1278	LOC_Os06g28800		LOC_Os03g03660	OsCDPK1
1279	LOC_Os04g27260		LOC_Os02g14730	LG1
1280	LOC_Os03g25080		LOC_Os09g32040	OsNAC42
1281	LOC_Os02g09340		LOC_Os03g03660	OsCDPK1
1282	LOC_Os02g38820		LOC_Os06g48950	OsARF19
1283	LOC_Os01g02710		LOC_Os06g48950	OsARF19
1284	LOC_Os03g21730		LOC_Os05g27930	OsDREB2B
1285	LOC_Os04g25560		LOC_Os03g03660	OsCDPK1
1286	LOC_Os01g71240		LOC_Os06g48950	OsARF19
1287	LOC_Os07g42650		LOC_Os05g27930	OsDREB2B
1288	LOC_Os12g37519		LOC_Os03g03660	OsCDPK1
1289	LOC_Os09g26890		LOC_Os07g25710	OsPHR2
1290	LOC_Os04g37540		LOC_Os05g27930	OsDREB2B
1291	LOC_Os04g54790		LOC_Os06g48950	OsARF19
1292	LOC_Os05g22770		LOC_Os05g27930	OsDREB2B
1293	LOC_Os07g42390		LOC_Os03g03660	OsCDPK1
1294	LOC_Os09g26730		LOC_Os05g27930	OsDREB2B
1295	LOC_Os02g38430		LOC_Os03g03660	OsCDPK1
1296	LOC_Os01g70980		LOC_Os03g03660	OsCDPK1
1297	LOC_Os05g22730		LOC_Os09g32040	OsNAC42
1298	LOC_Os09g26570		LOC_Os07g25710	OsPHR2
1299	LOC_Os01g31110		LOC_Os03g03660	OsCDPK1
1300	LOC_Os12g37419		LOC_Os02g14730	LG1
1301	LOC_Os11g10760		LOC_Os06g48950	OsARF19
1302	LOC_Os04g24180		LOC_Os05g27930	OsDREB2B
1303	LOC_Os04g24180		LOC_Os03g03660	OsCDPK1
1304	LOC_Os11g10760		LOC_Os05g27930	OsDREB2B
1305	LOC_Os02g38080		LOC_Os02g14730	LG1
1306	LOC_Os01g02440		LOC_Os05g27930	OsDREB2B
1307	LOC_Os05g22660		LOC_Os05g27930	OsDREB2B
1308	LOC_Os02g38020		LOC_Os01g10610	OsBZR2
1309	LOC_Os01g31110		LOC_Os02g14730	LG1
1310	LOC_Os04g23410		LOC_Os06g48950	OsARF19
1311	LOC_Os01g74180		LOC_Os03g03660	OsCDPK1
1312	LOC_Os12g11870		LOC_Os06g48950	OsARF19
1313	LOC_Os06g25280		LOC_Os03g03660	OsCDPK1
1314	LOC_Os09g24870		LOC_Os06g48950	OsARF19
1315	LOC_Os04g23040		LOC_Os03g03660	OsCDPK1
1316	LOC_Os12g36720	GNP12	LOC_Os03g03660	OsCDPK1
1317	LOC_Os02g37856		LOC_Os06g48950	OsARF19
1318	LOC_Os06g24594		LOC_Os05g27930	OsDREB2B
1319	LOC_Os04g22510		LOC_Os06g48950	OsARF19
1320	LOC_Os01g31110		LOC_Os01g10610	OsBZR2
1321	LOC_Os01g29750		LOC_Os05g27930	OsDREB2B
1322	LOC_Os07g41180		LOC_Os01g10610	OsBZR2
1323	LOC_Os01g01960		LOC_Os05g27930	OsDREB2B
1324	LOC_Os02g36974		LOC_Os05g27930	OsDREB2B
1325	LOC_Os03g20750		LOC_Os03g03660	OsCDPK1
1326	LOC_Os07g40580		LOC_Os05g27930	OsDREB2B
1327	LOC_Os12g35940		LOC_Os03g03660	OsCDPK1
1328	LOC_Os01g29230		LOC_Os03g03660	OsCDPK1
1329	LOC_Os03g16140		LOC_Os03g03660	OsCDPK1
1330	LOC_Os02g14730	LG1	LOC_Os03g47610
1331	LOC_Os02g14730	LG1	LOC_Os02g44132
1332	LOC_Os01g01710		LOC_Os03g03660	OsCDPK1
1333	LOC_Os01g01710		LOC_Os02g14730	LG1
1334	LOC_Os11g10070		LOC_Os03g03660	OsCDPK1
1335	LOC_Os02g36710		LOC_Os03g03660	OsCDPK1
1336	LOC_Os01g28680		LOC_Os06g48950	OsARF19
1337	LOC_Os03g20580		LOC_Os09g32040	OsNAC42
1338	LOC_Os06g22370		LOC_Os03g03660	OsCDPK1
1339	LOC_Os11g09680		LOC_Os09g32040	OsNAC42
1340	LOC_Os04g47310		LOC_Os05g27930	OsDREB2B
1341	LOC_Os10g28360		LOC_Os06g48950	OsARF19
1342	LOC_Os05g15940		LOC_Os06g48950	OsARF19
1343	LOC_Os12g34860		LOC_Os03g03660	OsCDPK1
1344	LOC_Os06g22010		LOC_Os05g27930	OsDREB2B
1345	LOC_Os02g36140		LOC_Os05g27930	OsDREB2B
1346	LOC_Os12g34670		LOC_Os05g27930	OsDREB2B
1347	LOC_Os11g09280		LOC_Os03g03660	OsCDPK1
1348	LOC_Os09g22020		LOC_Os05g27930	OsDREB2B
1349	LOC_Os02g35660		LOC_Os06g48950	OsARF19
1350	LOC_Os05g15360		LOC_Os03g03660	OsCDPK1
1351	LOC_Os03g19760		LOC_Os09g32040	OsNAC42
1352	LOC_Os09g21340		LOC_Os03g03660	OsCDPK1
1353	LOC_Os01g67850		LOC_Os06g48950	OsARF19
1354	LOC_Os12g34124		LOC_Os01g10610	OsBZR2
1355	LOC_Os01g67850		LOC_Os05g27930	OsDREB2B
1356	LOC_Os04g20230		LOC_Os03g20790	MHZ6
1357	LOC_Os06g20370		LOC_Os06g48950	OsARF19
1358	LOC_Os12g34094		LOC_Os05g27930	OsDREB2B
1359	LOC_Os07g38370		LOC_Os03g03660	OsCDPK1
1360	LOC_Os06g20310		LOC_Os06g48950	OsARF19
1361	LOC_Os05g15240		LOC_Os03g03660	OsCDPK1
1362	LOC_Os07g38360		LOC_Os09g32040	OsNAC42
1363	LOC_Os12g34062		LOC_Os09g32040	OsNAC42
1364	LOC_Os04g19990		LOC_Os02g14730	LG1
1365	LOC_Os06g20310		LOC_Os03g03660	OsCDPK1
1366	LOC_Os12g34062		LOC_Os05g27930	OsDREB2B
1367	LOC_Os04g19540		LOC_Os06g48950	OsARF19
1368	LOC_Os05g15140		LOC_Os03g20790	MHZ6
1369	LOC_Os08g04280		LOC_Os06g48950	OsARF19
1370	LOC_Os12g34016		LOC_Os03g03660	OsCDPK1
1371	LOC_Os08g04280		LOC_Os05g27930	OsDREB2B
1372	LOC_Os08g04280		LOC_Os03g03660	OsCDPK1
1373	LOC_Os09g20050		LOC_Os01g10610	OsBZR2
1374	LOC_Os09g20040		LOC_Os06g48950	OsARF19
1375	LOC_Os06g18160		LOC_Os03g03660	OsCDPK1
1376	LOC_Os05g14420		LOC_Os03g03660	OsCDPK1
1377	LOC_Os12g33640		LOC_Os01g10610	OsBZR2
1378	LOC_Os08g01750		LOC_Os03g03660	OsCDPK1
1379	LOC_Os02g35070		LOC_Os06g48950	OsARF19
1380	LOC_Os04g18060		LOC_Os03g03660	OsCDPK1
1381	LOC_Os06g17930		LOC_Os03g03660	OsCDPK1
1382	LOC_Os09g20030		LOC_Os05g27930	OsDREB2B
1383	LOC_Os05g14270		LOC_Os06g48950	OsARF19
1384	LOC_Os04g55930		LOC_Os03g03660	OsCDPK1
1385	LOC_Os04g17630		LOC_Os06g48950	OsARF19

## Sheet: Supplementary Table 15-4
Supplementary Table 15-4. Trait ontology analysis of 850 PPIs involved in ABA
NO.	Prey protein ID	Prey protein abbreviation	Bait protein ID	Bait protein abbreviation
1	LOC_Os07g46730		LOC_Os02g54160	OsEREBP1
2	LOC_Os05g25570		LOC_Os11g07040	OsCDPK14
3	LOC_Os06g37180		LOC_Os02g54160	OsEREBP1
4	LOC_Os02g41580		LOC_Os02g54160	OsEREBP1
5	LOC_Os04g32470		LOC_Os08g39080	OsPEX5
6	LOC_Os09g32810		LOC_Os02g54160	OsEREBP1
7	LOC_Os01g05030		LOC_Os09g13570	OsbZIP71
8	LOC_Os02g04640		LOC_Os02g54160	OsEREBP1
9	LOC_Os11g24170		LOC_Os09g26400	OsDSG1
10	LOC_Os09g32968		LOC_Os02g54160	OsEREBP1
11	LOC_Os01g73960		LOC_Os02g54160	OsEREBP1
12	LOC_Os09g13570	OsbZIP71	LOC_Os01g60640
13	LOC_Os09g26420		LOC_Os02g54160	OsEREBP1
14	LOC_Os04g32970		LOC_Os02g54160	OsEREBP1
15	LOC_Os01g73970		LOC_Os02g54160	OsEREBP1
16	LOC_Os05g27060		LOC_Os02g54160	OsEREBP1
17	LOC_Os07g47860		LOC_Os02g54160	OsEREBP1
18	LOC_Os01g05140		LOC_Os02g54160	OsEREBP1
19	LOC_Os04g33190		LOC_Os02g54160	OsEREBP1
20	LOC_Os06g38210		LOC_Os02g54160	OsEREBP1
21	LOC_Os01g32750		LOC_Os02g54160	OsEREBP1
22	LOC_Os01g32790		LOC_Os02g54160	OsEREBP1
23	LOC_Os12g43340		LOC_Os02g54160	OsEREBP1
24	LOC_Os09g34160		LOC_Os02g54160	OsEREBP1
25	LOC_Os11g25240		LOC_Os02g54160	OsEREBP1
26	LOC_Os02g42330		LOC_Os02g54160	OsEREBP1
27	LOC_Os07g48770		LOC_Os02g54160	OsEREBP1
28	LOC_Os09g39180		LOC_Os02g54160	OsEREBP1
29	LOC_Os09g35730		LOC_Os02g54160	OsEREBP1
30	LOC_Os06g38970		LOC_Os09g13570	OsbZIP71
31	LOC_Os05g28500		LOC_Os09g13570	OsbZIP71
32	LOC_Os01g05650		LOC_Os02g54160	OsEREBP1
33	LOC_Os01g33990		LOC_Os02g54160	OsEREBP1
34	LOC_Os12g44310		LOC_Os02g54160	OsEREBP1
35	LOC_Os06g39540		LOC_Os02g54160	OsEREBP1
36	LOC_Os09g36040		LOC_Os02g54160	OsEREBP1
37	LOC_Os06g39600		LOC_Os02g54160	OsEREBP1
38	LOC_Os03g29970		LOC_Os09g13570	OsbZIP71
39	LOC_Os06g39738		LOC_Os02g54160	OsEREBP1
40	LOC_Os07g49470		LOC_Os08g39080	OsPEX5
41	LOC_Os02g57600		LOC_Os02g54160	OsEREBP1
42	LOC_Os06g39744		LOC_Os02g54160	OsEREBP1
43	LOC_Os06g15420		LOC_Os02g54160	OsEREBP1
44	LOC_Os11g29190		LOC_Os02g54160	OsEREBP1
45	LOC_Os09g34010		LOC_Os02g54160	OsEREBP1
46	LOC_Os05g29030		LOC_Os02g54160	OsEREBP1
47	LOC_Os08g01650		LOC_Os02g54160	OsEREBP1
48	LOC_Os01g05800		LOC_Os02g54160	OsEREBP1
49	LOC_Os02g44100		LOC_Os02g54160	OsEREBP1
50	LOC_Os10g21266		LOC_Os02g54160	OsEREBP1
51	LOC_Os11g29340		LOC_Os08g39080	OsPEX5
52	LOC_Os04g36050		LOC_Os02g54160	OsEREBP1
53	LOC_Os10g21266		LOC_Os09g26400	OsDSG1
54	LOC_Os02g02400		LOC_Os02g54160	OsEREBP1
55	LOC_Os03g31150		LOC_Os09g13570	OsbZIP71
56	LOC_Os03g31280		LOC_Os02g54160	OsEREBP1
57	LOC_Os09g36680	OsRNS4	LOC_Os02g54160	OsEREBP1
58	LOC_Os09g36680	OsRNS4	LOC_Os09g26400	OsDSG1
59	LOC_Os03g31550		LOC_Os02g54160	OsEREBP1
60	LOC_Os06g40460		LOC_Os02g54160	OsEREBP1
61	LOC_Os04g37480		LOC_Os02g54160	OsEREBP1
62	LOC_Os04g37580		LOC_Os02g54160	OsEREBP1
63	LOC_Os01g06670		LOC_Os02g54160	OsEREBP1
64	LOC_Os09g37020		LOC_Os02g54160	OsEREBP1
65	LOC_Os06g08440		LOC_Os02g54160	OsEREBP1
66	LOC_Os08g03440		LOC_Os02g54160	OsEREBP1
67	LOC_Os01g06890		LOC_Os02g54160	OsEREBP1
68	LOC_Os06g40720		LOC_Os02g54160	OsEREBP1
69	LOC_Os01g37910		LOC_Os02g54160	OsEREBP1
70	LOC_Os08g03850		LOC_Os02g54160	OsEREBP1
71	LOC_Os04g49890		LOC_Os02g54160	OsEREBP1
72	LOC_Os09g37430		LOC_Os02g54160	OsEREBP1
73	LOC_Os05g34540		LOC_Os02g54160	OsEREBP1
74	LOC_Os11g32270		LOC_Os02g54160	OsEREBP1
75	LOC_Os01g38359		LOC_Os02g54160	OsEREBP1
76	LOC_Os08g04500		LOC_Os02g54160	OsEREBP1
77	LOC_Os07g04220		LOC_Os02g54160	OsEREBP1
78	LOC_Os09g33610		LOC_Os09g13570	OsbZIP71
79	LOC_Os11g32770		LOC_Os02g54160	OsEREBP1
80	LOC_Os09g38100		LOC_Os02g54160	OsEREBP1
81	LOC_Os05g29030		LOC_Os08g39080	OsPEX5
82	LOC_Os02g11820		LOC_Os02g54160	OsEREBP1
83	LOC_Os03g33819		LOC_Os08g39080	OsPEX5
84	LOC_Os06g41730		LOC_Os02g54160	OsEREBP1
85	LOC_Os01g07330		LOC_Os02g54160	OsEREBP1
86	LOC_Os06g42030		LOC_Os02g54160	OsEREBP1
87	LOC_Os04g38630		LOC_Os02g54160	OsEREBP1
88	LOC_Os01g07370		LOC_Os02g54160	OsEREBP1
89	LOC_Os06g42100		LOC_Os09g13570	OsbZIP71
90	LOC_Os03g33950		LOC_Os02g54160	OsEREBP1
91	LOC_Os02g45040		LOC_Os11g07040	OsCDPK14
92	LOC_Os06g42390		LOC_Os02g54160	OsEREBP1
93	LOC_Os01g39260		LOC_Os02g54160	OsEREBP1
94	LOC_Os11g34290		LOC_Os02g54160	OsEREBP1
95	LOC_Os01g39310		LOC_Os02g54160	OsEREBP1
96	LOC_Os11g34350		LOC_Os02g54160	OsEREBP1
97	LOC_Os04g38914		LOC_Os02g54160	OsEREBP1
98	LOC_Os03g35340		LOC_Os02g54160	OsEREBP1
99	LOC_Os02g45530		LOC_Os02g54160	OsEREBP1
100	LOC_Os04g38914		LOC_Os09g26400	OsDSG1
101	LOC_Os01g39960		LOC_Os02g54160	OsEREBP1
102	LOC_Os01g07590		LOC_Os09g13570	OsbZIP71
103	LOC_Os06g43120		LOC_Os02g54160	OsEREBP1
104	LOC_Os11g34824		LOC_Os02g54160	OsEREBP1
105	LOC_Os05g29100		LOC_Os02g54160	OsEREBP1
106	LOC_Os11g35020		LOC_Os02g54160	OsEREBP1
107	LOC_Os02g46030		LOC_Os02g54160	OsEREBP1
108	LOC_Os07g49110		LOC_Os02g54160	OsEREBP1
109	LOC_Os09g38560		LOC_Os02g54160	OsEREBP1
110	LOC_Os03g36750		LOC_Os02g54160	OsEREBP1
111	LOC_Os06g43660		LOC_Os02g54160	OsEREBP1
112	LOC_Os11g35450		LOC_Os02g54160	OsEREBP1
113	LOC_Os09g38759		LOC_Os02g54160	OsEREBP1
114	LOC_Os08g06530		LOC_Os09g13570	OsbZIP71
115	LOC_Os04g39750		LOC_Os02g54160	OsEREBP1
116	LOC_Os08g29080		LOC_Os02g54160	OsEREBP1
117	LOC_Os05g30250		LOC_Os02g54160	OsEREBP1
118	LOC_Os11g35870		LOC_Os02g54160	OsEREBP1
119	LOC_Os08g06610		LOC_Os02g54160	OsEREBP1
120	LOC_Os01g41000		LOC_Os02g54160	OsEREBP1
121	LOC_Os01g41010		LOC_Os02g54160	OsEREBP1
122	LOC_Os05g51500		LOC_Os02g54160	OsEREBP1
123	LOC_Os06g43850		LOC_Os02g54160	OsEREBP1
124	LOC_Os01g41210		LOC_Os02g54160	OsEREBP1
125	LOC_Os04g40330		LOC_Os02g54160	OsEREBP1
126	LOC_Os11g36430		LOC_Os02g54160	OsEREBP1
127	LOC_Os06g44040		LOC_Os02g54160	OsEREBP1
128	LOC_Os07g04220		LOC_Os08g39080	OsPEX5
129	LOC_Os06g01320		LOC_Os02g54160	OsEREBP1
130	LOC_Os08g07610		LOC_Os02g54160	OsEREBP1
131	LOC_Os07g04220		LOC_Os09g13570	OsbZIP71
132	LOC_Os11g37090		LOC_Os02g54160	OsEREBP1
133	LOC_Os08g29080		LOC_Os11g07040	OsCDPK14
134	LOC_Os11g37590		LOC_Os02g54160	OsEREBP1
135	LOC_Os08g08040		LOC_Os09g13570	OsbZIP71
136	LOC_Os11g37690		LOC_Os02g54160	OsEREBP1
137	LOC_Os11g37790		LOC_Os02g54160	OsEREBP1
138	LOC_Os06g45100		LOC_Os02g54160	OsEREBP1
139	LOC_Os10g01900		LOC_Os11g07040	OsCDPK14
140	LOC_Os10g37480		LOC_Os02g54160	OsEREBP1
141	LOC_Os08g08960		LOC_Os02g54160	OsEREBP1
142	LOC_Os11g38020		LOC_Os02g54160	OsEREBP1
143	LOC_Os01g07760		LOC_Os02g54160	OsEREBP1
144	LOC_Os07g04220		LOC_Os11g07040	OsCDPK14
145	LOC_Os04g41150		LOC_Os02g54160	OsEREBP1
146	LOC_Os01g07890		LOC_Os02g54160	OsEREBP1
147	LOC_Os08g09120		LOC_Os02g54160	OsEREBP1
148	LOC_Os06g45360		LOC_Os02g54160	OsEREBP1
149	LOC_Os01g07960		LOC_Os02g54160	OsEREBP1
150	LOC_Os08g09250		LOC_Os02g54160	OsEREBP1
151	LOC_Os09g27030		LOC_Os09g13570	OsbZIP71
152	LOC_Os05g32880		LOC_Os02g54160	OsEREBP1
153	LOC_Os03g40194		LOC_Os02g54160	OsEREBP1
154	LOC_Os04g41830		LOC_Os02g54160	OsEREBP1
155	LOC_Os04g42095		LOC_Os02g54160	OsEREBP1
156	LOC_Os03g40540		LOC_Os02g54160	OsEREBP1
157	LOC_Os05g33090		LOC_Os02g54160	OsEREBP1
158	LOC_Os08g10020		LOC_Os02g54160	OsEREBP1
159	LOC_Os03g40670		LOC_Os09g13570	OsbZIP71
160	LOC_Os10g03320		LOC_Os08g39080	OsPEX5
161	LOC_Os02g48010		LOC_Os02g54160	OsEREBP1
162	LOC_Os02g02720		LOC_Os09g13570	OsbZIP71
163	LOC_Os03g41419		LOC_Os02g54160	OsEREBP1
164	LOC_Os05g33290		LOC_Os02g54160	OsEREBP1
165	LOC_Os03g50320		LOC_Os02g54160	OsEREBP1
166	LOC_Os11g40450		LOC_Os02g54160	OsEREBP1
167	LOC_Os02g48620		LOC_Os02g54160	OsEREBP1
168	LOC_Os02g48620		LOC_Os11g07040	OsCDPK14
169	LOC_Os05g33880		LOC_Os02g54160	OsEREBP1
170	LOC_Os10g05069		LOC_Os02g54160	OsEREBP1
171	LOC_Os01g09200		LOC_Os11g07040	OsCDPK14
172	LOC_Os03g42810		LOC_Os02g54160	OsEREBP1
173	LOC_Os08g11130		LOC_Os02g54160	OsEREBP1
174	LOC_Os10g05530		LOC_Os02g54160	OsEREBP1
175	LOC_Os08g11220		LOC_Os02g54160	OsEREBP1
176	LOC_Os02g48920		LOC_Os02g54160	OsEREBP1
177	LOC_Os06g48640		LOC_Os02g54160	OsEREBP1
178	LOC_Os07g45970		LOC_Os02g54160	OsEREBP1
179	LOC_Os11g42160		LOC_Os02g54160	OsEREBP1
180	LOC_Os06g48750		LOC_Os02g54160	OsEREBP1
181	LOC_Os10g06720		LOC_Os02g54160	OsEREBP1
182	LOC_Os02g03670		LOC_Os09g26400	OsDSG1
183	LOC_Os04g43390		LOC_Os02g54160	OsEREBP1
184	LOC_Os11g43040		LOC_Os08g39080	OsPEX5
185	LOC_Os01g44250		LOC_Os08g39080	OsPEX5
186	LOC_Os03g44500		LOC_Os02g54160	OsEREBP1
187	LOC_Os11g43390		LOC_Os11g07040	OsCDPK14
188	LOC_Os03g44620		LOC_Os02g54160	OsEREBP1
189	LOC_Os06g49790		LOC_Os02g54160	OsEREBP1
190	LOC_Os01g10140		LOC_Os02g54160	OsEREBP1
191	LOC_Os01g45274		LOC_Os02g54160	OsEREBP1
192	LOC_Os01g10290		LOC_Os02g54160	OsEREBP1
193	LOC_Os11g37680		LOC_Os02g54160	OsEREBP1
194	LOC_Os05g34820		LOC_Os02g54160	OsEREBP1
195	LOC_Os10g07574		LOC_Os02g54160	OsEREBP1
196	LOC_Os04g44354		LOC_Os02g54160	OsEREBP1
197	LOC_Os06g50000		LOC_Os02g54160	OsEREBP1
198	LOC_Os02g04050		LOC_Os02g54160	OsEREBP1
199	LOC_Os08g14440		LOC_Os02g54160	OsEREBP1
200	LOC_Os05g35330		LOC_Os02g54160	OsEREBP1
201	LOC_Os11g44580		LOC_Os02g54160	OsEREBP1
202	LOC_Os01g43350		LOC_Os11g07040	OsCDPK14
203	LOC_Os02g04260		LOC_Os02g54160	OsEREBP1
204	LOC_Os02g04490		LOC_Os02g54160	OsEREBP1
205	LOC_Os05g35540		LOC_Os02g54160	OsEREBP1
206	LOC_Os11g45190		LOC_Os02g54160	OsEREBP1
207	LOC_Os04g45340		LOC_Os02g54160	OsEREBP1
208	LOC_Os01g37960		LOC_Os02g54160	OsEREBP1
209	LOC_Os02g04530		LOC_Os02g54160	OsEREBP1
210	LOC_Os07g06740		LOC_Os02g54160	OsEREBP1
211	LOC_Os08g15236		LOC_Os02g54160	OsEREBP1
212	LOC_Os04g45960		LOC_Os02g54160	OsEREBP1
213	LOC_Os06g51290		LOC_Os02g54160	OsEREBP1
214	LOC_Os10g10740		LOC_Os02g54160	OsEREBP1
215	LOC_Os11g46980		LOC_Os02g54160	OsEREBP1
216	LOC_Os07g01060		LOC_Os02g54160	OsEREBP1
217	LOC_Os03g48040		LOC_Os02g54160	OsEREBP1
218	LOC_Os02g51350		LOC_Os02g54160	OsEREBP1
219	LOC_Os03g48120		LOC_Os02g54160	OsEREBP1
220	LOC_Os02g51420		LOC_Os02g54160	OsEREBP1
221	LOC_Os02g04890		LOC_Os02g54160	OsEREBP1
222	LOC_Os07g01214		LOC_Os02g54160	OsEREBP1
223	LOC_Os03g48457		LOC_Os02g54160	OsEREBP1
224	LOC_Os01g47370		LOC_Os02g54160	OsEREBP1
225	LOC_Os03g48490		LOC_Os02g54160	OsEREBP1
226	LOC_Os02g05330		LOC_Os02g54160	OsEREBP1
227	LOC_Os02g05330		LOC_Os11g07040	OsCDPK14
228	LOC_Os12g01090		LOC_Os02g54160	OsEREBP1
229	LOC_Os01g47400		LOC_Os02g54160	OsEREBP1
230	LOC_Os02g52130		LOC_Os09g26400	OsDSG1
231	LOC_Os05g38610		LOC_Os08g39080	OsPEX5
232	LOC_Os08g15880		LOC_Os02g54160	OsEREBP1
233	LOC_Os02g52250		LOC_Os02g54160	OsEREBP1
234	LOC_Os03g08270		LOC_Os02g54160	OsEREBP1
235	LOC_Os03g49250		LOC_Os09g13570	OsbZIP71
236	LOC_Os12g01420		LOC_Os02g54160	OsEREBP1
237	LOC_Os02g52290	OsFKBP	LOC_Os08g39080	OsPEX5
238	LOC_Os08g16570		LOC_Os02g54160	OsEREBP1
239	LOC_Os10g15230		LOC_Os02g54160	OsEREBP1
240	LOC_Os02g52410		LOC_Os02g54160	OsEREBP1
241	LOC_Os05g39390		LOC_Os11g07040	OsCDPK14
242	LOC_Os02g52420		LOC_Os02g54160	OsEREBP1
243	LOC_Os08g17294		LOC_Os02g54160	OsEREBP1
244	LOC_Os05g39650		LOC_Os02g54160	OsEREBP1
245	LOC_Os04g46960		LOC_Os02g54160	OsEREBP1
246	LOC_Os10g17260		LOC_Os02g54160	OsEREBP1
247	LOC_Os01g47740		LOC_Os02g54160	OsEREBP1
248	LOC_Os07g02210		LOC_Os02g54160	OsEREBP1
249	LOC_Os10g17790		LOC_Os02g54160	OsEREBP1
250	LOC_Os01g12550		LOC_Os02g54160	OsEREBP1
251	LOC_Os01g48270		LOC_Os02g54160	OsEREBP1
252	LOC_Os02g06300		LOC_Os02g54160	OsEREBP1
253	LOC_Os12g02490		LOC_Os02g54160	OsEREBP1
254	LOC_Os01g48300		LOC_Os11g07040	OsCDPK14
255	LOC_Os02g52730		LOC_Os02g54160	OsEREBP1
256	LOC_Os01g48380		LOC_Os02g54160	OsEREBP1
257	LOC_Os03g58970		LOC_Os02g54160	OsEREBP1
258	LOC_Os06g02380		LOC_Os02g54160	OsEREBP1
259	LOC_Os08g19370		LOC_Os02g54160	OsEREBP1
260	LOC_Os05g40740		LOC_Os02g54160	OsEREBP1
261	LOC_Os02g52940		LOC_Os09g13570	OsbZIP71
262	LOC_Os12g03070		LOC_Os02g54160	OsEREBP1
263	LOC_Os10g20510		LOC_Os02g54160	OsEREBP1
264	LOC_Os12g03720		LOC_Os02g54160	OsEREBP1
265	LOC_Os01g48990		LOC_Os02g54160	OsEREBP1
266	LOC_Os10g21190		LOC_Os02g54160	OsEREBP1
267	LOC_Os08g19880		LOC_Os02g54160	OsEREBP1
268	LOC_Os03g50885		LOC_Os02g54160	OsEREBP1
269	LOC_Os05g41240		LOC_Os02g54160	OsEREBP1
270	LOC_Os12g03860		LOC_Os02g54160	OsEREBP1
271	LOC_Os06g34710		LOC_Os02g54160	OsEREBP1
272	LOC_Os08g28730		LOC_Os09g26400	OsDSG1
273	LOC_Os03g51220		LOC_Os02g54160	OsEREBP1
274	LOC_Os01g49380		LOC_Os02g54160	OsEREBP1
275	LOC_Os03g02590		LOC_Os02g54160	OsEREBP1
276	LOC_Os08g21695		LOC_Os02g54160	OsEREBP1
277	LOC_Os12g24210		LOC_Os02g54160	OsEREBP1
278	LOC_Os05g38230		LOC_Os02g54160	OsEREBP1
279	LOC_Os05g41900		LOC_Os02g54160	OsEREBP1
280	LOC_Os01g14140		LOC_Os02g54160	OsEREBP1
281	LOC_Os08g21804		LOC_Os11g07040	OsCDPK14
282	LOC_Os05g01820		LOC_Os02g54160	OsEREBP1
283	LOC_Os01g49630		LOC_Os02g54160	OsEREBP1
284	LOC_Os12g04790		LOC_Os02g54160	OsEREBP1
285	LOC_Os12g04790		LOC_Os09g13570	OsbZIP71
286	LOC_Os01g49760		LOC_Os02g54160	OsEREBP1
287	LOC_Os01g14260		LOC_Os02g54160	OsEREBP1
288	LOC_Os03g51620		LOC_Os02g54160	OsEREBP1
289	LOC_Os02g07720		LOC_Os02g54160	OsEREBP1
290	LOC_Os02g54590		LOC_Os02g54160	OsEREBP1
291	LOC_Os02g07760		LOC_Os02g54160	OsEREBP1
292	LOC_Os05g48970		LOC_Os02g54160	OsEREBP1
293	LOC_Os05g42370		LOC_Os09g13570	OsbZIP71
294	LOC_Os08g23430		LOC_Os02g54160	OsEREBP1
295	LOC_Os02g08090		LOC_Os02g54160	OsEREBP1
296	LOC_Os05g43090		LOC_Os02g54160	OsEREBP1
297	LOC_Os01g14840		LOC_Os02g54160	OsEREBP1
298	LOC_Os06g19444		LOC_Os02g54160	OsEREBP1
299	LOC_Os02g54730		LOC_Os02g54160	OsEREBP1
300	LOC_Os06g19470		LOC_Os09g26400	OsDSG1
301	LOC_Os02g54900		LOC_Os02g54160	OsEREBP1
302	LOC_Os05g43490		LOC_Os02g54160	OsEREBP1
303	LOC_Os05g43530		LOC_Os02g54160	OsEREBP1
304	LOC_Os02g08180		LOC_Os08g39080	OsPEX5
305	LOC_Os03g52390		LOC_Os02g54160	OsEREBP1
306	LOC_Os10g21268		LOC_Os02g54160	OsEREBP1
307	LOC_Os02g55120		LOC_Os02g54160	OsEREBP1
308	LOC_Os03g52630		LOC_Os02g54160	OsEREBP1
309	LOC_Os10g31000		LOC_Os09g26400	OsDSG1
310	LOC_Os01g50860		LOC_Os02g54160	OsEREBP1
311	LOC_Os04g47370		LOC_Os02g54160	OsEREBP1
312	LOC_Os05g44786		LOC_Os11g07040	OsCDPK14
313	LOC_Os12g24210		LOC_Os09g26400	OsDSG1
314	LOC_Os03g52700		LOC_Os02g54160	OsEREBP1
315	LOC_Os04g47590		LOC_Os02g54160	OsEREBP1
316	LOC_Os01g51200		LOC_Os02g54160	OsEREBP1
317	LOC_Os05g01690		LOC_Os02g54160	OsEREBP1
318	LOC_Os05g45080		LOC_Os02g54160	OsEREBP1
319	LOC_Os12g08180		LOC_Os02g54160	OsEREBP1
320	LOC_Os05g45400		LOC_Os02g54160	OsEREBP1
321	LOC_Os01g51430		LOC_Os09g13570	OsbZIP71
322	LOC_Os02g56110		LOC_Os02g54160	OsEREBP1
323	LOC_Os02g56200		LOC_Os02g54160	OsEREBP1
324	LOC_Os01g51710		LOC_Os02g54160	OsEREBP1
325	LOC_Os02g09380		LOC_Os08g39080	OsPEX5
326	LOC_Os12g08830		LOC_Os02g54160	OsEREBP1
327	LOC_Os02g56360		LOC_Os02g54160	OsEREBP1
328	LOC_Os07g03000		LOC_Os02g54160	OsEREBP1
329	LOC_Os07g03090		LOC_Os02g54160	OsEREBP1
330	LOC_Os06g44374		LOC_Os08g39080	OsPEX5
331	LOC_Os07g03210		LOC_Os02g54160	OsEREBP1
332	LOC_Os03g53300		LOC_Os02g54160	OsEREBP1
333	LOC_Os12g09430		LOC_Os09g26400	OsDSG1
334	LOC_Os05g46610		LOC_Os09g13570	OsbZIP71
335	LOC_Os04g49710		LOC_Os02g54160	OsEREBP1
336	LOC_Os02g57280		LOC_Os02g54160	OsEREBP1
337	LOC_Os05g47560		LOC_Os02g54160	OsEREBP1
338	LOC_Os08g30070		LOC_Os02g54160	OsEREBP1
339	LOC_Os10g21346		LOC_Os02g54160	OsEREBP1
340	LOC_Os01g53020		LOC_Os02g54160	OsEREBP1
341	LOC_Os03g54084		LOC_Os02g54160	OsEREBP1
342	LOC_Os03g54870		LOC_Os09g26400	OsDSG1
343	LOC_Os12g10580		LOC_Os02g54160	OsEREBP1
344	LOC_Os02g57700		LOC_Os02g54160	OsEREBP1
345	LOC_Os05g48240		LOC_Os02g54160	OsEREBP1
346	LOC_Os03g54930		LOC_Os02g54160	OsEREBP1
347	LOC_Os07g04530		LOC_Os02g54160	OsEREBP1
348	LOC_Os07g04530		LOC_Os09g26400	OsDSG1
349	LOC_Os08g30790		LOC_Os02g54160	OsEREBP1
350	LOC_Os07g04690		LOC_Os02g54160	OsEREBP1
351	LOC_Os07g04770		LOC_Os02g54160	OsEREBP1
352	LOC_Os01g16030		LOC_Os02g54160	OsEREBP1
353	LOC_Os05g48320		LOC_Os02g54160	OsEREBP1
354	LOC_Os08g31030		LOC_Os02g54160	OsEREBP1
355	LOC_Os01g16130		LOC_Os02g54160	OsEREBP1
356	LOC_Os08g31410		LOC_Os02g54160	OsEREBP1
357	LOC_Os12g10580		LOC_Os09g13570	OsbZIP71
358	LOC_Os03g55874		LOC_Os02g54160	OsEREBP1
359	LOC_Os08g31830		LOC_Os09g26400	OsDSG1
360	LOC_Os10g21810		LOC_Os02g54160	OsEREBP1
361	LOC_Os12g10580		LOC_Os11g07040	OsCDPK14
362	LOC_Os03g56310		LOC_Os02g54160	OsEREBP1
363	LOC_Os05g48320		LOC_Os09g26400	OsDSG1
364	LOC_Os02g12280		LOC_Os09g13570	OsbZIP71
365	LOC_Os10g22310		LOC_Os02g54160	OsEREBP1
366	LOC_Os03g01300		LOC_Os02g54160	OsEREBP1
367	LOC_Os12g10810		LOC_Os02g54160	OsEREBP1
368	LOC_Os04g52060		LOC_Os02g54160	OsEREBP1
369	LOC_Os05g48370		LOC_Os02g54160	OsEREBP1
370	LOC_Os04g52130		LOC_Os02g54160	OsEREBP1
371	LOC_Os03g01750		LOC_Os02g54160	OsEREBP1
372	LOC_Os03g01920		LOC_Os02g54160	OsEREBP1
373	LOC_Os02g12600		LOC_Os02g54160	OsEREBP1
374	LOC_Os01g16850		LOC_Os02g54160	OsEREBP1
375	LOC_Os04g52361		LOC_Os02g54160	OsEREBP1
376	LOC_Os03g01960		LOC_Os02g54160	OsEREBP1
377	LOC_Os02g12650		LOC_Os02g54160	OsEREBP1
378	LOC_Os03g56760		LOC_Os02g54160	OsEREBP1
379	LOC_Os02g12794		LOC_Os02g54160	OsEREBP1
380	LOC_Os12g11210		LOC_Os02g54160	OsEREBP1
381	LOC_Os03g56790		LOC_Os02g54160	OsEREBP1
382	LOC_Os02g12800		LOC_Os02g54160	OsEREBP1
383	LOC_Os01g54930		LOC_Os02g54160	OsEREBP1
384	LOC_Os03g02170		LOC_Os02g54160	OsEREBP1
385	LOC_Os03g08450		LOC_Os02g54160	OsEREBP1
386	LOC_Os12g11900		LOC_Os02g54160	OsEREBP1
387	LOC_Os08g34300		LOC_Os02g54160	OsEREBP1
388	LOC_Os10g25220		LOC_Os02g54160	OsEREBP1
389	LOC_Os04g53040		LOC_Os02g54160	OsEREBP1
390	LOC_Os03g56900		LOC_Os08g39080	OsPEX5
391	LOC_Os03g56900		LOC_Os09g26400	OsDSG1
392	LOC_Os04g22900		LOC_Os02g54160	OsEREBP1
393	LOC_Os10g26050		LOC_Os02g54160	OsEREBP1
394	LOC_Os09g32680		LOC_Os11g07040	OsCDPK14
395	LOC_Os01g55549		LOC_Os02g54160	OsEREBP1
396	LOC_Os10g27220		LOC_Os02g54160	OsEREBP1
397	LOC_Os08g35760		LOC_Os02g54160	OsEREBP1
398	LOC_Os05g49830		LOC_Os02g54160	OsEREBP1
399	LOC_Os02g13100		LOC_Os02g54160	OsEREBP1
400	LOC_Os10g27470		LOC_Os02g54160	OsEREBP1
401	LOC_Os08g35870		LOC_Os02g54160	OsEREBP1
402	LOC_Os03g57980		LOC_Os02g54160	OsEREBP1
403	LOC_Os03g03910		LOC_Os02g54160	OsEREBP1
404	LOC_Os04g35170		LOC_Os09g13570	OsbZIP71
405	LOC_Os01g18070		LOC_Os02g54160	OsEREBP1
406	LOC_Os08g37180		LOC_Os02g54160	OsEREBP1
407	LOC_Os10g28320		LOC_Os02g54160	OsEREBP1
408	LOC_Os02g55720		LOC_Os02g54160	OsEREBP1
409	LOC_Os08g37470		LOC_Os02g54160	OsEREBP1
410	LOC_Os03g58590		LOC_Os02g54160	OsEREBP1
411	LOC_Os03g04430		LOC_Os02g54160	OsEREBP1
412	LOC_Os10g29150		LOC_Os02g54160	OsEREBP1
413	LOC_Os07g08669		LOC_Os02g54160	OsEREBP1
414	LOC_Os07g08780		LOC_Os02g54160	OsEREBP1
415	LOC_Os04g53740		LOC_Os02g54160	OsEREBP1
416	LOC_Os07g08820		LOC_Os02g54160	OsEREBP1
417	LOC_Os08g37720		LOC_Os02g54160	OsEREBP1
418	LOC_Os03g58910		LOC_Os02g54160	OsEREBP1
419	LOC_Os08g37720		LOC_Os09g26400	OsDSG1
420	LOC_Os05g04700		LOC_Os02g54160	OsEREBP1
421	LOC_Os01g18640		LOC_Os02g54160	OsEREBP1
422	LOC_Os12g17290		LOC_Os09g13570	OsbZIP71
423	LOC_Os10g30580		LOC_Os02g54160	OsEREBP1
424	LOC_Os03g04750		LOC_Os02g54160	OsEREBP1
425	LOC_Os05g50300		LOC_Os02g54160	OsEREBP1
426	LOC_Os03g59190		LOC_Os02g54160	OsEREBP1
427	LOC_Os10g30750		LOC_Os02g54160	OsEREBP1
428	LOC_Os04g55060		LOC_Os02g54160	OsEREBP1
429	LOC_Os12g17600		LOC_Os02g54160	OsEREBP1
430	LOC_Os05g50370		LOC_Os02g54160	OsEREBP1
431	LOC_Os02g14770		LOC_Os02g54160	OsEREBP1
432	LOC_Os10g39200		LOC_Os02g54160	OsEREBP1
433	LOC_Os10g30860		LOC_Os09g13570	OsbZIP71
434	LOC_Os03g05280		LOC_Os02g54160	OsEREBP1
435	LOC_Os01g19450		LOC_Os02g54160	OsEREBP1
436	LOC_Os04g55180		LOC_Os02g54160	OsEREBP1
437	LOC_Os10g31650		LOC_Os08g39080	OsPEX5
438	LOC_Os01g56660		LOC_Os02g54160	OsEREBP1
439	LOC_Os04g55230		LOC_Os02g54160	OsEREBP1
440	LOC_Os01g56780		LOC_Os02g54160	OsEREBP1
441	LOC_Os04g55230		LOC_Os09g26400	OsDSG1
442	LOC_Os08g38810		LOC_Os02g54160	OsEREBP1
443	LOC_Os02g15690		LOC_Os02g54160	OsEREBP1
444	LOC_Os03g05740		LOC_Os02g54160	OsEREBP1
445	LOC_Os01g21180		LOC_Os02g54160	OsEREBP1
446	LOC_Os03g60550		LOC_Os02g54160	OsEREBP1
447	LOC_Os02g15810		LOC_Os11g07040	OsCDPK14
448	LOC_Os01g57370		LOC_Os02g54160	OsEREBP1
449	LOC_Os04g55760		LOC_Os02g54160	OsEREBP1
450	LOC_Os12g18980		LOC_Os02g54160	OsEREBP1
451	LOC_Os05g51340		LOC_Os02g54160	OsEREBP1
452	LOC_Os12g19140		LOC_Os02g54160	OsEREBP1
453	LOC_Os01g21560		LOC_Os02g54160	OsEREBP1
454	LOC_Os12g19381		LOC_Os02g54160	OsEREBP1
455	LOC_Os04g55920	OsJAZ1	LOC_Os11g07040	OsCDPK14
456	LOC_Os03g60460		LOC_Os02g54160	OsEREBP1
457	LOC_Os05g51560		LOC_Os02g54160	OsEREBP1
458	LOC_Os09g30454		LOC_Os02g54160	OsEREBP1
459	LOC_Os02g04160		LOC_Os02g54160	OsEREBP1
460	LOC_Os04g56110		LOC_Os02g54160	OsEREBP1
461	LOC_Os10g33275		LOC_Os02g54160	OsEREBP1
462	LOC_Os08g39490		LOC_Os09g13570	OsbZIP71
463	LOC_Os07g11510		LOC_Os02g54160	OsEREBP1
464	LOC_Os01g21900		LOC_Os02g54160	OsEREBP1
465	LOC_Os08g39560		LOC_Os02g54160	OsEREBP1
466	LOC_Os08g39570		LOC_Os02g54160	OsEREBP1
467	LOC_Os12g19470		LOC_Os09g13570	OsbZIP71
468	LOC_Os05g51830	OsHDT1;HDT701	LOC_Os02g54160	OsEREBP1
469	LOC_Os03g05980		LOC_Os09g13570	OsbZIP71
470	LOC_Os01g21960		LOC_Os08g39080	OsPEX5
471	LOC_Os03g61019		LOC_Os02g54160	OsEREBP1
472	LOC_Os04g56640		LOC_Os02g54160	OsEREBP1
473	LOC_Os01g22352		LOC_Os08g39080	OsPEX5
474	LOC_Os02g17780		LOC_Os09g13570	OsbZIP71
475	LOC_Os07g12830		LOC_Os11g07040	OsCDPK14
476	LOC_Os04g56720		LOC_Os09g13570	OsbZIP71
477	LOC_Os01g22700		LOC_Os02g54160	OsEREBP1
478	LOC_Os12g42876		LOC_Os02g54160	OsEREBP1
479	LOC_Os04g57210		LOC_Os02g54160	OsEREBP1
480	LOC_Os10g34470		LOC_Os02g54160	OsEREBP1
481	LOC_Os08g40650		LOC_Os02g54160	OsEREBP1
482	LOC_Os08g40830		LOC_Os02g54160	OsEREBP1
483	LOC_Os06g01720		LOC_Os02g54160	OsEREBP1
484	LOC_Os02g18450		LOC_Os02g54160	OsEREBP1
485	LOC_Os07g14000		LOC_Os02g54160	OsEREBP1
486	LOC_Os06g11190		LOC_Os02g54160	OsEREBP1
487	LOC_Os04g57690		LOC_Os02g54160	OsEREBP1
488	LOC_Os03g07220		LOC_Os02g54160	OsEREBP1
489	LOC_Os02g18670		LOC_Os11g07040	OsCDPK14
490	LOC_Os04g57870		LOC_Os02g54160	OsEREBP1
491	LOC_Os04g57890		LOC_Os02g54160	OsEREBP1
492	LOC_Os02g50780		LOC_Os08g39080	OsPEX5
493	LOC_Os08g41280		LOC_Os02g54160	OsEREBP1
494	LOC_Os01g22980		LOC_Os02g54160	OsEREBP1
495	LOC_Os08g41300		LOC_Os02g54160	OsEREBP1
496	LOC_Os01g23380		LOC_Os02g54160	OsEREBP1
497	LOC_Os07g15830		LOC_Os02g54160	OsEREBP1
498	LOC_Os04g58570		LOC_Os09g13570	OsbZIP71
499	LOC_Os03g62522		LOC_Os09g13570	OsbZIP71
500	LOC_Os06g02780		LOC_Os02g54160	OsEREBP1
501	LOC_Os04g58710		LOC_Os02g54160	OsEREBP1
502	LOC_Os12g22830		LOC_Os02g54160	OsEREBP1
503	LOC_Os04g58800		LOC_Os02g54160	OsEREBP1
504	LOC_Os10g35770		LOC_Os02g54160	OsEREBP1
505	LOC_Os06g03570		LOC_Os02g54160	OsEREBP1
506	LOC_Os03g07880		LOC_Os11g07040	OsCDPK14
507	LOC_Os03g63020		LOC_Os02g54160	OsEREBP1
508	LOC_Os02g20570		LOC_Os02g54160	OsEREBP1
509	LOC_Os07g16590		LOC_Os02g54160	OsEREBP1
510	LOC_Os08g42410		LOC_Os02g54160	OsEREBP1
511	LOC_Os12g24020		LOC_Os08g39080	OsPEX5
512	LOC_Os08g42420		LOC_Os02g54160	OsEREBP1
513	LOC_Os02g20970		LOC_Os02g54160	OsEREBP1
514	LOC_Os04g59494		LOC_Os02g54160	OsEREBP1
515	LOC_Os07g17780		LOC_Os09g26400	OsDSG1
516	LOC_Os08g42590		LOC_Os02g54160	OsEREBP1
517	LOC_Os03g01240		LOC_Os02g54160	OsEREBP1
518	LOC_Os05g01200		LOC_Os02g54160	OsEREBP1
519	LOC_Os07g20410		LOC_Os02g54160	OsEREBP1
520	LOC_Os10g36650		LOC_Os09g13570	OsbZIP71
521	LOC_Os03g08870		LOC_Os09g26400	OsDSG1
522	LOC_Os01g58038		LOC_Os02g54160	OsEREBP1
523	LOC_Os06g04920		LOC_Os02g54160	OsEREBP1
524	LOC_Os05g01520		LOC_Os02g54160	OsEREBP1
525	LOC_Os08g43560		LOC_Os09g13570	OsbZIP71
526	LOC_Os10g37180		LOC_Os02g54160	OsEREBP1
527	LOC_Os01g58038		LOC_Os09g13570	OsbZIP71
528	LOC_Os03g64400		LOC_Os02g54160	OsEREBP1
529	LOC_Os08g44250		LOC_Os02g54160	OsEREBP1
530	LOC_Os03g10080		LOC_Os02g54160	OsEREBP1
531	LOC_Os06g05140		LOC_Os02g54160	OsEREBP1
532	LOC_Os10g37680		LOC_Os02g54160	OsEREBP1
533	LOC_Os12g24580		LOC_Os02g54160	OsEREBP1
534	LOC_Os07g22930		LOC_Os02g54160	OsEREBP1
535	LOC_Os08g44370		LOC_Os02g54160	OsEREBP1
536	LOC_Os01g25240		LOC_Os02g54160	OsEREBP1
537	LOC_Os03g10340		LOC_Os02g54160	OsEREBP1
538	LOC_Os06g05530		LOC_Os02g54160	OsEREBP1
539	LOC_Os01g58740		LOC_Os11g07040	OsCDPK14
540	LOC_Os01g59060		LOC_Os02g54160	OsEREBP1
541	LOC_Os01g59140		LOC_Os02g54160	OsEREBP1
542	LOC_Os05g01890		LOC_Os02g54160	OsEREBP1
543	LOC_Os02g22760		LOC_Os09g13570	OsbZIP71
544	LOC_Os06g06080		LOC_Os02g54160	OsEREBP1
545	LOC_Os04g02450		LOC_Os02g54160	OsEREBP1
546	LOC_Os08g44560		LOC_Os02g54160	OsEREBP1
547	LOC_Os01g59730		LOC_Os02g54160	OsEREBP1
548	LOC_Os08g44640		LOC_Os02g54160	OsEREBP1
549	LOC_Os06g06580		LOC_Os02g54160	OsEREBP1
550	LOC_Os01g59990		LOC_Os02g54160	OsEREBP1
551	LOC_Os02g24574		LOC_Os02g54160	OsEREBP1
552	LOC_Os04g02900		LOC_Os08g39080	OsPEX5
553	LOC_Os01g60060		LOC_Os02g54160	OsEREBP1
554	LOC_Os05g02790		LOC_Os02g54160	OsEREBP1
555	LOC_Os02g24598		LOC_Os02g54160	OsEREBP1
556	LOC_Os06g07080		LOC_Os02g54160	OsEREBP1
557	LOC_Os09g00999		LOC_Os08g39080	OsPEX5
558	LOC_Os07g26760		LOC_Os02g54160	OsEREBP1
559	LOC_Os03g06620		LOC_Os02g54160	OsEREBP1
560	LOC_Os10g40260		LOC_Os09g26400	OsDSG1
561	LOC_Os02g24604		LOC_Os02g54160	OsEREBP1
562	LOC_Os01g60590		LOC_Os02g54160	OsEREBP1
563	LOC_Os10g40790		LOC_Os02g54160	OsEREBP1
564	LOC_Os01g60830		LOC_Os02g54160	OsEREBP1
565	LOC_Os04g05880		LOC_Os08g39080	OsPEX5
566	LOC_Os10g40840		LOC_Os02g54160	OsEREBP1
567	LOC_Os04g06700		LOC_Os02g54160	OsEREBP1
568	LOC_Os10g40934		LOC_Os02g54160	OsEREBP1
569	LOC_Os07g27390		LOC_Os02g54160	OsEREBP1
570	LOC_Os04g07280		LOC_Os02g54160	OsEREBP1
571	LOC_Os05g04510		LOC_Os02g54160	OsEREBP1
572	LOC_Os06g09340		LOC_Os02g54160	OsEREBP1
573	LOC_Os09g03890		LOC_Os02g54160	OsEREBP1
574	LOC_Os10g41260		LOC_Os02g54160	OsEREBP1
575	LOC_Os01g61380		LOC_Os02g54160	OsEREBP1
576	LOC_Os04g08370		LOC_Os02g54160	OsEREBP1
577	LOC_Os10g41310		LOC_Os11g07040	OsCDPK14
578	LOC_Os10g41340		LOC_Os02g54160	OsEREBP1
579	LOC_Os04g08550		LOC_Os02g54160	OsEREBP1
580	LOC_Os01g25240		LOC_Os08g39080	OsPEX5
581	LOC_Os02g14110		LOC_Os02g54160	OsEREBP1
582	LOC_Os01g25240		LOC_Os09g13570	OsbZIP71
583	LOC_Os10g41780		LOC_Os02g54160	OsEREBP1
584	LOC_Os09g04690		LOC_Os02g54160	OsEREBP1
585	LOC_Os01g61990		LOC_Os11g07040	OsCDPK14
586	LOC_Os03g13540		LOC_Os02g54160	OsEREBP1
587	LOC_Os04g10610		LOC_Os02g54160	OsEREBP1
588	LOC_Os02g26440		LOC_Os02g54160	OsEREBP1
589	LOC_Os12g24580		LOC_Os09g26400	OsDSG1
590	LOC_Os03g13820		LOC_Os02g54160	OsEREBP1
591	LOC_Os10g41930		LOC_Os02g54160	OsEREBP1
592	LOC_Os09g04990		LOC_Os02g54160	OsEREBP1
593	LOC_Os01g25240		LOC_Os11g07040	OsCDPK14
594	LOC_Os03g14430		LOC_Os02g54160	OsEREBP1
595	LOC_Os05g05600		LOC_Os02g54160	OsEREBP1
596	LOC_Os12g24580		LOC_Os11g07040	OsCDPK14
597	LOC_Os02g27220		LOC_Os02g54160	OsEREBP1
598	LOC_Os10g42439		LOC_Os02g54160	OsEREBP1
599	LOC_Os05g05690		LOC_Os02g54160	OsEREBP1
600	LOC_Os06g12530		LOC_Os02g54160	OsEREBP1
601	LOC_Os01g63270		LOC_Os02g54160	OsEREBP1
602	LOC_Os09g07570		LOC_Os02g54160	OsEREBP1
603	LOC_Os01g63380		LOC_Os02g54160	OsEREBP1
604	LOC_Os10g42724		LOC_Os02g54160	OsEREBP1
605	LOC_Os02g27720		LOC_Os02g54160	OsEREBP1
606	LOC_Os01g63410		LOC_Os02g54160	OsEREBP1
607	LOC_Os04g13550		LOC_Os02g54160	OsEREBP1
608	LOC_Os01g56800		LOC_Os09g26400	OsDSG1
609	LOC_Os06g13030		LOC_Os02g54160	OsEREBP1
610	LOC_Os01g65080		LOC_Os02g54160	OsEREBP1
611	LOC_Os07g28440		LOC_Os09g26400	OsDSG1
612	LOC_Os11g01320		LOC_Os09g13570	OsbZIP71
613	LOC_Os04g14540		LOC_Os02g54160	OsEREBP1
614	LOC_Os11g01330		LOC_Os02g54160	OsEREBP1
615	LOC_Os04g14680		LOC_Os02g54160	OsEREBP1
616	LOC_Os03g15890		LOC_Os02g54160	OsEREBP1
617	LOC_Os06g13900		LOC_Os02g54160	OsEREBP1
618	LOC_Os09g08880		LOC_Os02g54160	OsEREBP1
619	LOC_Os04g15944		LOC_Os02g54160	OsEREBP1
620	LOC_Os11g02150		LOC_Os02g54160	OsEREBP1
621	LOC_Os01g64090		LOC_Os02g54160	OsEREBP1
622	LOC_Os02g29774		LOC_Os02g54160	OsEREBP1
623	LOC_Os03g16700		LOC_Os02g54160	OsEREBP1
624	LOC_Os07g05560		LOC_Os02g54160	OsEREBP1
625	LOC_Os03g16824		LOC_Os08g39080	OsPEX5
626	LOC_Os06g14260		LOC_Os02g54160	OsEREBP1
627	LOC_Os05g07700		LOC_Os02g54160	OsEREBP1
628	LOC_Os09g10660		LOC_Os02g54160	OsEREBP1
629	LOC_Os02g29774		LOC_Os08g39080	OsPEX5
630	LOC_Os12g26580		LOC_Os02g54160	OsEREBP1
631	LOC_Os05g08350		LOC_Os02g54160	OsEREBP1
632	LOC_Os05g08370		LOC_Os02g54160	OsEREBP1
633	LOC_Os01g64920		LOC_Os11g07040	OsCDPK14
634	LOC_Os01g64970		LOC_Os02g54160	OsEREBP1
635	LOC_Os02g30210		LOC_Os02g54160	OsEREBP1
636	LOC_Os03g17310		LOC_Os02g54160	OsEREBP1
637	LOC_Os04g16740		LOC_Os09g13570	OsbZIP71
638	LOC_Os09g12320		LOC_Os02g54160	OsEREBP1
639	LOC_Os03g17570		LOC_Os02g54160	OsEREBP1
640	LOC_Os08g01410		LOC_Os02g54160	OsEREBP1
641	LOC_Os04g16748		LOC_Os02g54160	OsEREBP1
642	LOC_Os05g08980		LOC_Os02g54160	OsEREBP1
643	LOC_Os01g65692		LOC_Os02g54160	OsEREBP1
644	LOC_Os10g25110		LOC_Os02g54160	OsEREBP1
645	LOC_Os03g17840		LOC_Os09g26400	OsDSG1
646	LOC_Os09g12570		LOC_Os02g54160	OsEREBP1
647	LOC_Os12g27850		LOC_Os02g54160	OsEREBP1
648	LOC_Os06g14260		LOC_Os08g39080	OsPEX5
649	LOC_Os01g65902		LOC_Os02g54160	OsEREBP1
650	LOC_Os09g13590		LOC_Os09g13570	OsbZIP71
651	LOC_Os04g16772		LOC_Os02g54160	OsEREBP1
652	LOC_Os11g04409		LOC_Os02g54160	OsEREBP1
653	LOC_Os12g27930		LOC_Os11g07040	OsCDPK14
654	LOC_Os04g16816		LOC_Os09g13570	OsbZIP71
655	LOC_Os02g32504		LOC_Os08g39080	OsPEX5
656	LOC_Os11g18170		LOC_Os02g54160	OsEREBP1
657	LOC_Os09g13760		LOC_Os02g54160	OsEREBP1
658	LOC_Os02g32580		LOC_Os02g54160	OsEREBP1
659	LOC_Os07g33760		LOC_Os08g39080	OsPEX5
660	LOC_Os02g32660		LOC_Os02g54160	OsEREBP1
661	LOC_Os04g16824		LOC_Os02g54160	OsEREBP1
662	LOC_Os02g32770		LOC_Os02g54160	OsEREBP1
663	LOC_Os12g30480		LOC_Os09g26400	OsDSG1
664	LOC_Os05g10980		LOC_Os02g54160	OsEREBP1
665	LOC_Os04g47180		LOC_Os02g54160	OsEREBP1
666	LOC_Os12g30540		LOC_Os02g54160	OsEREBP1
667	LOC_Os05g11070		LOC_Os02g54160	OsEREBP1
668	LOC_Os09g15000		LOC_Os02g54160	OsEREBP1
669	LOC_Os02g33020		LOC_Os09g13570	OsbZIP71
670	LOC_Os12g31040		LOC_Os02g54160	OsEREBP1
671	LOC_Os01g66980		LOC_Os02g54160	OsEREBP1
672	LOC_Os04g39210		LOC_Os09g26400	OsDSG1
673	LOC_Os01g67000		LOC_Os08g39080	OsPEX5
674	LOC_Os11g18170		LOC_Os08g39080	OsPEX5
675	LOC_Os12g32250		LOC_Os02g54160	OsEREBP1
676	LOC_Os12g32360		LOC_Os02g54160	OsEREBP1
677	LOC_Os09g17620		LOC_Os02g54160	OsEREBP1
678	LOC_Os03g19220		LOC_Os02g54160	OsEREBP1
679	LOC_Os09g17740		LOC_Os02g54160	OsEREBP1
680	LOC_Os11g06390		LOC_Os02g54160	OsEREBP1
681	LOC_Os06g16330		LOC_Os02g54160	OsEREBP1
682	LOC_Os02g34590		LOC_Os02g54160	OsEREBP1
683	LOC_Os06g16640		LOC_Os02g54160	OsEREBP1
684	LOC_Os06g16740		LOC_Os02g54160	OsEREBP1
685	LOC_Os12g32992		LOC_Os02g54160	OsEREBP1
686	LOC_Os05g14070		LOC_Os02g54160	OsEREBP1
687	ChrUn.fgenesh.mRNA.29		LOC_Os08g39080	OsPEX5
688	LOC_Os07g37220		LOC_Os02g54160	OsEREBP1
689	LOC_Os02g17960		LOC_Os02g54160	OsEREBP1
690	LOC_Os09g19890		LOC_Os11g07040	OsCDPK14
691	LOC_Os05g14270		LOC_Os11g07040	OsCDPK14
692	LOC_Os01g67590		LOC_Os02g54160	OsEREBP1
693	LOC_Os12g34040		LOC_Os11g07040	OsCDPK14
694	LOC_Os12g33640		LOC_Os02g54160	OsEREBP1
695	LOC_Os04g18700		LOC_Os02g54160	OsEREBP1
696	LOC_Os11g47809		LOC_Os02g54160	OsEREBP1
697	LOC_Os05g14800		LOC_Os09g26400	OsDSG1
698	LOC_Os05g14930		LOC_Os02g54160	OsEREBP1
699	LOC_Os07g37750		LOC_Os02g54160	OsEREBP1
700	LOC_Os05g14970		LOC_Os09g13570	OsbZIP71
701	LOC_Os08g04280		LOC_Os09g13570	OsbZIP71
702	LOC_Os11g07916		LOC_Os02g54160	OsEREBP1
703	LOC_Os05g15240		LOC_Os02g54160	OsEREBP1
704	LOC_Os03g19590		LOC_Os02g54160	OsEREBP1
705	LOC_Os06g20320		LOC_Os02g54160	OsEREBP1
706	LOC_Os11g08110		LOC_Os02g54160	OsEREBP1
707	LOC_Os07g38370		LOC_Os02g54160	OsEREBP1
708	LOC_Os06g20370		LOC_Os02g54160	OsEREBP1
709	LOC_Os02g35300		LOC_Os02g54160	OsEREBP1
710	LOC_Os01g01190		LOC_Os11g07040	OsCDPK14
711	LOC_Os09g21340		LOC_Os02g54160	OsEREBP1
712	LOC_Os03g19760		LOC_Os11g07040	OsCDPK14
713	LOC_Os01g68240		LOC_Os02g54160	OsEREBP1
714	LOC_Os02g35910		LOC_Os02g54160	OsEREBP1
715	LOC_Os03g20230		LOC_Os02g54160	OsEREBP1
716	LOC_Os01g27470		LOC_Os11g07040	OsCDPK14
717	LOC_Os09g22160		LOC_Os02g54160	OsEREBP1
718	LOC_Os03g20380	OsCIPK31	LOC_Os02g54160	OsEREBP1
719	LOC_Os03g20380	OsCIPK31	LOC_Os11g07040	OsCDPK14
720	LOC_Os11g09680		LOC_Os02g54160	OsEREBP1
721	LOC_Os01g01689		LOC_Os02g54160	OsEREBP1
722	LOC_Os03g20420		LOC_Os02g54160	OsEREBP1
723	LOC_Os02g54160	OsEREBP1	LOC_Os02g10720
724	LOC_Os12g34874		LOC_Os02g54160	OsEREBP1
725	LOC_Os02g54160	OsEREBP1	LOC_Os02g39190
726	LOC_Os11g09710		LOC_Os11g07040	OsCDPK14
727	LOC_Os02g54160	OsEREBP1	LOC_Os02g39630
728	LOC_Os04g21110		LOC_Os09g13570	OsbZIP71
729	LOC_Os02g54160	OsEREBP1	LOC_Os03g08430
730	LOC_Os01g68970		LOC_Os02g54160	OsEREBP1
731	LOC_Os02g54160	OsEREBP1	LOC_Os03g20780
732	LOC_Os02g54160	OsEREBP1	LOC_Os03g31070
733	LOC_Os02g54160	OsEREBP1	LOC_Os03g63770
734	LOC_Os02g54160	OsEREBP1	LOC_Os05g12170
735	LOC_Os02g54160	OsEREBP1	LOC_Os05g19590
736	LOC_Os11g10060		LOC_Os09g13570	OsbZIP71
737	LOC_Os02g54160	OsEREBP1	LOC_Os08g08060
738	LOC_Os05g16980		LOC_Os02g54160	OsEREBP1
739	LOC_Os02g54160	OsEREBP1	LOC_Os08g32600
740	LOC_Os02g54160	OsEREBP1	LOC_Os09g29750
741	LOC_Os02g36710		LOC_Os02g54160	OsEREBP1
742	LOC_Os02g54160	OsEREBP1	LOC_Os09g39190
743	LOC_Os02g54160	OsEREBP1	LOC_Os12g40520
744	LOC_Os11g10310		LOC_Os02g54160	OsEREBP1
745	LOC_Os04g22110		LOC_Os02g54160	OsEREBP1
746	LOC_Os05g18640		LOC_Os02g54160	OsEREBP1
747	LOC_Os05g18720		LOC_Os02g54160	OsEREBP1
748	LOC_Os01g29390		LOC_Os02g54160	OsEREBP1
749	LOC_Os12g36000		LOC_Os02g54160	OsEREBP1
750	LOC_Os08g07830		LOC_Os02g54160	OsEREBP1
751	LOC_Os03g31070		LOC_Os02g54160	OsEREBP1
752	LOC_Os03g20900		LOC_Os02g54160	OsEREBP1
753	LOC_Os11g10710		LOC_Os02g54160	OsEREBP1
754	LOC_Os07g40800		LOC_Os02g54160	OsEREBP1
755	LOC_Os01g69900		LOC_Os02g54160	OsEREBP1
756	LOC_Os02g37800		LOC_Os02g54160	OsEREBP1
757	LOC_Os11g10760		LOC_Os02g54160	OsEREBP1
758	LOC_Os01g70080		LOC_Os09g13570	OsbZIP71
759	LOC_Os09g24620		LOC_Os11g07040	OsCDPK14
760	LOC_Os05g20320		LOC_Os08g39080	OsPEX5
761	LOC_Os02g37880		LOC_Os02g54160	OsEREBP1
762	LOC_Os04g22960		LOC_Os02g54160	OsEREBP1
763	LOC_Os06g25230		LOC_Os02g54160	OsEREBP1
764	LOC_Os07g41290		LOC_Os02g54160	OsEREBP1
765	LOC_Os06g25439		LOC_Os11g07040	OsCDPK14
766	LOC_Os12g36930		LOC_Os02g54160	OsEREBP1
767	LOC_Os04g23820		LOC_Os11g07040	OsCDPK14
768	LOC_Os01g31110		LOC_Os02g54160	OsEREBP1
769	LOC_Os04g24180		LOC_Os09g13570	OsbZIP71
770	LOC_Os06g26340		LOC_Os02g54160	OsEREBP1
771	LOC_Os02g38350		LOC_Os11g07040	OsCDPK14
772	LOC_Os12g37419		LOC_Os09g13570	OsbZIP71
773	LOC_Os01g71000		LOC_Os02g54160	OsEREBP1
774	LOC_Os04g54790		LOC_Os02g54160	OsEREBP1
775	LOC_Os04g24770		LOC_Os02g54160	OsEREBP1
776	LOC_Os11g11000		LOC_Os02g54160	OsEREBP1
777	LOC_Os01g02590		LOC_Os02g54160	OsEREBP1
778	LOC_Os07g42430		LOC_Os02g54160	OsEREBP1
779	LOC_Os12g37519		LOC_Os02g54160	OsEREBP1
780	LOC_Os01g02710		LOC_Os02g54160	OsEREBP1
781	LOC_Os09g27300		LOC_Os08g39080	OsPEX5
782	LOC_Os02g38820		LOC_Os02g54160	OsEREBP1
783	LOC_Os02g38840		LOC_Os02g54160	OsEREBP1
784	LOC_Os04g26290		LOC_Os02g54160	OsEREBP1
785	LOC_Os02g38840		LOC_Os09g13570	OsbZIP71
786	LOC_Os04g26610		LOC_Os02g54160	OsEREBP1
787	LOC_Os03g21914		LOC_Os02g54160	OsEREBP1
788	LOC_Os11g11550		LOC_Os02g54160	OsEREBP1
789	LOC_Os02g38920		LOC_Os02g54160	OsEREBP1
790	LOC_Os04g26910		LOC_Os02g54160	OsEREBP1
791	LOC_Os05g22980		LOC_Os02g54160	OsEREBP1
792	LOC_Os12g37660		LOC_Os09g26400	OsDSG1
793	LOC_Os07g43470		LOC_Os02g54160	OsEREBP1
794	LOC_Os01g02740		LOC_Os02g54160	OsEREBP1
795	LOC_Os01g72310		LOC_Os02g54160	OsEREBP1
796	LOC_Os07g43540		LOC_Os02g54160	OsEREBP1
797	LOC_Os09g28000		LOC_Os09g26400	OsDSG1
798	LOC_Os01g02780		LOC_Os02g54160	OsEREBP1
799	LOC_Os06g29650		LOC_Os02g54160	OsEREBP1
800	LOC_Os09g28370		LOC_Os02g54160	OsEREBP1
801	LOC_Os09g28370		LOC_Os09g26400	OsDSG1
802	LOC_Os04g28260		LOC_Os02g54160	OsEREBP1
803	LOC_Os06g29804		LOC_Os02g54160	OsEREBP1
804	LOC_Os05g22980		LOC_Os09g13570	OsbZIP71
805	LOC_Os05g50480		LOC_Os02g54160	OsEREBP1
806	LOC_Os07g44040		LOC_Os11g07040	OsCDPK14
807	LOC_Os05g22980		LOC_Os11g07040	OsCDPK14
808	LOC_Os11g14420		LOC_Os02g54160	OsEREBP1
809	LOC_Os02g39240		LOC_Os02g54160	OsEREBP1
810	LOC_Os06g40600		LOC_Os02g54160	OsEREBP1
811	LOC_Os06g30580		LOC_Os09g13570	OsbZIP71
812	LOC_Os01g31110		LOC_Os08g39080	OsPEX5
813	LOC_Os01g03520		LOC_Os02g54160	OsEREBP1
814	LOC_Os03g24020		LOC_Os02g54160	OsEREBP1
815	LOC_Os04g30250		LOC_Os02g54160	OsEREBP1
816	LOC_Os01g73140		LOC_Os02g54160	OsEREBP1
817	LOC_Os07g45090		LOC_Os02g54160	OsEREBP1
818	LOC_Os04g30660		LOC_Os09g13570	OsbZIP71
819	LOC_Os05g23800		LOC_Os02g54160	OsEREBP1
820	LOC_Os04g30690		LOC_Os02g54160	OsEREBP1
821	LOC_Os06g33180		LOC_Os02g54160	OsEREBP1
822	LOC_Os02g39730		LOC_Os02g54160	OsEREBP1
823	LOC_Os04g30910		LOC_Os02g54160	OsEREBP1
824	LOC_Os02g39780		LOC_Os02g54160	OsEREBP1
825	LOC_Os03g24820		LOC_Os02g54160	OsEREBP1
826	LOC_Os02g57650		LOC_Os08g39080	OsPEX5
827	LOC_Os12g40370		LOC_Os02g54160	OsEREBP1
828	LOC_Os04g31524		LOC_Os02g54160	OsEREBP1
829	LOC_Os02g39940		LOC_Os02g54160	OsEREBP1
830	LOC_Os01g73140		LOC_Os08g39080	OsPEX5
831	LOC_Os06g34440		LOC_Os02g54160	OsEREBP1
832	LOC_Os04g31880		LOC_Os02g54160	OsEREBP1
833	LOC_Os02g30390		LOC_Os02g54160	OsEREBP1
834	LOC_Os05g24200		LOC_Os11g07040	OsCDPK14
835	LOC_Os05g24550		LOC_Os02g54160	OsEREBP1
836	LOC_Os10g35150		LOC_Os02g54160	OsEREBP1
837	LOC_Os07g46370		LOC_Os02g54160	OsEREBP1
838	LOC_Os02g38050		LOC_Os02g54160	OsEREBP1
839	LOC_Os02g40120		LOC_Os02g54160	OsEREBP1
840	LOC_Os12g41390		LOC_Os02g54160	OsEREBP1
841	LOC_Os06g36090		LOC_Os02g54160	OsEREBP1
842	LOC_Os06g36090		LOC_Os09g26400	OsDSG1
843	LOC_Os07g26210		LOC_Os02g54160	OsEREBP1
844	LOC_Os05g24750		LOC_Os02g54160	OsEREBP1
845	LOC_Os03g52090		LOC_Os02g54160	OsEREBP1
846	LOC_Os08g44860		LOC_Os02g54160	OsEREBP1
847	LOC_Os03g26830		LOC_Os02g54160	OsEREBP1
848	LOC_Os03g27120		LOC_Os02g54160	OsEREBP1
849	LOC_Os06g36780		LOC_Os02g54160	OsEREBP1
850	LOC_Os05g36930		LOC_Os09g26400	OsDSG1

## Sheet: Supplementary Table 15-5
Supplementary Table 15-5. Trait ontology analysis of 689 PPIs involved in GA
NO.	Prey protein ID	Prey protein abbreviation	Bait protein ID	Bait protein abbreviation
1	LOC_Os12g33120		LOC_Os03g03660	OsCDPK1
2	LOC_Os12g33100		LOC_Os05g27930	OsDREB2B
3	LOC_Os05g43220		LOC_Os03g03660	OsCDPK1
4	LOC_Os12g24210		LOC_Os05g27930	OsDREB2B
5	LOC_Os08g23440		LOC_Os05g27930	OsDREB2B
6	LOC_Os10g21250		LOC_Os03g03660	OsCDPK1
7	LOC_Os01g14810		LOC_Os05g27930	OsDREB2B
8	LOC_Os12g05230		LOC_Os03g03660	OsCDPK1
9	LOC_Os05g13904		LOC_Os03g20780	OsEIL1
10	LOC_Os03g51660		LOC_Os03g03660	OsCDPK1
11	LOC_Os11g06430		LOC_Os05g27930	OsDREB2B
12	LOC_Os12g31870		LOC_Os03g03660	OsCDPK1
13	LOC_Os05g42300		LOC_Os05g27930	OsDREB2B
14	LOC_Os12g05050		LOC_Os05g27930	OsDREB2B
15	LOC_Os03g19220		LOC_Os03g03660	OsCDPK1
16	LOC_Os10g21234		LOC_Os05g27930	OsDREB2B
17	LOC_Os07g36690		LOC_Os03g03660	OsCDPK1
18	LOC_Os01g67290		LOC_Os05g27930	OsDREB2B
19	LOC_Os05g42290		LOC_Os03g03660	OsCDPK1
20	LOC_Os03g51620		LOC_Os05g27930	OsDREB2B
21	LOC_Os04g51300		LOC_Os03g20780	OsEIL1
22	ChrUn.fgenesh.mRNA.11		LOC_Os03g03660	OsCDPK1
23	LOC_Os04g16856		LOC_Os05g27930	OsDREB2B
24	LOC_Os05g48660		LOC_Os03g03660	OsCDPK1
25	LOC_Os10g21212		LOC_Os05g27930	OsDREB2B
26	LOC_Os04g16856		LOC_Os03g03660	OsCDPK1
27	LOC_Os05g27930	OsDREB2B	LOC_Os08g27370
28	LOC_Os02g54254		LOC_Os03g20780	OsEIL1
29	LOC_Os03g51610		LOC_Os05g27930	OsDREB2B
30	LOC_Os05g27930	OsDREB2B	LOC_Os05g27920
31	LOC_Os12g31890		LOC_Os03g03660	OsCDPK1
32	LOC_Os05g27930	OsDREB2B	LOC_Os01g47430
33	LOC_Os01g67000		LOC_Os05g27930	OsDREB2B
34	ChrSy.fgenesh.mRNA.78		LOC_Os05g27930	OsDREB2B
35	LOC_Os03g03660	OsCDPK1	LOC_Os12g43560
36	LOC_Os11g05850		LOC_Os03g03660	OsCDPK1
37	LOC_Os03g03660	OsCDPK1	LOC_Os12g27090
38	LOC_Os02g54010		LOC_Os05g27930	OsDREB2B
39	LOC_Os01g14140		LOC_Os03g03660	OsCDPK1
40	LOC_Os03g03660	OsCDPK1	LOC_Os10g42210
41	LOC_Os03g03660	OsCDPK1	LOC_Os10g01750
42	LOC_Os12g04270		LOC_Os03g03660	OsCDPK1
43	LOC_Os11g05690		LOC_Os05g27930	OsDREB2B
44	LOC_Os03g03660	OsCDPK1	LOC_Os02g51760
45	LOC_Os12g24210		LOC_Os03g03660	OsCDPK1
46	LOC_Os03g03660	OsCDPK1	LOC_Os01g01350
47	LOC_Os02g07044		LOC_Os03g20780	OsEIL1
48	LOC_Os06g15360		LOC_Os03g03660	OsCDPK1
49	ChrSy.fgenesh.mRNA.62		LOC_Os03g03660	OsCDPK1
50	LOC_Os10g21196		LOC_Os05g27930	OsDREB2B
51	LOC_Os06g15350		LOC_Os03g03660	OsCDPK1
52	LOC_Os12g31000		LOC_Os03g03660	OsCDPK1
53	LOC_Os11g18170		LOC_Os05g27930	OsDREB2B
54	LOC_Os03g18770		LOC_Os05g27930	OsDREB2B
55	LOC_Os09g15380		LOC_Os03g03660	OsCDPK1
56	LOC_Os03g02590		LOC_Os03g03660	OsCDPK1
57	LOC_Os07g34510		LOC_Os05g27930	OsDREB2B
58	LOC_Os08g20544		LOC_Os03g20780	OsEIL1
59	LOC_Os10g21194		LOC_Os03g03660	OsCDPK1
60	LOC_Os09g14670		LOC_Os03g03660	OsCDPK1
61	LOC_Os09g14640		LOC_Os05g27930	OsDREB2B
62	LOC_Os12g30460		LOC_Os03g03660	OsCDPK1
63	LOC_Os12g03860		LOC_Os03g03660	OsCDPK1
64	LOC_Os01g66500		LOC_Os03g03660	OsCDPK1
65	LOC_Os01g49219		LOC_Os03g03660	OsCDPK1
66	LOC_Os04g46960		LOC_Os05g27930	OsDREB2B
67	LOC_Os06g14324		LOC_Os03g03660	OsCDPK1
68	LOC_Os05g41210		LOC_Os05g27930	OsDREB2B
69	LOC_Os05g10570		LOC_Os05g27930	OsDREB2B
70	LOC_Os11g18170		LOC_Os03g03660	OsCDPK1
71	LOC_Os02g32570		LOC_Os05g27930	OsDREB2B
72	LOC_Os05g41060		LOC_Os05g27930	OsDREB2B
73	LOC_Os07g33760		LOC_Os05g27930	OsDREB2B
74	LOC_Os08g22012		LOC_Os03g03660	OsCDPK1
75	LOC_Os09g13650		LOC_Os05g27930	OsDREB2B
76	LOC_Os01g48930		LOC_Os03g03660	OsCDPK1
77	LOC_Os11g04720		LOC_Os03g03660	OsCDPK1
78	LOC_Os08g19610		LOC_Os05g27930	OsDREB2B
79	LOC_Os02g06650		LOC_Os03g03660	OsCDPK1
80	LOC_Os08g42690		LOC_Os05g27930	OsDREB2B
81	LOC_Os12g03060		LOC_Os05g27930	OsDREB2B
82	LOC_Os12g34056		LOC_Os03g20780	OsEIL1
83	LOC_Os07g33450		LOC_Os03g03660	OsCDPK1
84	LOC_Os03g58970		LOC_Os05g27930	OsDREB2B
85	LOC_Os06g02380		LOC_Os03g03660	OsCDPK1
86	LOC_Os01g48444		LOC_Os03g03660	OsCDPK1
87	LOC_Os07g48170		LOC_Os03g03660	OsCDPK1
88	LOC_Os12g27850		LOC_Os05g27930	OsDREB2B
89	LOC_Os10g19110		LOC_Os05g27930	OsDREB2B
90	LOC_Os07g33340		LOC_Os05g27930	OsDREB2B
91	LOC_Os01g65902		LOC_Os05g27930	OsDREB2B
92	LOC_Os06g42790		LOC_Os03g03660	OsCDPK1
93	LOC_Os11g04220		LOC_Os05g27930	OsDREB2B
94	LOC_Os08g18970		LOC_Os03g03660	OsCDPK1
95	LOC_Os07g33110		LOC_Os05g27930	OsDREB2B
96	LOC_Os05g09020		LOC_Os05g27930	OsDREB2B
97	LOC_Os04g16748		LOC_Os05g27930	OsDREB2B
98	LOC_Os01g65800		LOC_Os03g03660	OsCDPK1
99	LOC_Os01g12710		LOC_Os03g03660	OsCDPK1
100	LOC_Os04g46960		LOC_Os03g03660	OsCDPK1
101	LOC_Os04g16748		LOC_Os03g03660	OsCDPK1
102	LOC_Os11g04104		LOC_Os05g27930	OsDREB2B
103	LOC_Os09g12320		LOC_Os03g03660	OsCDPK1
104	LOC_Os07g32590		LOC_Os05g27930	OsDREB2B
105	LOC_Os03g49630		LOC_Os05g27930	OsDREB2B
106	LOC_Os02g05870		LOC_Os03g03660	OsCDPK1
107	LOC_Os03g49600		LOC_Os03g03660	OsCDPK1
108	LOC_Os05g08854		LOC_Os03g03660	OsCDPK1
109	LOC_Os02g52290		LOC_Os03g03660	OsCDPK1
110	LOC_Os01g12400		LOC_Os05g27930	OsDREB2B
111	LOC_Os12g01355		LOC_Os05g27930	OsDREB2B
112	LOC_Os07g01890		LOC_Os03g03660	OsCDPK1
113	LOC_Os09g11220		LOC_Os03g03660	OsCDPK1
114	LOC_Os05g38630		LOC_Os03g03660	OsCDPK1
115	LOC_Os03g17120		LOC_Os05g27930	OsDREB2B
116	LOC_Os12g26350		LOC_Os03g03660	OsCDPK1
117	LOC_Os02g52080		LOC_Os03g03660	OsCDPK1
118	LOC_Os02g51930		LOC_Os03g03660	OsCDPK1
119	LOC_Os06g14260		LOC_Os03g03660	OsCDPK1
120	LOC_Os11g03200		LOC_Os03g03660	OsCDPK1
121	LOC_Os03g16910		LOC_Os03g03660	OsCDPK1
122	LOC_Os02g05250		LOC_Os05g27930	OsDREB2B
123	LOC_Os12g26290		LOC_Os05g27930	OsDREB2B
124	LOC_Os10g13430		LOC_Os03g03660	OsCDPK1
125	LOC_Os02g29774		LOC_Os05g27930	OsDREB2B
126	LOC_Os08g15306		LOC_Os03g03660	OsCDPK1
127	LOC_Os01g47340		LOC_Os05g27930	OsDREB2B
128	LOC_Os04g46570		LOC_Os01g64730	OsABF1
129	LOC_Os07g01114		LOC_Os05g27930	OsDREB2B
130	LOC_Os04g46390		LOC_Os03g20780	OsEIL1
131	LOC_Os03g09220		LOC_Os03g03660	OsCDPK1
132	LOC_Os04g46370		LOC_Os03g03660	OsCDPK1
133	LOC_Os06g16260		LOC_Os03g03660	OsCDPK1
134	LOC_Os05g37690		LOC_Os05g27930	OsDREB2B
135	LOC_Os04g16560		LOC_Os05g27930	OsDREB2B
136	LOC_Os04g46300		LOC_Os03g20780	OsEIL1
137	LOC_Os10g11180		LOC_Os03g03660	OsCDPK1
138	LOC_Os08g15292		LOC_Os05g27930	OsDREB2B
139	LOC_Os02g51200		LOC_Os03g03660	OsCDPK1
140	LOC_Os08g15292		LOC_Os03g03660	OsCDPK1
141	LOC_Os04g45960		LOC_Os05g27930	OsDREB2B
142	LOC_Os11g45930		LOC_Os03g20780	OsEIL1
143	LOC_Os12g25690		LOC_Os03g03660	OsCDPK1
144	LOC_Os04g45960		LOC_Os03g03660	OsCDPK1
145	LOC_Os07g29640		LOC_Os03g03660	OsCDPK1
146	LOC_Os01g10870		LOC_Os05g27930	OsDREB2B
147	LOC_Os01g46810		LOC_Os03g03660	OsCDPK1
148	LOC_Os09g08880		LOC_Os05g27930	OsDREB2B
149	LOC_Os04g15910		LOC_Os03g03660	OsCDPK1
150	LOC_Os09g08880		LOC_Os03g03660	OsCDPK1
151	LOC_Os06g13990		LOC_Os05g27930	OsDREB2B
152	LOC_Os12g25200		LOC_Os03g03660	OsCDPK1
153	LOC_Os12g25030		LOC_Os05g27930	OsDREB2B
154	LOC_Os11g01340		LOC_Os05g27930	OsDREB2B
155	LOC_Os05g06530		LOC_Os05g27930	OsDREB2B
156	LOC_Os10g10170		LOC_Os03g03660	OsCDPK1
157	LOC_Os12g13340		LOC_Os05g27930	OsDREB2B
158	LOC_Os08g14580		LOC_Os05g27930	OsDREB2B
159	LOC_Os07g34589		LOC_Os05g27930	OsDREB2B
160	LOC_Os01g65080		LOC_Os03g03660	OsCDPK1
161	LOC_Os05g35530		LOC_Os03g03660	OsCDPK1
162	LOC_Os01g63410		LOC_Os03g03660	OsCDPK1
163	LOC_Os03g12350		LOC_Os03g20780	OsEIL1
164	LOC_Os01g10400		LOC_Os05g27930	OsDREB2B
165	LOC_Os01g10400		LOC_Os03g03660	OsCDPK1
166	LOC_Os10g07574		LOC_Os03g03660	OsCDPK1
167	LOC_Os03g15040		LOC_Os03g03660	OsCDPK1
168	LOC_Os03g44930		LOC_Os03g03660	OsCDPK1
169	LOC_Os04g44070		LOC_Os05g27930	OsDREB2B
170	LOC_Os03g44800		LOC_Os05g27930	OsDREB2B
171	LOC_Os05g31040		LOC_Os03g03660	OsCDPK1
172	LOC_Os04g43730		LOC_Os05g27930	OsDREB2B
173	LOC_Os10g42430		LOC_Os03g03660	OsCDPK1
174	LOC_Os03g44620		LOC_Os05g27930	OsDREB2B
175	LOC_Os05g34790		LOC_Os03g03660	OsCDPK1
176	LOC_Os02g03840		LOC_Os03g03660	OsCDPK1
177	LOC_Os10g42250		LOC_Os03g03660	OsCDPK1
178	LOC_Os08g13530		LOC_Os05g27930	OsDREB2B
179	LOC_Os10g07310		LOC_Os03g03660	OsCDPK1
180	LOC_Os03g14400		LOC_Os05g27930	OsDREB2B
181	LOC_Os11g42860		LOC_Os03g20780	OsEIL1
182	LOC_Os06g11380		LOC_Os03g03660	OsCDPK1
183	LOC_Os02g03760		LOC_Os03g03660	OsCDPK1
184	LOC_Os02g49520		LOC_Os05g27930	OsDREB2B
185	LOC_Os02g03670		LOC_Os03g03660	OsCDPK1
186	LOC_Os01g62330		LOC_Os03g03660	OsCDPK1
187	LOC_Os05g34230		LOC_Os03g03660	OsCDPK1
188	LOC_Os01g44170		LOC_Os03g03660	OsCDPK1
189	LOC_Os10g05410		LOC_Os05g27930	OsDREB2B
190	LOC_Os11g45050		LOC_Os05g27930	OsDREB2B
191	LOC_Os10g05230		LOC_Os03g03660	OsCDPK1
192	LOC_Os06g10620		LOC_Os05g27930	OsDREB2B
193	LOC_Os02g03260		LOC_Os03g03660	OsCDPK1
194	LOC_Os05g33880		LOC_Os03g03660	OsCDPK1
195	LOC_Os01g43540	OsSGT1	LOC_Os03g20780	OsEIL1
196	LOC_Os05g04630		LOC_Os03g03660	OsCDPK1
197	LOC_Os09g04440		LOC_Os03g03660	OsCDPK1
198	LOC_Os03g42220		LOC_Os03g20780	OsEIL1
199	LOC_Os10g41380		LOC_Os03g03660	OsCDPK1
200	LOC_Os10g04290		LOC_Os05g27930	OsDREB2B
201	LOC_Os01g61400		LOC_Os03g03660	OsCDPK1
202	LOC_Os05g04530		LOC_Os03g03660	OsCDPK1
203	LOC_Os03g12670		LOC_Os05g27930	OsDREB2B
204	LOC_Os02g02830		LOC_Os05g27930	OsDREB2B
205	LOC_Os02g02830		LOC_Os03g03660	OsCDPK1
206	LOC_Os09g03880		LOC_Os01g64730	OsABF1
207	LOC_Os07g27390		LOC_Os03g03660	OsCDPK1
208	LOC_Os03g12670		LOC_Os03g03660	OsCDPK1
209	LOC_Os02g48110		LOC_Os05g27930	OsDREB2B
210	LOC_Os03g41510		LOC_Os03g03660	OsCDPK1
211	LOC_Os04g42380		LOC_Os05g27930	OsDREB2B
212	LOC_Os07g26440		LOC_Os05g27930	OsDREB2B
213	LOC_Os03g12650		LOC_Os05g27930	OsDREB2B
214	LOC_Os09g03140		LOC_Os03g03660	OsCDPK1
215	LOC_Os10g03320		LOC_Os05g27930	OsDREB2B
216	LOC_Os02g24632		LOC_Os03g03660	OsCDPK1
217	LOC_Os04g42130		LOC_Os05g27930	OsDREB2B
218	LOC_Os04g06280		LOC_Os03g03660	OsCDPK1
219	LOC_Os02g24614		LOC_Os03g03660	OsCDPK1
220	LOC_Os01g08430		LOC_Os05g27930	OsDREB2B
221	LOC_Os06g08530		LOC_Os05g27930	OsDREB2B
222	LOC_Os02g47800		LOC_Os03g03660	OsCDPK1
223	LOC_Os10g02880		LOC_Os03g03660	OsCDPK1
224	LOC_Os04g05650		LOC_Os03g03660	OsCDPK1
225	LOC_Os02g24604		LOC_Os05g27930	OsDREB2B
226	LOC_Os05g03480		LOC_Os05g27930	OsDREB2B
227	LOC_Os10g02840		LOC_Os03g03660	OsCDPK1
228	LOC_Os06g07770		LOC_Os05g27930	OsDREB2B
229	LOC_Os05g44100		LOC_Os03g03660	OsCDPK1
230	LOC_Os01g42880		LOC_Os05g27930	OsDREB2B
231	LOC_Os03g06620		LOC_Os05g27930	OsDREB2B
232	LOC_Os08g09250		LOC_Os05g27930	OsDREB2B
233	LOC_Os03g11720		LOC_Os03g03660	OsCDPK1
234	LOC_Os09g01590		LOC_Os03g03660	OsCDPK1
235	LOC_Os06g45560		LOC_Os05g27930	OsDREB2B
236	LOC_Os12g24580		LOC_Os05g27930	OsDREB2B
237	LOC_Os05g32570		LOC_Os03g03660	OsCDPK1
238	LOC_Os05g32500		LOC_Os03g03660	OsCDPK1
239	LOC_Os03g06620		LOC_Os03g03660	OsCDPK1
240	LOC_Os01g25240		LOC_Os05g27930	OsDREB2B
241	LOC_Os03g11560		LOC_Os03g03660	OsCDPK1
242	LOC_Os06g11290		LOC_Os05g27930	OsDREB2B
243	LOC_Os03g46860		LOC_Os05g27930	OsDREB2B
244	LOC_Os05g02990		LOC_Os03g20780	OsEIL1
245	LOC_Os08g09180		LOC_Os03g03660	OsCDPK1
246	LOC_Os09g00999		LOC_Os05g27930	OsDREB2B
247	LOC_Os01g42340		LOC_Os05g27930	OsDREB2B
248	LOC_Os01g07890		LOC_Os03g20780	OsEIL1
249	LOC_Os03g11490		LOC_Os03g03660	OsCDPK1
250	LOC_Os11g38210		LOC_Os03g03660	OsCDPK1
251	LOC_Os08g08960		LOC_Os05g27930	OsDREB2B
252	LOC_Os03g11440		LOC_Os03g03660	OsCDPK1
253	LOC_Os06g06960		LOC_Os03g20780	OsEIL1
254	LOC_Os04g41120		LOC_Os03g03660	OsCDPK1
255	LOC_Os02g47360		LOC_Os03g03660	OsCDPK1
256	LOC_Os06g46650		LOC_Os05g27930	OsDREB2B
257	LOC_Os02g24586		LOC_Os05g27930	OsDREB2B
258	LOC_Os04g41030		LOC_Os03g03660	OsCDPK1
259	LOC_Os01g07730		LOC_Os03g03660	OsCDPK1
260	LOC_Os06g06890		LOC_Os11g35030	OsGRF8
261	LOC_Os03g38960		LOC_Os03g03660	OsCDPK1
262	LOC_Os10g01640		LOC_Os03g03660	OsCDPK1
263	LOC_Os06g45000		LOC_Os03g03660	OsCDPK1
264	LOC_Os05g02650		LOC_Os03g03660	OsCDPK1
265	LOC_Os02g47240		LOC_Os03g03660	OsCDPK1
266	LOC_Os05g02530		LOC_Os05g27930	OsDREB2B
267	LOC_Os08g29080		LOC_Os11g35030	OsGRF8
268	LOC_Os07g25430		LOC_Os03g03660	OsCDPK1
269	LOC_Os04g40700		LOC_Os03g03660	OsCDPK1
270	LOC_Os06g06600		LOC_Os03g03660	OsCDPK1
271	LOC_Os01g59730		LOC_Os05g27930	OsDREB2B
272	LOC_Os10g38276		LOC_Os05g27930	OsDREB2B
273	LOC_Os06g06560		LOC_Os03g03660	OsCDPK1
274	LOC_Os11g36970		LOC_Os03g03660	OsCDPK1
275	LOC_Os04g02820		LOC_Os03g03660	OsCDPK1
276	LOC_Os11g36860		LOC_Os05g27930	OsDREB2B
277	LOC_Os07g24780		LOC_Os03g20780	OsEIL1
278	LOC_Os06g01320		LOC_Os03g03660	OsCDPK1
279	LOC_Os08g07380		LOC_Os03g03660	OsCDPK1
280	LOC_Os03g11200		LOC_Os05g27930	OsDREB2B
281	LOC_Os06g44040		LOC_Os03g03660	OsCDPK1
282	LOC_Os08g44560		LOC_Os03g03660	OsCDPK1
283	LOC_Os01g25240		LOC_Os03g20780	OsEIL1
284	LOC_Os08g06930		LOC_Os03g03660	OsCDPK1
285	LOC_Os08g29080		LOC_Os05g27930	OsDREB2B
286	LOC_Os01g41250		LOC_Os05g27930	OsDREB2B
287	LOC_Os04g39910		LOC_Os03g03660	OsCDPK1
288	LOC_Os04g02050		LOC_Os03g03660	OsCDPK1
289	LOC_Os01g25240		LOC_Os03g03660	OsCDPK1
290	LOC_Os01g58890		LOC_Os05g27930	OsDREB2B
291	LOC_Os02g22370		LOC_Os03g03660	OsCDPK1
292	LOC_Os04g01570		LOC_Os03g03660	OsCDPK1
293	LOC_Os08g28214		LOC_Os03g03660	OsCDPK1
294	LOC_Os08g29080		LOC_Os03g03660	OsCDPK1
295	LOC_Os01g58580		LOC_Os03g03660	OsCDPK1
296	LOC_Os12g24580		LOC_Os03g03660	OsCDPK1
297	LOC_Os04g39710		LOC_Os11g35030	OsGRF8
298	LOC_Os02g46260		LOC_Os03g03660	OsCDPK1
299	LOC_Os03g10180		LOC_Os03g03660	OsCDPK1
300	LOC_Os02g46130		LOC_Os05g27930	OsDREB2B
301	LOC_Os03g36750		LOC_Os05g27930	OsDREB2B
302	LOC_Os06g05190		LOC_Os03g03660	OsCDPK1
303	LOC_Os02g22100		LOC_Os03g03660	OsCDPK1
304	LOC_Os08g44290		LOC_Os05g27930	OsDREB2B
305	LOC_Os07g04220		LOC_Os05g27930	OsDREB2B
306	LOC_Os06g05110		LOC_Os05g27930	OsDREB2B
307	LOC_Os06g43150		LOC_Os03g03660	OsCDPK1
308	LOC_Os10g37230		LOC_Os11g35030	OsGRF8
309	LOC_Os02g45690		LOC_Os05g27930	OsDREB2B
310	LOC_Os04g38930		LOC_Os03g03660	OsCDPK1
311	LOC_Os01g58038		LOC_Os05g27930	OsDREB2B
312	LOC_Os01g07490		LOC_Os03g03660	OsCDPK1
313	LOC_Os03g20780	OsEIL1	LOC_Os05g27930	OsDREB2B
314	LOC_Os01g07430		LOC_Os03g20780	OsEIL1
315	LOC_Os10g36880		LOC_Os05g27930	OsDREB2B
316	LOC_Os03g64020		LOC_Os03g03660	OsCDPK1
317	LOC_Os06g42450		LOC_Os05g27930	OsDREB2B
318	LOC_Os08g43230		LOC_Os03g03660	OsCDPK1
319	LOC_Os08g05750		LOC_Os03g03660	OsCDPK1
320	LOC_Os07g20510		LOC_Os03g20780	OsEIL1
321	LOC_Os03g08580		LOC_Os03g03660	OsCDPK1
322	LOC_Os06g04710		LOC_Os03g03660	OsCDPK1
323	LOC_Os06g42270		LOC_Os03g03660	OsCDPK1
324	LOC_Os07g20410		LOC_Os05g27930	OsDREB2B
325	LOC_Os09g38300		LOC_Os03g03660	OsCDPK1
326	LOC_Os01g39000		LOC_Os03g03660	OsCDPK1
327	LOC_Os02g44642		LOC_Os03g03660	OsCDPK1
328	LOC_Os05g01020		LOC_Os03g03660	OsCDPK1
329	LOC_Os08g04920		LOC_Os03g20780	OsEIL1
330	LOC_Os07g04220		LOC_Os03g03660	OsCDPK1
331	LOC_Os08g04840		LOC_Os05g27930	OsDREB2B
332	LOC_Os02g44590		LOC_Os03g20780	OsEIL1
333	LOC_Os07g01760		LOC_Os05g27930	OsDREB2B
334	LOC_Os04g38480		LOC_Os05g27930	OsDREB2B
335	LOC_Os08g04570		LOC_Os03g03660	OsCDPK1
336	LOC_Os01g58010		LOC_Os03g20780	OsEIL1
337	LOC_Os03g08010		LOC_Os05g27930	OsDREB2B
338	LOC_Os03g63020		LOC_Os05g27930	OsDREB2B
339	LOC_Os02g44420		LOC_Os03g03660	OsCDPK1
340	LOC_Os09g37430		LOC_Os03g03660	OsCDPK1
341	LOC_Os02g44380		LOC_Os03g03660	OsCDPK1
342	LOC_Os10g35770		LOC_Os03g03660	OsCDPK1
343	LOC_Os04g58790		LOC_Os03g03660	OsCDPK1
344	LOC_Os01g23910		LOC_Os03g03660	OsCDPK1
345	LOC_Os07g45350		LOC_Os03g03660	OsCDPK1
346	LOC_Os04g58710		LOC_Os03g03660	OsCDPK1
347	LOC_Os05g29030		LOC_Os05g27930	OsDREB2B
348	LOC_Os09g37240		LOC_Os03g03660	OsCDPK1
349	LOC_Os12g22690		LOC_Os03g20780	OsEIL1
350	LOC_Os07g15830		LOC_Os03g20780	OsEIL1
351	LOC_Os02g19950		LOC_Os03g03660	OsCDPK1
352	LOC_Os02g44100		LOC_Os05g27930	OsDREB2B
353	LOC_Os08g41590		LOC_Os05g27930	OsDREB2B
354	LOC_Os04g58280		LOC_Os03g20780	OsEIL1
355	LOC_Os01g45750		LOC_Os05g27930	OsDREB2B
356	LOC_Os01g06160		LOC_Os03g03660	OsCDPK1
357	LOC_Os10g35220		LOC_Os03g03660	OsCDPK1
358	LOC_Os12g22620		LOC_Os05g27930	OsDREB2B
359	LOC_Os06g02260		LOC_Os03g03660	OsCDPK1
360	LOC_Os09g36480		LOC_Os03g03660	OsCDPK1
361	LOC_Os10g35110		LOC_Os03g03660	OsCDPK1
362	LOC_Os01g22980		LOC_Os03g03660	OsCDPK1
363	LOC_Os08g01920		LOC_Os03g03660	OsCDPK1
364	LOC_Os04g57930		LOC_Os03g03660	OsCDPK1
365	LOC_Os11g29560		LOC_Os03g03660	OsCDPK1
366	LOC_Os10g35060		LOC_Os05g27930	OsDREB2B
367	LOC_Os07g25710		LOC_Os03g20780	OsEIL1
368	LOC_Os09g36450		LOC_Os05g27930	OsDREB2B
369	LOC_Os01g22900		LOC_Os05g27930	OsDREB2B
370	LOC_Os02g44100		LOC_Os03g03660	OsCDPK1
371	LOC_Os04g57690		LOC_Os05g27930	OsDREB2B
372	LOC_Os01g05830		LOC_Os03g03660	OsCDPK1
373	LOC_Os04g35920		LOC_Os05g27930	OsDREB2B
374	LOC_Os05g29030		LOC_Os03g03660	OsCDPK1
375	LOC_Os06g02090		LOC_Os03g03660	OsCDPK1
376	LOC_Os06g02028		LOC_Os05g27930	OsDREB2B
377	LOC_Os09g36450		LOC_Os03g03660	OsCDPK1
378	LOC_Os04g35780		LOC_Os03g03660	OsCDPK1
379	LOC_Os10g35010		LOC_Os05g27930	OsDREB2B
380	LOC_Os06g01980		LOC_Os03g03660	OsCDPK1
381	LOC_Os02g01960		LOC_Os03g03660	OsCDPK1
382	LOC_Os04g57440	Oryzain β	LOC_Os05g27930	OsDREB2B
383	LOC_Os11g29190		LOC_Os05g27930	OsDREB2B
384	LOC_Os12g21830		LOC_Os03g03660	OsCDPK1
385	LOC_Os02g44020		LOC_Os03g03660	OsCDPK1
386	LOC_Os02g18180		LOC_Os05g27930	OsDREB2B
387	LOC_Os08g40660		LOC_Os03g03660	OsCDPK1
388	LOC_Os12g42876		LOC_Os05g27930	OsDREB2B
389	LOC_Os08g01180		LOC_Os05g27930	OsDREB2B
390	LOC_Os06g01670		LOC_Os05g27930	OsDREB2B
391	LOC_Os07g13230		LOC_Os03g03660	OsCDPK1
392	LOC_Os10g34083		LOC_Os03g03660	OsCDPK1
393	LOC_Os06g01670		LOC_Os03g03660	OsCDPK1
394	LOC_Os01g57958		LOC_Os03g03660	OsCDPK1
395	LOC_Os04g56400		LOC_Os03g03660	OsCDPK1
396	LOC_Os01g35184		LOC_Os03g03660	OsCDPK1
397	LOC_Os09g36130		LOC_Os03g03660	OsCDPK1
398	LOC_Os02g17970		LOC_Os05g27930	OsDREB2B
399	LOC_Os06g01460		LOC_Os05g27930	OsDREB2B
400	LOC_Os04g35490		LOC_Os03g03660	OsCDPK1
401	LOC_Os07g49430		LOC_Os03g03660	OsCDPK1
402	LOC_Os02g16270		LOC_Os03g03660	OsCDPK1
403	LOC_Os06g39700		LOC_Os03g03660	OsCDPK1
404	LOC_Os02g01360	OsHLS1	LOC_Os11g35030	OsGRF8
405	LOC_Os07g12260		LOC_Os03g03660	OsCDPK1
406	LOC_Os01g22352		LOC_Os03g03660	OsCDPK1
407	LOC_Os02g17500		LOC_Os03g03660	OsCDPK1
408	LOC_Os07g48960		LOC_Os05g27930	OsDREB2B
409	LOC_Os04g56510		LOC_Os05g27930	OsDREB2B
410	LOC_Os04g34450		LOC_Os05g27930	OsDREB2B
411	LOC_Os03g05980		LOC_Os03g03660	OsCDPK1
412	LOC_Os02g16330		LOC_Os03g20780	OsEIL1
413	LOC_Os03g60639		LOC_Os03g03660	OsCDPK1
414	LOC_Os11g25640		LOC_Os05g27930	OsDREB2B
415	LOC_Os05g28200		LOC_Os03g03660	OsCDPK1
416	LOC_Os06g38550		LOC_Os05g27930	OsDREB2B
417	LOC_Os04g38330		LOC_Os03g03660	OsCDPK1
418	LOC_Os11g25500		LOC_Os03g03660	OsCDPK1
419	LOC_Os12g43550		LOC_Os03g03660	OsCDPK1
420	LOC_Os07g11290		LOC_Os05g27930	OsDREB2B
421	LOC_Os05g28180		LOC_Os03g03660	OsCDPK1
422	LOC_Os12g19381		LOC_Os05g27930	OsDREB2B
423	LOC_Os11g25240		LOC_Os03g03660	OsCDPK1
424	LOC_Os09g34230		LOC_Os03g03660	OsCDPK1
425	LOC_Os07g11150		LOC_Os05g27930	OsDREB2B
426	LOC_Os05g51550		LOC_Os03g03660	OsCDPK1
427	LOC_Os03g28300		LOC_Os03g03660	OsCDPK1
428	LOC_Os12g19381		LOC_Os03g20780	OsEIL1
429	LOC_Os06g38270		LOC_Os05g27930	OsDREB2B
430	LOC_Os10g32730		LOC_Os03g03660	OsCDPK1
431	LOC_Os11g24750		LOC_Os03g03660	OsCDPK1
432	LOC_Os01g57550		LOC_Os05g27930	OsDREB2B
433	LOC_Os04g55810		LOC_Os03g03660	OsCDPK1
434	LOC_Os01g74160		LOC_Os05g27930	OsDREB2B
435	LOC_Os07g10770		LOC_Os05g27930	OsDREB2B
436	LOC_Os01g74160		LOC_Os03g20780	OsEIL1
437	LOC_Os11g43140		LOC_Os05g27930	OsDREB2B
438	LOC_Os07g48100		LOC_Os05g27930	OsDREB2B
439	LOC_Os01g74160		LOC_Os03g03660	OsCDPK1
440	LOC_Os01g05420		LOC_Os05g27930	OsDREB2B
441	LOC_Os06g38210		LOC_Os03g03660	OsCDPK1
442	LOC_Os11g24450		LOC_Os05g27930	OsDREB2B
443	LOC_Os02g15810		LOC_Os05g27930	OsDREB2B
444	LOC_Os01g73980		LOC_Os03g03660	OsCDPK1
445	LOC_Os02g42040		LOC_Os03g20780	OsEIL1
446	LOC_Os12g42760		LOC_Os05g27930	OsDREB2B
447	LOC_Os05g50930		LOC_Os11g35030	OsGRF8
448	LOC_Os02g15660		LOC_Os05g27930	OsDREB2B
449	LOC_Os07g47580		LOC_Os03g03660	OsCDPK1
450	LOC_Os03g05720		LOC_Os05g27930	OsDREB2B
451	LOC_Os04g32940		LOC_Os03g03660	OsCDPK1
452	LOC_Os01g20110		LOC_Os03g03660	OsCDPK1
453	LOC_Os02g15550		LOC_Os03g03660	OsCDPK1
454	LOC_Os10g31950		LOC_Os05g27930	OsDREB2B
455	LOC_Os07g10490		LOC_Os03g03660	OsCDPK1
456	LOC_Os07g47201		LOC_Os05g27930	OsDREB2B
457	LOC_Os03g05334		LOC_Os05g27930	OsDREB2B
458	LOC_Os03g59320		LOC_Os05g27930	OsDREB2B
459	LOC_Os05g37330		LOC_Os05g27930	OsDREB2B
460	LOC_Os06g36990		LOC_Os05g27930	OsDREB2B
461	LOC_Os01g31550		LOC_Os03g03660	OsCDPK1
462	LOC_Os05g36930		LOC_Os03g03660	OsCDPK1
463	LOC_Os07g46590		LOC_Os05g27930	OsDREB2B
464	LOC_Os07g09580		LOC_Os05g27930	OsDREB2B
465	LOC_Os03g04960		LOC_Os03g03660	OsCDPK1
466	LOC_Os03g59210		LOC_Os03g03660	OsCDPK1
467	LOC_Os10g30750		LOC_Os05g27930	OsDREB2B
468	LOC_Os07g09420		LOC_Os05g27930	OsDREB2B
469	LOC_Os01g04780		LOC_Os03g03660	OsCDPK1
470	LOC_Os07g46555		LOC_Os03g03660	OsCDPK1
471	LOC_Os03g04920		LOC_Os03g03660	OsCDPK1
472	LOC_Os05g50300		LOC_Os03g03660	OsCDPK1
473	LOC_Os11g21920		LOC_Os05g27930	OsDREB2B
474	LOC_Os07g46555		LOC_Os01g64730	OsABF1
475	LOC_Os03g59170		LOC_Os03g03660	OsCDPK1
476	LOC_Os08g08840		LOC_Os05g27930	OsDREB2B
477	LOC_Os03g04600		LOC_Os05g27930	OsDREB2B
478	LOC_Os08g08840		LOC_Os03g03660	OsCDPK1
479	LOC_Os10g30520		LOC_Os05g27930	OsDREB2B
480	LOC_Os03g58990		LOC_Os05g27930	OsDREB2B
481	LOC_Os02g40240		LOC_Os03g20780	OsEIL1
482	LOC_Os07g08840		LOC_Os03g03660	OsCDPK1
483	LOC_Os09g30478		LOC_Os03g03660	OsCDPK1
484	LOC_Os10g29530		LOC_Os03g03660	OsCDPK1
485	LOC_Os03g25700		LOC_Os03g03660	OsCDPK1
486	LOC_Os07g08790		LOC_Os03g03660	OsCDPK1
487	LOC_Os06g35780		LOC_Os03g03660	OsCDPK1
488	LOC_Os03g04430		LOC_Os05g27930	OsDREB2B
489	LOC_Os05g49880		LOC_Os05g27930	OsDREB2B
490	LOC_Os06g35540		LOC_Os05g27930	OsDREB2B
491	LOC_Os03g04430		LOC_Os03g03660	OsCDPK1
492	LOC_Os03g08730		LOC_Os11g35030	OsGRF8
493	LOC_Os03g04340		LOC_Os03g03660	OsCDPK1
494	LOC_Os02g55720		LOC_Os03g03660	OsCDPK1
495	LOC_Os12g40780		LOC_Os03g03660	OsCDPK1
496	LOC_Os11g18730		LOC_Os03g03660	OsCDPK1
497	LOC_Os07g46330		LOC_Os05g27930	OsDREB2B
498	LOC_Os01g03760		LOC_Os03g03660	OsCDPK1
499	LOC_Os03g25270		LOC_Os03g03660	OsCDPK1
500	LOC_Os01g58100		LOC_Os03g03660	OsCDPK1
501	LOC_Os07g45750		LOC_Os03g20780	OsEIL1
502	LOC_Os11g17780		LOC_Os05g27930	OsDREB2B
503	LOC_Os12g14140		LOC_Os03g20780	OsEIL1
504	LOC_Os04g31200		LOC_Os03g03660	OsCDPK1
505	LOC_Os07g45330		LOC_Os05g27930	OsDREB2B
506	LOC_Os03g03680		LOC_Os05g27930	OsDREB2B
507	LOC_Os01g55780		LOC_Os11g35030	OsGRF8
508	LOC_Os01g17240		LOC_Os05g27930	OsDREB2B
509	LOC_Os03g04990		LOC_Os03g03660	OsCDPK1
510	LOC_Os03g57760		LOC_Os03g03660	OsCDPK1
511	LOC_Os12g13209		LOC_Os05g27930	OsDREB2B
512	LOC_Os05g23740		LOC_Os03g03660	OsCDPK1
513	LOC_Os11g16510		LOC_Os03g20780	OsEIL1
514	LOC_Os07g07260		LOC_Os03g03660	OsCDPK1
515	LOC_Os10g26620		LOC_Os03g03660	OsCDPK1
516	LOC_Os12g12990		LOC_Os03g03660	OsCDPK1
517	LOC_Os04g53220		LOC_Os03g03660	OsCDPK1
518	LOC_Os02g39640		LOC_Os05g27930	OsDREB2B
519	LOC_Os12g12850		LOC_Os03g03660	OsCDPK1
520	LOC_Os02g39620		LOC_Os05g27930	OsDREB2B
521	LOC_Os06g31210		LOC_Os03g03660	OsCDPK1
522	LOC_Os03g57040		LOC_Os05g27930	OsDREB2B
523	LOC_Os07g44740		LOC_Os05g27930	OsDREB2B
524	LOC_Os04g22900		LOC_Os01g64730	OsABF1
525	LOC_Os12g12490		LOC_Os05g27930	OsDREB2B
526	LOC_Os01g17170		LOC_Os05g27930	OsDREB2B
527	LOC_Os10g25430		LOC_Os03g03660	OsCDPK1
528	LOC_Os04g53060		LOC_Os03g20780	OsEIL1
529	LOC_Os04g30200		LOC_Os03g03660	OsCDPK1
530	LOC_Os03g24000		LOC_Os05g27930	OsDREB2B
531	LOC_Os11g15130		LOC_Os05g27930	OsDREB2B
532	LOC_Os09g29020		LOC_Os03g03660	OsCDPK1
533	LOC_Os07g06590		LOC_Os03g03660	OsCDPK1
534	LOC_Os04g52900		LOC_Os03g20780	OsEIL1
535	LOC_Os04g29300		LOC_Os05g27930	OsDREB2B
536	LOC_Os05g49160		LOC_Os03g03660	OsCDPK1
537	LOC_Os07g06450		LOC_Os03g03660	OsCDPK1
538	LOC_Os09g28680		LOC_Os05g27930	OsDREB2B
539	LOC_Os01g54920		LOC_Os03g03660	OsCDPK1
540	LOC_Os01g64730	OsABF1	LOC_Os12g02440
541	LOC_Os07g44090		LOC_Os05g27930	OsDREB2B
542	LOC_Os01g64730	OsABF1	LOC_Os10g42650
543	LOC_Os06g30020		LOC_Os05g27930	OsDREB2B
544	LOC_Os09g32510		LOC_Os03g03660	OsCDPK1
545	LOC_Os01g64730	OsABF1	LOC_Os07g34020
546	LOC_Os01g64730	OsABF1	LOC_Os05g49180
547	LOC_Os02g39160		LOC_Os05g27930	OsDREB2B
548	LOC_Os03g22830		LOC_Os03g20780	OsEIL1
549	LOC_Os01g64730	OsABF1	LOC_Os04g47180
550	LOC_Os03g02020		LOC_Os03g03660	OsCDPK1
551	LOC_Os01g64730	OsABF1	LOC_Os03g50390
552	LOC_Os01g64730	OsABF1	LOC_Os02g39190
553	LOC_Os01g64730	OsABF1	LOC_Os01g59850
554	LOC_Os06g29804		LOC_Os03g03660	OsCDPK1
555	LOC_Os03g22690		LOC_Os03g20780	OsEIL1
556	LOC_Os01g03070		LOC_Os05g27930	OsDREB2B
557	LOC_Os01g03070		LOC_Os01g64730	OsABF1
558	LOC_Os05g48870		LOC_Os03g03660	OsCDPK1
559	LOC_Os06g29740		LOC_Os03g20780	OsEIL1
560	LOC_Os11g12420		LOC_Os05g27930	OsDREB2B
561	LOC_Os01g54540		LOC_Os03g03660	OsCDPK1
562	LOC_Os12g10810		LOC_Os03g03660	OsCDPK1
563	LOC_Os01g31110		LOC_Os05g27930	OsDREB2B
564	LOC_Os07g43580		LOC_Os03g03660	OsCDPK1
565	LOC_Os01g72610		LOC_Os03g03660	OsCDPK1
566	LOC_Os02g12480		LOC_Os03g03660	OsCDPK1
567	LOC_Os12g10730		LOC_Os03g03660	OsCDPK1
568	LOC_Os05g22980		LOC_Os03g03660	OsCDPK1
569	LOC_Os01g54270		LOC_Os05g27930	OsDREB2B
570	LOC_Os06g28800		LOC_Os03g03660	OsCDPK1
571	LOC_Os06g31070		LOC_Os05g27930	OsDREB2B
572	LOC_Os04g51970		LOC_Os03g03660	OsCDPK1
573	LOC_Os10g22100		LOC_Os05g27930	OsDREB2B
574	LOC_Os03g01060		LOC_Os05g27930	OsDREB2B
575	LOC_Os10g22050		LOC_Os03g03660	OsCDPK1
576	LOC_Os06g28124		LOC_Os11g35030	OsGRF8
577	LOC_Os02g09340		LOC_Os03g03660	OsCDPK1
578	LOC_Os03g01012		LOC_Os03g03660	OsCDPK1
579	LOC_Os01g16240		LOC_Os05g27930	OsDREB2B
580	LOC_Os03g21730		LOC_Os05g27930	OsDREB2B
581	LOC_Os04g25560		LOC_Os03g03660	OsCDPK1
582	LOC_Os07g42650		LOC_Os05g27930	OsDREB2B
583	LOC_Os12g37519		LOC_Os03g03660	OsCDPK1
584	LOC_Os07g04910		LOC_Os05g27930	OsDREB2B
585	LOC_Os04g37540		LOC_Os05g27930	OsDREB2B
586	LOC_Os05g22770		LOC_Os05g27930	OsDREB2B
587	LOC_Os09g26730		LOC_Os05g27930	OsDREB2B
588	LOC_Os07g42390		LOC_Os03g03660	OsCDPK1
589	LOC_Os02g11740		LOC_Os05g27930	OsDREB2B
590	LOC_Os02g38430		LOC_Os03g03660	OsCDPK1
591	LOC_Os12g10580		LOC_Os05g27930	OsDREB2B
592	LOC_Os01g53710		LOC_Os03g03660	OsCDPK1
593	LOC_Os05g48320		LOC_Os03g03660	OsCDPK1
594	LOC_Os01g70980		LOC_Os03g03660	OsCDPK1
595	LOC_Os08g31000		LOC_Os03g03660	OsCDPK1
596	LOC_Os01g53520		LOC_Os05g27930	OsDREB2B
597	LOC_Os10g21396		LOC_Os05g27930	OsDREB2B
598	LOC_Os08g30790		LOC_Os05g27930	OsDREB2B
599	LOC_Os01g31110		LOC_Os03g03660	OsCDPK1
600	LOC_Os01g53390		LOC_Os03g03660	OsCDPK1
601	LOC_Os04g24180		LOC_Os05g27930	OsDREB2B
602	LOC_Os04g24180		LOC_Os03g03660	OsCDPK1
603	LOC_Os12g10580		LOC_Os03g03660	OsCDPK1
604	LOC_Os03g54920		LOC_Os11g35030	OsGRF8
605	LOC_Os11g10760		LOC_Os05g27930	OsDREB2B
606	LOC_Os01g02440		LOC_Os05g27930	OsDREB2B
607	LOC_Os05g22660		LOC_Os05g27930	OsDREB2B
608	LOC_Os05g48190		LOC_Os03g03660	OsCDPK1
609	LOC_Os10g21356		LOC_Os05g27930	OsDREB2B
610	LOC_Os06g25690		LOC_Os11g35030	OsGRF8
611	LOC_Os01g74180		LOC_Os03g03660	OsCDPK1
612	LOC_Os09g12560		LOC_Os05g27930	OsDREB2B
613	LOC_Os06g25280		LOC_Os03g03660	OsCDPK1
614	LOC_Os08g14620		LOC_Os05g27930	OsDREB2B
615	LOC_Os04g23040		LOC_Os03g03660	OsCDPK1
616	LOC_Os12g36720		LOC_Os03g03660	OsCDPK1
617	LOC_Os01g52630		LOC_Os03g03660	OsCDPK1
618	LOC_Os08g02690		LOC_Os05g27930	OsDREB2B
619	LOC_Os06g24594		LOC_Os05g27930	OsDREB2B
620	LOC_Os01g29750		LOC_Os05g27930	OsDREB2B
621	LOC_Os05g46660		LOC_Os05g27930	OsDREB2B
622	LOC_Os10g08550		LOC_Os03g20780	OsEIL1
623	LOC_Os01g01960		LOC_Os05g27930	OsDREB2B
624	LOC_Os04g49140		LOC_Os11g35030	OsGRF8
625	LOC_Os04g49140		LOC_Os03g03660	OsCDPK1
626	LOC_Os12g09460		LOC_Os05g27930	OsDREB2B
627	LOC_Os10g21268		LOC_Os11g35030	OsGRF8
628	LOC_Os02g36974	OsGF14e	LOC_Os05g27930	OsDREB2B
629	LOC_Os03g20750		LOC_Os03g03660	OsCDPK1
630	LOC_Os07g40580		LOC_Os05g27930	OsDREB2B
631	LOC_Os12g35940		LOC_Os03g03660	OsCDPK1
632	LOC_Os12g09410		LOC_Os05g27930	OsDREB2B
633	LOC_Os12g09410		LOC_Os03g20780	OsEIL1
634	LOC_Os01g29230		LOC_Os03g03660	OsCDPK1
635	LOC_Os03g16140		LOC_Os03g03660	OsCDPK1
636	LOC_Os01g01710		LOC_Os03g03660	OsCDPK1
637	LOC_Os11g10070		LOC_Os03g03660	OsCDPK1
638	LOC_Os02g56850		LOC_Os03g03660	OsCDPK1
639	LOC_Os02g36710		LOC_Os03g03660	OsCDPK1
640	LOC_Os02g56730		LOC_Os03g03660	OsCDPK1
641	LOC_Os03g53190		LOC_Os05g27930	OsDREB2B
642	LOC_Os02g54160		LOC_Os03g20780	OsEIL1
643	LOC_Os06g22370		LOC_Os03g03660	OsCDPK1
644	LOC_Os04g47310		LOC_Os05g27930	OsDREB2B
645	LOC_Os12g34860		LOC_Os03g03660	OsCDPK1
646	LOC_Os06g22010		LOC_Os05g27930	OsDREB2B
647	LOC_Os02g36140		LOC_Os05g27930	OsDREB2B
648	LOC_Os05g45420		LOC_Os05g27930	OsDREB2B
649	LOC_Os12g34670		LOC_Os05g27930	OsDREB2B
650	LOC_Os09g22020		LOC_Os05g27930	OsDREB2B
651	LOC_Os11g09280		LOC_Os03g03660	OsCDPK1
652	LOC_Os05g15360		LOC_Os03g03660	OsCDPK1
653	LOC_Os05g45350		LOC_Os03g03660	OsCDPK1
654	LOC_Os02g55590		LOC_Os05g27930	OsDREB2B
655	LOC_Os09g21340		LOC_Os03g03660	OsCDPK1
656	LOC_Os05g44922		LOC_Os03g03660	OsCDPK1
657	LOC_Os01g51154		LOC_Os03g03660	OsCDPK1
658	LOC_Os08g25734		LOC_Os01g64730	OsABF1
659	LOC_Os01g67850		LOC_Os05g27930	OsDREB2B
660	LOC_Os12g07460		LOC_Os05g27930	OsDREB2B
661	LOC_Os12g34094		LOC_Os05g27930	OsDREB2B
662	LOC_Os07g38370		LOC_Os03g03660	OsCDPK1
663	LOC_Os01g50930		LOC_Os03g03660	OsCDPK1
664	LOC_Os03g52690		LOC_Os03g03660	OsCDPK1
665	LOC_Os05g15240		LOC_Os03g03660	OsCDPK1
666	LOC_Os06g20310		LOC_Os03g03660	OsCDPK1
667	LOC_Os12g34062		LOC_Os05g27930	OsDREB2B
668	LOC_Os01g50700		LOC_Os05g27930	OsDREB2B
669	LOC_Os10g38206		LOC_Os03g03660	OsCDPK1
670	LOC_Os10g21268		LOC_Os03g03660	OsCDPK1
671	LOC_Os12g34016		LOC_Os03g03660	OsCDPK1
672	LOC_Os10g31000		LOC_Os05g27930	OsDREB2B
673	LOC_Os08g04280		LOC_Os05g27930	OsDREB2B
674	LOC_Os08g04280		LOC_Os03g03660	OsCDPK1
675	LOC_Os05g43630		LOC_Os03g03660	OsCDPK1
676	LOC_Os12g34092		LOC_Os03g03660	OsCDPK1
677	LOC_Os02g35120		LOC_Os03g20780	OsEIL1
678	LOC_Os03g52350		LOC_Os05g27930	OsDREB2B
679	LOC_Os06g18160		LOC_Os03g03660	OsCDPK1
680	LOC_Os05g14420		LOC_Os03g03660	OsCDPK1
681	LOC_Os06g49040		LOC_Os05g27930	OsDREB2B
682	LOC_Os08g01750		LOC_Os03g03660	OsCDPK1
683	LOC_Os04g18060		LOC_Os03g03660	OsCDPK1
684	LOC_Os06g17930		LOC_Os03g03660	OsCDPK1
685	LOC_Os09g20030		LOC_Os05g27930	OsDREB2B
686	LOC_Os02g08140		LOC_Os03g03660	OsCDPK1
687	LOC_Os06g19470		LOC_Os05g27930	OsDREB2B
688	LOC_Os04g55930		LOC_Os03g03660	OsCDPK1
689	LOC_Os01g14900		LOC_Os05g27930	OsDREB2B

## Sheet: Supplementary Table 15-6
Supplementary Table 15-6. Trait ontology analysis of 707 PPIs involved in cold stress
NO.	Prey protein ID	Prey protein abbreviation	Bait protein ID	Bait protein abbreviation
1	LOC_Os12g33120		LOC_Os03g03660	OsCDPK1
2	LOC_Os10g21268		LOC_Os01g07760	OsPLDα1
3	LOC_Os05g43220		LOC_Os03g03660	OsCDPK1
4	LOC_Os12g43370		LOC_Os09g20350	OsDREB6
5	LOC_Os11g06720	OsASR5	LOC_Os11g32550
6	LOC_Os11g06720	OsASR5	LOC_Os01g59850
7	LOC_Os10g21250		LOC_Os03g03660	OsCDPK1
8	LOC_Os12g05230		LOC_Os03g03660	OsCDPK1
9	LOC_Os03g55600	OsSAPK8	LOC_Os02g12310
10	LOC_Os03g55600	OsSAPK8	LOC_Os01g23980
11	LOC_Os03g55600	OsSAPK8	LOC_Os01g11570
12	LOC_Os05g42370		LOC_Os09g13570	OsbZIP71
13	LOC_Os02g34600	OsSAPK6	LOC_Os03g55600	OsSAPK8
14	LOC_Os03g51660		LOC_Os03g03660	OsCDPK1
15	LOC_Os02g34600	OsSAPK6	LOC_Os03g13970
16	LOC_Os02g34600	OsSAPK6	LOC_Os02g12310
17	LOC_Os12g31870		LOC_Os03g03660	OsCDPK1
18	LOC_Os07g36700		LOC_Os09g20350	OsDREB6
19	LOC_Os03g58250		LOC_Os03g55600	OsSAPK8
20	LOC_Os03g19220		LOC_Os03g03660	OsCDPK1
21	LOC_Os07g36690		LOC_Os03g03660	OsCDPK1
22	LOC_Os05g42290		LOC_Os03g03660	OsCDPK1
23	LOC_Os03g51620		LOC_Os09g20350	OsDREB6
24	ChrUn.fgenesh.mRNA.11		LOC_Os03g03660	OsCDPK1
25	LOC_Os05g48660		LOC_Os03g03660	OsCDPK1
26	LOC_Os11g35090		LOC_Os09g20350	OsDREB6
27	LOC_Os02g54280		LOC_Os09g20350	OsDREB6
28	LOC_Os04g16856		LOC_Os03g03660	OsCDPK1
29	LOC_Os11g05990		LOC_Os09g20350	OsDREB6
30	LOC_Os04g46960		LOC_Os09g20350	OsDREB6
31	LOC_Os11g18170		LOC_Os09g20350	OsDREB6
32	LOC_Os08g22354		LOC_Os09g20350	OsDREB6
33	LOC_Os12g04790		LOC_Os09g13570	OsbZIP71
34	LOC_Os09g16760		LOC_Os09g20350	OsDREB6
35	LOC_Os12g31890		LOC_Os03g03660	OsCDPK1
36	LOC_Os09g16330		LOC_Os09g20350	OsDREB6
37	LOC_Os03g03660	OsCDPK1	LOC_Os12g43560
38	LOC_Os11g05850		LOC_Os03g03660	OsCDPK1
39	LOC_Os09g09040		LOC_Os04g39020	OsALDH10A5
40	LOC_Os03g03660	OsCDPK1	LOC_Os12g27090
41	LOC_Os01g14140		LOC_Os03g03660	OsCDPK1
42	LOC_Os03g03660	OsCDPK1	LOC_Os10g42210
43	LOC_Os03g03660	OsCDPK1	LOC_Os10g01750
44	LOC_Os12g04270		LOC_Os03g03660	OsCDPK1
45	LOC_Os03g03660	OsCDPK1	LOC_Os02g51760
46	LOC_Os12g24210		LOC_Os03g03660	OsCDPK1
47	LOC_Os03g03660	OsCDPK1	LOC_Os01g01350
48	ChrSy.fgenesh.mRNA.62		LOC_Os09g20350	OsDREB6
49	LOC_Os06g15360		LOC_Os03g03660	OsCDPK1
50	ChrSy.fgenesh.mRNA.62		LOC_Os03g03660	OsCDPK1
51	LOC_Os06g15350		LOC_Os03g03660	OsCDPK1
52	LOC_Os12g31000		LOC_Os03g03660	OsCDPK1
53	LOC_Os03g02590		LOC_Os09g20350	OsDREB6
54	LOC_Os01g13730		LOC_Os09g20350	OsDREB6
55	LOC_Os02g33020		LOC_Os09g13570	OsbZIP71
56	LOC_Os06g14740		LOC_Os09g25060	OsWRKY76
57	LOC_Os09g15380		LOC_Os03g03660	OsCDPK1
58	LOC_Os02g53740		LOC_Os09g20350	OsDREB6
59	LOC_Os03g02590		LOC_Os03g03660	OsCDPK1
60	LOC_Os10g21194		LOC_Os03g03660	OsCDPK1
61	LOC_Os09g14670		LOC_Os03g03660	OsCDPK1
62	LOC_Os12g30460		LOC_Os03g03660	OsCDPK1
63	LOC_Os12g03860		LOC_Os03g03660	OsCDPK1
64	LOC_Os01g66500		LOC_Os03g03660	OsCDPK1
65	LOC_Os01g49219		LOC_Os03g03660	OsCDPK1
66	LOC_Os10g21190		LOC_Os09g20350	OsDREB6
67	LOC_Os01g66350		LOC_Os09g20350	OsDREB6
68	LOC_Os06g14324		LOC_Os03g03660	OsCDPK1
69	LOC_Os11g18170		LOC_Os03g03660	OsCDPK1
70	LOC_Os02g50970		LOC_Os09g20350	OsDREB6
71	LOC_Os08g22012		LOC_Os03g03660	OsCDPK1
72	LOC_Os02g53060		LOC_Os09g20350	OsDREB6
73	LOC_Os01g66330		LOC_Os09g20350	OsDREB6
74	LOC_Os04g16816		LOC_Os09g13570	OsbZIP71
75	LOC_Os01g48930		LOC_Os03g03660	OsCDPK1
76	LOC_Os12g27980		LOC_Os07g35870	OsbHLH57
77	LOC_Os02g52940		LOC_Os09g13570	OsbZIP71
78	LOC_Os11g04720		LOC_Os03g03660	OsCDPK1
79	LOC_Os10g20360		LOC_Os09g20350	OsDREB6
80	LOC_Os03g50490	OsGS1;3; OsGLN1	LOC_Os01g71860
81	LOC_Os02g06650		LOC_Os03g03660	OsCDPK1
82	LOC_Os07g33450		LOC_Os03g03660	OsCDPK1
83	LOC_Os06g02380		LOC_Os03g03660	OsCDPK1
84	LOC_Os05g40510		LOC_Os09g20350	OsDREB6
85	LOC_Os01g48444		LOC_Os03g03660	OsCDPK1
86	LOC_Os06g14260		LOC_Os09g20350	OsDREB6
87	LOC_Os09g13590		LOC_Os09g13570	OsbZIP71
88	LOC_Os06g42790		LOC_Os03g03660	OsCDPK1
89	LOC_Os08g18970		LOC_Os03g03660	OsCDPK1
90	LOC_Os12g02430		LOC_Os09g20350	OsDREB6
91	LOC_Os10g25110		LOC_Os09g20350	OsDREB6
92	LOC_Os03g17690	OsAPX1	LOC_Os11g07910
93	LOC_Os01g65800		LOC_Os03g03660	OsCDPK1
94	LOC_Os03g17690	OsAPX1	LOC_Os07g39980
95	LOC_Os01g12710		LOC_Os03g03660	OsCDPK1
96	LOC_Os03g17690	OsAPX1	LOC_Os02g31150
97	LOC_Os08g17990		LOC_Os09g20350	OsDREB6
98	LOC_Os03g17690	OsAPX1	LOC_Os02g10720
99	LOC_Os03g17690	OsAPX1	LOC_Os01g18584
100	LOC_Os04g46960		LOC_Os03g03660	OsCDPK1
101	LOC_Os04g16748		LOC_Os03g03660	OsCDPK1
102	LOC_Os09g12320		LOC_Os03g03660	OsCDPK1
103	LOC_Os04g16740		LOC_Os09g13570	OsbZIP71
104	LOC_Os02g05870		LOC_Os03g03660	OsCDPK1
105	LOC_Os03g49600		LOC_Os03g03660	OsCDPK1
106	LOC_Os05g08854		LOC_Os03g03660	OsCDPK1
107	LOC_Os02g52290		LOC_Os03g03660	OsCDPK1
108	LOC_Os03g49250		LOC_Os09g13570	OsbZIP71
109	LOC_Os03g17180		LOC_Os09g20350	OsDREB6
110	LOC_Os07g01890		LOC_Os03g03660	OsCDPK1
111	LOC_Os09g11220		LOC_Os03g03660	OsCDPK1
112	LOC_Os06g41590		LOC_Os03g17690	OsAPX1
113	LOC_Os05g38630		LOC_Os03g03660	OsCDPK1
114	LOC_Os12g26350		LOC_Os03g03660	OsCDPK1
115	LOC_Os02g52080		LOC_Os03g03660	OsCDPK1
116	LOC_Os02g51930		LOC_Os03g03660	OsCDPK1
117	LOC_Os06g14260		LOC_Os03g03660	OsCDPK1
118	LOC_Os11g03200		LOC_Os03g03660	OsCDPK1
119	LOC_Os03g16910		LOC_Os03g03660	OsCDPK1
120	LOC_Os05g07690		LOC_Os09g20350	OsDREB6
121	LOC_Os10g13430		LOC_Os03g03660	OsCDPK1
122	LOC_Os08g15306		LOC_Os03g03660	OsCDPK1
123	LOC_Os03g09220		LOC_Os03g03660	OsCDPK1
124	LOC_Os01g64630		LOC_Os09g20350	OsDREB6
125	LOC_Os09g38580	OsCNGC9	LOC_Os12g43950
126	LOC_Os09g38580	OsCNGC9	LOC_Os12g40520
127	LOC_Os09g38580	OsCNGC9	LOC_Os10g41190
128	LOC_Os04g46370		LOC_Os03g03660	OsCDPK1
129	LOC_Os09g38580	OsCNGC9	LOC_Os01g15640
130	LOC_Os06g16260		LOC_Os03g03660	OsCDPK1
131	LOC_Os07g30020		LOC_Os09g38580	OsCNGC9
132	LOC_Os01g64490		LOC_Os08g34580	OsTPS8
133	LOC_Os05g37390		LOC_Os09g20350	OsDREB6
134	LOC_Os10g11180		LOC_Os03g03660	OsCDPK1
135	LOC_Os02g51200		LOC_Os03g03660	OsCDPK1
136	LOC_Os01g64220		LOC_Os09g20350	OsDREB6
137	LOC_Os08g15292		LOC_Os03g03660	OsCDPK1
138	LOC_Os04g45960		LOC_Os03g03660	OsCDPK1
139	LOC_Os07g29640		LOC_Os03g03660	OsCDPK1
140	LOC_Os01g46810		LOC_Os03g03660	OsCDPK1
141	LOC_Os01g10840	OsGSK1	LOC_Os01g67770
142	LOC_Os04g15910		LOC_Os03g03660	OsCDPK1
143	LOC_Os09g08880		LOC_Os03g03660	OsCDPK1
144	LOC_Os04g15870		LOC_Os09g20350	OsDREB6
145	LOC_Os12g25200		LOC_Os03g03660	OsCDPK1
146	LOC_Os11g01380		LOC_Os09g20350	OsDREB6
147	LOC_Os03g46660		LOC_Os09g20350	OsDREB6
148	LOC_Os12g24610		LOC_Os09g20350	OsDREB6
149	LOC_Os10g10170		LOC_Os03g03660	OsCDPK1
150	LOC_Os11g01320		LOC_Os09g13570	OsbZIP71
151	LOC_Os03g46390		LOC_Os09g20350	OsDREB6
152	LOC_Os01g65080		LOC_Os03g03660	OsCDPK1
153	LOC_Os05g35530		LOC_Os03g03660	OsCDPK1
154	LOC_Os01g63410		LOC_Os09g20350	OsDREB6
155	LOC_Os03g45619		LOC_Os09g20350	OsDREB6
156	LOC_Os01g63410		LOC_Os03g03660	OsCDPK1
157	LOC_Os01g10400		LOC_Os03g03660	OsCDPK1
158	LOC_Os10g07574		LOC_Os03g03660	OsCDPK1
159	LOC_Os03g15040		LOC_Os03g03660	OsCDPK1
160	LOC_Os06g49990		LOC_Os09g20350	OsDREB6
161	LOC_Os03g44930		LOC_Os03g03660	OsCDPK1
162	LOC_Os10g42430		LOC_Os09g20350	OsDREB6
163	LOC_Os05g31040		LOC_Os03g03660	OsCDPK1
164	LOC_Os05g34790		LOC_Os09g20350	OsDREB6
165	LOC_Os10g42430		LOC_Os03g03660	OsCDPK1
166	LOC_Os05g34790		LOC_Os03g03660	OsCDPK1
167	LOC_Os04g43700		LOC_Os09g20350	OsDREB6
168	LOC_Os02g03840		LOC_Os03g03660	OsCDPK1
169	LOC_Os06g11720		LOC_Os09g20350	OsDREB6
170	LOC_Os10g42250		LOC_Os03g03660	OsCDPK1
171	LOC_Os11g43320		LOC_Os09g20350	OsDREB6
172	LOC_Os10g07310		LOC_Os03g03660	OsCDPK1
173	LOC_Os11g42860		LOC_Os04g52830	Ctb1
174	LOC_Os06g11380		LOC_Os03g03660	OsCDPK1
175	LOC_Os02g03760		LOC_Os03g03660	OsCDPK1
176	LOC_Os02g03740		LOC_Os09g20350	OsDREB6
177	LOC_Os02g03670		LOC_Os03g03660	OsCDPK1
178	LOC_Os01g62330		LOC_Os03g03660	OsCDPK1
179	LOC_Os05g34230		LOC_Os03g03660	OsCDPK1
180	LOC_Os01g44170		LOC_Os03g03660	OsCDPK1
181	LOC_Os05g05160		LOC_Os09g20350	OsDREB6
182	LOC_Os01g25240		LOC_Os10g28600	TCD10
183	LOC_Os01g09490		LOC_Os09g20350	OsDREB6
184	LOC_Os12g24580		LOC_Os09g20350	OsDREB6
185	LOC_Os05g34040	TCD5	LOC_Os11g02520
186	LOC_Os05g34040	TCD5	LOC_Os03g08430
187	LOC_Os05g34040	TCD5	LOC_Os03g04990
188	LOC_Os05g34040	TCD5	LOC_Os02g11820
189	LOC_Os10g05230		LOC_Os03g03660	OsCDPK1
190	LOC_Os02g03260		LOC_Os03g03660	OsCDPK1
191	LOC_Os05g33880		LOC_Os03g03660	OsCDPK1
192	LOC_Os04g09590		LOC_Os09g20350	OsDREB6
193	LOC_Os01g25240		LOC_Os09g20350	OsDREB6
194	LOC_Os01g25240		LOC_Os09g13570	OsbZIP71
195	LOC_Os11g41360		LOC_Os03g17690	OsAPX1
196	LOC_Os06g10300		LOC_Os05g45410	OsHsfA4d
197	LOC_Os05g04630		LOC_Os03g03660	OsCDPK1
198	LOC_Os09g04440		LOC_Os03g03660	OsCDPK1
199	LOC_Os10g41380		LOC_Os03g03660	OsCDPK1
200	LOC_Os01g43250	OsSEH1	LOC_Os02g15870
201	LOC_Os01g61400		LOC_Os03g03660	OsCDPK1
202	LOC_Os01g43250	OsSEH1	LOC_Os01g43250	OsSEH1
203	LOC_Os05g04530		LOC_Os03g03660	OsCDPK1
204	LOC_Os02g02830		LOC_Os09g20350	OsDREB6
205	LOC_Os11g40520		LOC_Os09g20350	OsDREB6
206	LOC_Os02g48560	OsFAD2-1	LOC_Os03g17210
207	LOC_Os02g48560	OsFAD2-1	LOC_Os02g51760
208	LOC_Os02g02830		LOC_Os03g03660	OsCDPK1
209	LOC_Os07g27390		LOC_Os03g03660	OsCDPK1
210	LOC_Os03g12670		LOC_Os03g03660	OsCDPK1
211	LOC_Os03g41510		LOC_Os03g03660	OsCDPK1
212	LOC_Os02g02720		LOC_Os09g13570	OsbZIP71
213	LOC_Os09g03140		LOC_Os03g03660	OsCDPK1
214	LOC_Os03g40670		LOC_Os09g13570	OsbZIP71
215	LOC_Os02g24632		LOC_Os03g03660	OsCDPK1
216	LOC_Os02g02550		LOC_Os09g20350	OsDREB6
217	LOC_Os04g06280		LOC_Os03g03660	OsCDPK1
218	LOC_Os02g24614		LOC_Os03g03660	OsCDPK1
219	LOC_Os02g47800		LOC_Os03g03660	OsCDPK1
220	LOC_Os10g02880		LOC_Os03g03660	OsCDPK1
221	LOC_Os04g05650		LOC_Os03g03660	OsCDPK1
222	LOC_Os10g02840		LOC_Os03g03660	OsCDPK1
223	LOC_Os05g44100		LOC_Os03g03660	OsCDPK1
224	LOC_Os09g27030		LOC_Os09g13570	OsbZIP71
225	LOC_Os03g11720		LOC_Os03g03660	OsCDPK1
226	LOC_Os09g01590		LOC_Os03g03660	OsCDPK1
227	LOC_Os05g32570		LOC_Os03g03660	OsCDPK1
228	LOC_Os05g32500		LOC_Os03g03660	OsCDPK1
229	LOC_Os03g06620		LOC_Os03g03660	OsCDPK1
230	LOC_Os03g11560		LOC_Os03g03660	OsCDPK1
231	LOC_Os08g09180		LOC_Os03g03660	OsCDPK1
232	LOC_Os03g11490		LOC_Os03g03660	OsCDPK1
233	LOC_Os04g04330	CTB4a	LOC_Os02g30310
234	LOC_Os04g04254	CTB2	LOC_Os03g08430
235	LOC_Os11g38210		LOC_Os03g03660	OsCDPK1
236	LOC_Os01g07760	OsPLDα1	LOC_Os02g54160
237	LOC_Os03g11440		LOC_Os03g03660	OsCDPK1
238	LOC_Os04g41120		LOC_Os03g03660	OsCDPK1
239	LOC_Os01g07760	OsPLDα1	LOC_Os01g24820
240	LOC_Os02g47360		LOC_Os03g03660	OsCDPK1
241	LOC_Os10g37480		LOC_Os09g20350	OsDREB6
242	LOC_Os04g41030		LOC_Os03g03660	OsCDPK1
243	LOC_Os01g07730		LOC_Os03g03660	OsCDPK1
244	LOC_Os10g11580		LOC_Os09g20350	OsDREB6
245	LOC_Os03g38960		LOC_Os03g03660	OsCDPK1
246	LOC_Os10g01640		LOC_Os03g03660	OsCDPK1
247	LOC_Os06g45000		LOC_Os03g03660	OsCDPK1
248	LOC_Os05g02650		LOC_Os03g03660	OsCDPK1
249	LOC_Os02g47240		LOC_Os03g03660	OsCDPK1
250	LOC_Os08g08220		LOC_Os09g20350	OsDREB6
251	LOC_Os08g08040		LOC_Os09g13570	OsbZIP71
252	LOC_Os07g25430		LOC_Os03g03660	OsCDPK1
253	LOC_Os08g23620		LOC_Os09g20350	OsDREB6
254	LOC_Os04g40700		LOC_Os03g03660	OsCDPK1
255	LOC_Os06g06600		LOC_Os03g03660	OsCDPK1
256	LOC_Os10g38276		LOC_Os09g20350	OsDREB6
257	LOC_Os07g04220		LOC_Os09g20350	OsDREB6
258	LOC_Os07g04220		LOC_Os09g13570	OsbZIP71
259	LOC_Os08g29080		LOC_Os09g20350	OsDREB6
260	LOC_Os06g06560		LOC_Os03g03660	OsCDPK1
261	LOC_Os11g36970		LOC_Os03g03660	OsCDPK1
262	LOC_Os04g02820		LOC_Os03g03660	OsCDPK1
263	LOC_Os10g38110		LOC_Os09g20350	OsDREB6
264	LOC_Os06g01320		LOC_Os03g03660	OsCDPK1
265	LOC_Os08g07380		LOC_Os03g03660	OsCDPK1
266	LOC_Os06g44040		LOC_Os03g03660	OsCDPK1
267	LOC_Os08g44560		LOC_Os03g03660	OsCDPK1
268	LOC_Os08g06930		LOC_Os03g03660	OsCDPK1
269	LOC_Os02g22760		LOC_Os09g13570	OsbZIP71
270	LOC_Os04g39970	OsV4	LOC_Os05g49180
271	LOC_Os04g39910		LOC_Os03g03660	OsCDPK1
272	LOC_Os05g30530		LOC_Os09g20350	OsDREB6
273	LOC_Os04g02050		LOC_Os03g03660	OsCDPK1
274	LOC_Os01g25240		LOC_Os03g03660	OsCDPK1
275	LOC_Os02g22370		LOC_Os03g03660	OsCDPK1
276	LOC_Os04g01570		LOC_Os03g03660	OsCDPK1
277	LOC_Os08g28214		LOC_Os03g03660	OsCDPK1
278	LOC_Os08g29080		LOC_Os03g03660	OsCDPK1
279	LOC_Os06g43660	OVP1	LOC_Os11g35050
280	LOC_Os01g58580		LOC_Os03g03660	OsCDPK1
281	LOC_Os06g43660	OVP1	LOC_Os11g01872
282	LOC_Os12g24580		LOC_Os03g03660	OsCDPK1
283	LOC_Os08g06530		LOC_Os09g13570	OsbZIP71
284	LOC_Os06g43660	OVP1	LOC_Os11g01600
285	LOC_Os09g38759		LOC_Os03g17690	OsAPX1
286	LOC_Os06g43660	OVP1	LOC_Os10g07060
287	LOC_Os06g43660	OVP1	LOC_Os09g33740
288	LOC_Os02g46260		LOC_Os03g03660	OsCDPK1
289	LOC_Os06g43660	OVP1	LOC_Os06g05100
290	LOC_Os06g43660	OVP1	LOC_Os05g03430
291	LOC_Os03g10180		LOC_Os03g03660	OsCDPK1
292	LOC_Os06g43660	OVP1	LOC_Os03g63020
293	LOC_Os06g43660	OVP1	LOC_Os03g39050
294	LOC_Os06g43660	OVP1	LOC_Os03g08430
295	LOC_Os06g43660	OVP1	LOC_Os03g04990
296	LOC_Os06g05190		LOC_Os03g03660	OsCDPK1
297	LOC_Os06g43660	OVP1	LOC_Os02g57610
298	LOC_Os06g43660	OVP1	LOC_Os02g54160
299	LOC_Os07g49400	OsAPX2	LOC_Os11g14180
300	LOC_Os01g40280		LOC_Os09g20350	OsDREB6
301	LOC_Os07g49400	OsAPX2	LOC_Os09g07300
302	LOC_Os02g22100		LOC_Os03g03660	OsCDPK1
303	LOC_Os07g22700		LOC_Os09g20350	OsDREB6
304	LOC_Os07g49400	OsAPX2	LOC_Os05g02670
305	LOC_Os07g49400	OsAPX2	LOC_Os03g57450
306	LOC_Os06g43220		LOC_Os03g17690	OsAPX1
307	LOC_Os04g39220		LOC_Os09g20350	OsDREB6
308	LOC_Os06g05110	ALM1	LOC_Os05g27930
309	LOC_Os01g07630		LOC_Os09g20350	OsDREB6
310	LOC_Os06g05110	ALM1	LOC_Os05g01250
311	LOC_Os05g01530		LOC_Os09g20350	OsDREB6
312	LOC_Os01g58038		LOC_Os09g20350	OsDREB6
313	LOC_Os01g58038		LOC_Os09g13570	OsbZIP71
314	LOC_Os05g01530		LOC_Os07g49400	OsAPX2
315	LOC_Os06g05110	ALM1	LOC_Os02g39630
316	LOC_Os06g05110	ALM1	LOC_Os01g47430
317	LOC_Os04g39020	OsALDH10A5	LOC_Os05g49180
318	LOC_Os06g43150		LOC_Os03g03660	OsCDPK1
319	LOC_Os04g39020	OsALDH10A5	LOC_Os05g05710
320	LOC_Os04g39020	OsALDH10A5	LOC_Os04g33780
321	LOC_Os11g34690		LOC_Os03g55600	OsSAPK8
322	LOC_Os04g39020	OsALDH10A5	LOC_Os01g59850
323	LOC_Os09g38300		LOC_Os09g20350	OsDREB6
324	LOC_Os01g07590		LOC_Os09g13570	OsbZIP71
325	LOC_Os04g38930		LOC_Os03g03660	OsCDPK1
326	LOC_Os08g43560		LOC_Os09g13570	OsbZIP71
327	LOC_Os12g39800		LOC_Os07g49400	OsAPX2
328	LOC_Os01g07490		LOC_Os03g03660	OsCDPK1
329	LOC_Os01g39680		LOC_Os09g20350	OsDREB6
330	LOC_Os03g64020		LOC_Os03g03660	OsCDPK1
331	LOC_Os10g12354		LOC_Os09g20350	OsDREB6
332	LOC_Os08g43230		LOC_Os03g03660	OsCDPK1
333	LOC_Os08g05750		LOC_Os03g03660	OsCDPK1
334	LOC_Os03g08580		LOC_Os03g03660	OsCDPK1
335	LOC_Os06g04710		LOC_Os03g03660	OsCDPK1
336	LOC_Os06g42270		LOC_Os03g03660	OsCDPK1
337	LOC_Os10g36650		LOC_Os09g13570	OsbZIP71
338	LOC_Os03g63870		LOC_Os09g20350	OsDREB6
339	LOC_Os03g08570	OsPDS	LOC_Os05g37340
340	LOC_Os04g38630		LOC_Os09g20350	OsDREB6
341	LOC_Os09g38300		LOC_Os03g03660	OsCDPK1
342	LOC_Os06g42100		LOC_Os09g13570	OsbZIP71
343	LOC_Os01g39000		LOC_Os03g03660	OsCDPK1
344	LOC_Os07g04220		LOC_Os03g17700	OsMAP1
345	LOC_Os03g22810		LOC_Os09g20350	OsDREB6
346	LOC_Os06g41670		LOC_Os09g20350	OsDREB6
347	LOC_Os02g44642		LOC_Os03g03660	OsCDPK1
348	LOC_Os05g01020		LOC_Os03g03660	OsCDPK1
349	LOC_Os02g44630	OsPIP1;1	LOC_Os09g20350	OsDREB6
350	LOC_Os02g44630	OsPIP1;1	LOC_Os07g08420
351	LOC_Os05g29030		LOC_Os09g20350	OsDREB6
352	LOC_Os07g04220		LOC_Os03g03660	OsCDPK1
353	LOC_Os08g04570		LOC_Os03g03660	OsCDPK1
354	LOC_Os09g33610		LOC_Os09g13570	OsbZIP71
355	LOC_Os06g41010	OsiSAP8	LOC_Os07g09740
356	LOC_Os06g41010	OsiSAP8	LOC_Os06g09390
357	LOC_Os06g41010	OsiSAP8	LOC_Os03g08400
358	LOC_Os06g41010	OsiSAP8	LOC_Os02g39190
359	LOC_Os02g44420		LOC_Os03g03660	OsCDPK1
360	LOC_Os09g37430		LOC_Os03g03660	OsCDPK1
361	LOC_Os02g44380		LOC_Os03g03660	OsCDPK1
362	LOC_Os11g32100	OsICE1	LOC_Os08g01750
363	LOC_Os01g57968		LOC_Os09g20350	OsDREB6
364	LOC_Os04g49890		LOC_Os09g20350	OsDREB6
365	LOC_Os10g35770		LOC_Os03g03660	OsCDPK1
366	LOC_Os04g58790		LOC_Os03g03660	OsCDPK1
367	LOC_Os04g58780	WSL5	LOC_Os09g26420
368	LOC_Os04g58780	WSL5	LOC_Os02g39190
369	LOC_Os08g03520	OsCSP2	LOC_Os08g34760
370	LOC_Os01g23910		LOC_Os03g03660	OsCDPK1
371	LOC_Os07g45350		LOC_Os03g03660	OsCDPK1
372	LOC_Os04g58710		LOC_Os03g03660	OsCDPK1
373	LOC_Os01g06870		LOC_Os03g16900	OsGDI3
374	LOC_Os09g37240		LOC_Os03g03660	OsCDPK1
375	LOC_Os03g62522		LOC_Os09g13570	OsbZIP71
376	LOC_Os04g58570		LOC_Os09g13570	OsbZIP71
377	LOC_Os01g37510	OsPDF1A	LOC_Os10g05180
378	LOC_Os01g37510	OsPDF1A	LOC_Os02g09340
379	LOC_Os01g37510	OsPDF1A	LOC_Os01g49190
380	LOC_Os02g19950		LOC_Os03g03660	OsCDPK1
381	LOC_Os06g40220		LOC_Os04g49510	OsCDPK7
382	LOC_Os06g02260		LOC_Os09g20350	OsDREB6
383	LOC_Os01g06160		LOC_Os03g03660	OsCDPK1
384	LOC_Os10g35220		LOC_Os03g03660	OsCDPK1
385	LOC_Os06g02260		LOC_Os03g03660	OsCDPK1
386	LOC_Os09g36480		LOC_Os03g03660	OsCDPK1
387	LOC_Os10g35110		LOC_Os03g03660	OsCDPK1
388	LOC_Os01g22980		LOC_Os03g03660	OsCDPK1
389	LOC_Os03g31150		LOC_Os09g13570	OsbZIP71
390	LOC_Os08g01920		LOC_Os03g03660	OsCDPK1
391	LOC_Os04g57930		LOC_Os03g03660	OsCDPK1
392	LOC_Os10g35060		LOC_Os07g49400	OsAPX2
393	LOC_Os11g29560		LOC_Os03g03660	OsCDPK1
394	LOC_Os10g21266		LOC_Os09g20350	OsDREB6
395	LOC_Os12g22160		LOC_Os09g20350	OsDREB6
396	LOC_Os02g44100		LOC_Os03g03660	OsCDPK1
397	LOC_Os01g05830		LOC_Os03g03660	OsCDPK1
398	LOC_Os05g29030		LOC_Os03g03660	OsCDPK1
399	LOC_Os06g02090		LOC_Os03g03660	OsCDPK1
400	LOC_Os04g57590		LOC_Os09g20350	OsDREB6
401	LOC_Os09g36450		LOC_Os03g03660	OsCDPK1
402	LOC_Os04g35780		LOC_Os03g03660	OsCDPK1
403	LOC_Os06g01980		LOC_Os03g03660	OsCDPK1
404	LOC_Os02g01960		LOC_Os03g03660	OsCDPK1
405	LOC_Os12g21830		LOC_Os03g03660	OsCDPK1
406	LOC_Os02g44020		LOC_Os03g03660	OsCDPK1
407	LOC_Os12g21710	T20	LOC_Os09g29750
408	LOC_Os12g21710	T20	LOC_Os05g06350
409	LOC_Os08g40660		LOC_Os03g03660	OsCDPK1
410	LOC_Os07g13230		LOC_Os03g03660	OsCDPK1
411	LOC_Os09g36240		LOC_Os09g20350	OsDREB6
412	LOC_Os10g34083		LOC_Os03g03660	OsCDPK1
413	LOC_Os06g01670		LOC_Os03g03660	OsCDPK1
414	LOC_Os12g20380		LOC_Os09g20350	OsDREB6
415	LOC_Os01g57958		LOC_Os03g03660	OsCDPK1
416	LOC_Os04g56400		LOC_Os03g03660	OsCDPK1
417	LOC_Os01g35184		LOC_Os03g03660	OsCDPK1
418	LOC_Os01g65780		LOC_Os09g20350	OsDREB6
419	LOC_Os09g36130		LOC_Os03g03660	OsCDPK1
420	LOC_Os03g06410		LOC_Os09g20350	OsDREB6
421	LOC_Os01g12790		LOC_Os09g20350	OsDREB6
422	LOC_Os04g35490		LOC_Os03g03660	OsCDPK1
423	LOC_Os07g49430		LOC_Os03g03660	OsCDPK1
424	LOC_Os04g56720		LOC_Os09g13570	OsbZIP71
425	LOC_Os03g29970		LOC_Os09g13570	OsbZIP71
426	LOC_Os07g49310	OsFAD8	LOC_Os07g25710
427	LOC_Os01g34780		LOC_Os09g25060	OsWRKY76
428	LOC_Os02g17780		LOC_Os09g13570	OsbZIP71
429	LOC_Os02g16270		LOC_Os03g03660	OsCDPK1
430	LOC_Os08g39890	OsSPL14	LOC_Os04g25750
431	LOC_Os06g39700		LOC_Os03g03660	OsCDPK1
432	LOC_Os07g12260		LOC_Os03g03660	OsCDPK1
433	LOC_Os01g22352		LOC_Os03g03660	OsCDPK1
434	LOC_Os02g17500		LOC_Os03g03660	OsCDPK1
435	LOC_Os02g50480		LOC_Os09g20350	OsDREB6
436	LOC_Os10g33800		LOC_Os09g20350	OsDREB6
437	LOC_Os03g05980		LOC_Os09g13570	OsbZIP71
438	LOC_Os03g05980		LOC_Os08g34580	OsTPS8
439	LOC_Os10g08280		LOC_Os09g20350	OsDREB6
440	LOC_Os12g19470		LOC_Os09g13570	OsbZIP71
441	LOC_Os01g21900		LOC_Os09g20350	OsDREB6
442	LOC_Os05g28500		LOC_Os09g13570	OsbZIP71
443	LOC_Os05g51700		LOC_Os09g20350	OsDREB6
444	LOC_Os06g38970		LOC_Os09g13570	OsbZIP71
445	LOC_Os08g39490		LOC_Os09g13570	OsbZIP71
446	LOC_Os03g05980		LOC_Os03g03660	OsCDPK1
447	LOC_Os03g60639		LOC_Os03g03660	OsCDPK1
448	LOC_Os05g28200		LOC_Os03g03660	OsCDPK1
449	LOC_Os04g38330		LOC_Os03g03660	OsCDPK1
450	LOC_Os11g25500		LOC_Os03g03660	OsCDPK1
451	LOC_Os12g43550		LOC_Os03g03660	OsCDPK1
452	LOC_Os05g28180		LOC_Os03g03660	OsCDPK1
453	LOC_Os11g25240		LOC_Os03g03660	OsCDPK1
454	LOC_Os09g34230		LOC_Os03g03660	OsCDPK1
455	LOC_Os05g51550		LOC_Os03g03660	OsCDPK1
456	LOC_Os03g28300		LOC_Os03g03660	OsCDPK1
457	LOC_Os10g32730		LOC_Os03g03660	OsCDPK1
458	LOC_Os11g24750		LOC_Os03g03660	OsCDPK1
459	LOC_Os08g08060		LOC_Os10g28600	TCD10
460	LOC_Os07g48270	CHR739	LOC_Os03g37970
461	LOC_Os04g55810		LOC_Os03g03660	OsCDPK1
462	LOC_Os01g74160		LOC_Os03g03660	OsCDPK1
463	LOC_Os04g55720		LOC_Os09g20350	OsDREB6
464	LOC_Os06g38210		LOC_Os03g03660	OsCDPK1
465	LOC_Os01g32660	OsMEK1	LOC_Os10g40540
466	LOC_Os01g32660	OsMEK1	LOC_Os04g56850
467	LOC_Os01g73980		LOC_Os03g03660	OsCDPK1
468	LOC_Os01g32660	OsMEK1	LOC_Os01g13690
469	LOC_Os11g24240		LOC_Os09g20350	OsDREB6
470	LOC_Os01g32364		LOC_Os09g20350	OsDREB6
471	LOC_Os07g47580		LOC_Os03g03660	OsCDPK1
472	LOC_Os04g32940		LOC_Os03g03660	OsCDPK1
473	LOC_Os09g13570	OsbZIP71	LOC_Os01g60640
474	LOC_Os01g20110		LOC_Os03g03660	OsCDPK1
475	LOC_Os02g15550		LOC_Os03g03660	OsCDPK1
476	LOC_Os05g26940		LOC_Os09g20350	OsDREB6
477	LOC_Os07g10490		LOC_Os03g03660	OsCDPK1
478	LOC_Os01g05030		LOC_Os09g20350	OsDREB6
479	LOC_Os05g50710	OsLEA5	LOC_Os01g70570
480	LOC_Os01g05030		LOC_Os09g13570	OsbZIP71
481	LOC_Os03g27640		LOC_Os09g20350	OsDREB6
482	LOC_Os05g25770	OsWRKY45	LOC_Os03g56630
483	LOC_Os08g38400		LOC_Os09g20350	OsDREB6
484	LOC_Os08g29370		LOC_Os09g20350	OsDREB6
485	LOC_Os01g31550		LOC_Os03g03660	OsCDPK1
486	LOC_Os04g32340		LOC_Os09g20350	OsDREB6
487	LOC_Os05g36930		LOC_Os03g03660	OsCDPK1
488	LOC_Os10g30860		LOC_Os09g13570	OsbZIP71
489	LOC_Os03g27230		LOC_Os10g28600	TCD10
490	LOC_Os07g46590		LOC_Os09g20350	OsDREB6
491	LOC_Os03g04960		LOC_Os03g03660	OsCDPK1
492	LOC_Os03g59210		LOC_Os03g03660	OsCDPK1
493	LOC_Os11g22330		LOC_Os09g20350	OsDREB6
494	LOC_Os01g04780		LOC_Os03g03660	OsCDPK1
495	LOC_Os07g46555		LOC_Os03g03660	OsCDPK1
496	LOC_Os03g04920		LOC_Os03g03660	OsCDPK1
497	LOC_Os05g50300		LOC_Os03g03660	OsCDPK1
498	LOC_Os03g59170		LOC_Os03g03660	OsCDPK1
499	LOC_Os03g04600		LOC_Os09g20350	OsDREB6
500	LOC_Os12g17290		LOC_Os09g13570	OsbZIP71
501	LOC_Os08g08840		LOC_Os03g03660	OsCDPK1
502	LOC_Os06g36390		LOC_Os09g20350	OsDREB6
503	LOC_Os12g17130		LOC_Os09g20350	OsDREB6
504	LOC_Os01g73230		LOC_Os10g41200	MYBS3
505	LOC_Os07g08840		LOC_Os03g03660	OsCDPK1
506	LOC_Os09g30478		LOC_Os03g03660	OsCDPK1
507	LOC_Os10g29530		LOC_Os03g03660	OsCDPK1
508	LOC_Os03g25700		LOC_Os03g03660	OsCDPK1
509	LOC_Os07g08790		LOC_Os03g03660	OsCDPK1
510	LOC_Os05g49890	OsRAN2	LOC_Os08g44820
511	LOC_Os03g04440		LOC_Os09g20350	OsDREB6
512	LOC_Os06g35780		LOC_Os03g03660	OsCDPK1
513	LOC_Os03g04430		LOC_Os03g03660	OsCDPK1
514	LOC_Os03g04340		LOC_Os03g03660	OsCDPK1
515	LOC_Os02g55720		LOC_Os03g03660	OsCDPK1
516	LOC_Os07g08120		LOC_Os09g20350	OsDREB6
517	LOC_Os12g40780		LOC_Os03g03660	OsCDPK1
518	LOC_Os11g18730		LOC_Os03g03660	OsCDPK1
519	LOC_Os01g03760		LOC_Os03g03660	OsCDPK1
520	LOC_Os02g13370		LOC_Os09g20350	OsDREB6
521	LOC_Os12g40570	OsWRKY94	LOC_Os06g16420
522	LOC_Os03g25270		LOC_Os03g03660	OsCDPK1
523	LOC_Os07g07910		LOC_Os09g20350	OsDREB6
524	LOC_Os06g34120		LOC_Os09g20350	OsDREB6
525	LOC_Os01g58100		LOC_Os03g03660	OsCDPK1
526	LOC_Os04g35170		LOC_Os09g13570	OsbZIP71
527	LOC_Os04g31200		LOC_Os03g03660	OsCDPK1
528	LOC_Os12g13880		LOC_Os09g20350	OsDREB6
529	LOC_Os03g04990		LOC_Os03g03660	OsCDPK1
530	LOC_Os03g57760		LOC_Os03g03660	OsCDPK1
531	LOC_Os07g07350	ZFP177	LOC_Os06g02510
532	LOC_Os07g07350	ZFP177	LOC_Os03g19520
533	LOC_Os05g23740		LOC_Os03g03660	OsCDPK1
534	LOC_Os04g30660		LOC_Os09g13570	OsbZIP71
535	LOC_Os07g07260		LOC_Os03g03660	OsCDPK1
536	LOC_Os10g26620		LOC_Os03g03660	OsCDPK1
537	LOC_Os12g13170		LOC_Os09g20350	OsDREB6
538	LOC_Os12g12990		LOC_Os03g03660	OsCDPK1
539	LOC_Os04g53220		LOC_Os03g03660	OsCDPK1
540	LOC_Os12g12850		LOC_Os03g03660	OsCDPK1
541	LOC_Os06g31210		LOC_Os03g03660	OsCDPK1
542	LOC_Os01g31110		LOC_Os09g20350	OsDREB6
543	LOC_Os12g39220		LOC_Os09g20350	OsDREB6
544	LOC_Os10g25430		LOC_Os03g03660	OsCDPK1
545	LOC_Os04g30200		LOC_Os03g03660	OsCDPK1
546	LOC_Os09g29020		LOC_Os03g03660	OsCDPK1
547	LOC_Os07g06590		LOC_Os03g03660	OsCDPK1
548	LOC_Os05g49170		LOC_Os09g20350	OsDREB6
549	LOC_Os06g30580		LOC_Os09g13570	OsbZIP71
550	LOC_Os03g02514		LOC_Os09g20350	OsDREB6
551	LOC_Os01g03110		LOC_Os09g20350	OsDREB6
552	LOC_Os04g52830	Ctb1	LOC_Os05g05890
553	LOC_Os05g49160		LOC_Os03g03660	OsCDPK1
554	LOC_Os07g06450		LOC_Os03g03660	OsCDPK1
555	LOC_Os05g50480		LOC_Os09g20350	OsDREB6
556	LOC_Os01g54920		LOC_Os03g03660	OsCDPK1
557	LOC_Os09g32510		LOC_Os03g03660	OsCDPK1
558	LOC_Os01g54870		LOC_Os09g20350	OsDREB6
559	LOC_Os03g02020		LOC_Os03g03660	OsCDPK1
560	LOC_Os05g22980		LOC_Os09g13570	OsbZIP71
561	LOC_Os06g29804		LOC_Os03g03660	OsCDPK1
562	LOC_Os05g48870		LOC_Os03g03660	OsCDPK1
563	LOC_Os12g10810		LOC_Os09g20350	OsDREB6
564	LOC_Os01g54540	WLP1	LOC_Os07g48700
565	LOC_Os01g54540	WLP1	LOC_Os04g51370
566	LOC_Os02g38990		LOC_Os09g20350	OsDREB6
567	LOC_Os01g54540	WLP1	LOC_Os03g03660	OsCDPK1
568	LOC_Os12g10810		LOC_Os03g03660	OsCDPK1
569	LOC_Os10g28600	TCD10	LOC_Os02g12880
570	LOC_Os12g37980		LOC_Os09g20350	OsDREB6
571	LOC_Os01g16380		LOC_Os10g28600	TCD10
572	LOC_Os07g43580		LOC_Os03g03660	OsCDPK1
573	LOC_Os01g72610		LOC_Os03g03660	OsCDPK1
574	LOC_Os02g12480		LOC_Os03g03660	OsCDPK1
575	LOC_Os01g72330		LOC_Os09g20350	OsDREB6
576	LOC_Os12g10730		LOC_Os03g03660	OsCDPK1
577	LOC_Os05g22980		LOC_Os03g03660	OsCDPK1
578	LOC_Os06g28800		LOC_Os03g03660	OsCDPK1
579	LOC_Os04g51970		LOC_Os03g03660	OsCDPK1
580	LOC_Os07g05390		LOC_Os01g07760	OsPLDα1
581	LOC_Os02g12280		LOC_Os09g13570	OsbZIP71
582	LOC_Os10g22050		LOC_Os03g03660	OsCDPK1
583	LOC_Os08g31970		LOC_Os09g20350	OsDREB6
584	LOC_Os02g09340		LOC_Os03g03660	OsCDPK1
585	LOC_Os03g01012		LOC_Os03g03660	OsCDPK1
586	LOC_Os02g38840		LOC_Os09g13570	OsbZIP71
587	LOC_Os05g34460		LOC_Os09g20350	OsDREB6
588	LOC_Os01g02710		LOC_Os09g20350	OsDREB6
589	LOC_Os12g29700		LOC_Os10g28600	TCD10
590	LOC_Os09g20440		LOC_Os09g20350	OsDREB6
591	LOC_Os04g25560		LOC_Os09g20350	OsDREB6
592	LOC_Os04g25560		LOC_Os03g03660	OsCDPK1
593	LOC_Os12g10580		LOC_Os09g20350	OsDREB6
594	LOC_Os12g10580		LOC_Os09g13570	OsbZIP71
595	LOC_Os12g37519		LOC_Os03g03660	OsCDPK1
596	LOC_Os04g54790		LOC_Os09g20350	OsDREB6
597	LOC_Os02g38430		LOC_Os09g20350	OsDREB6
598	LOC_Os05g22770		LOC_Os09g20350	OsDREB6
599	LOC_Os07g42390		LOC_Os03g03660	OsCDPK1
600	LOC_Os01g71000		LOC_Os09g20350	OsDREB6
601	LOC_Os02g38430		LOC_Os03g03660	OsCDPK1
602	LOC_Os01g53710		LOC_Os03g03660	OsCDPK1
603	LOC_Os05g48320		LOC_Os03g03660	OsCDPK1
604	LOC_Os01g70980		LOC_Os03g03660	OsCDPK1
605	LOC_Os10g21396		LOC_Os07g48270	CHR739
606	LOC_Os08g31000		LOC_Os03g03660	OsCDPK1
607	LOC_Os12g37419		LOC_Os09g13570	OsbZIP71
608	LOC_Os04g51180	COLD1	LOC_Os11g34750
609	LOC_Os04g24180		LOC_Os09g13570	OsbZIP71
610	LOC_Os01g31110		LOC_Os03g03660	OsCDPK1
611	LOC_Os01g53390		LOC_Os03g03660	OsCDPK1
612	LOC_Os02g38210	EF-Tu	LOC_Os11g04020
613	LOC_Os02g38210	EF-Tu	LOC_Os10g40540
614	LOC_Os02g38210	EF-Tu	LOC_Os10g39470
615	LOC_Os04g24180		LOC_Os03g03660	OsCDPK1
616	LOC_Os02g38210	EF-Tu	LOC_Os05g23860
617	LOC_Os02g38210	EF-Tu	LOC_Os03g27460
618	LOC_Os02g38210	EF-Tu	LOC_Os01g59850
619	LOC_Os12g10580		LOC_Os03g03660	OsCDPK1
620	LOC_Os02g38020		LOC_Os09g20350	OsDREB6
621	LOC_Os05g48190		LOC_Os03g03660	OsCDPK1
622	LOC_Os01g74180		LOC_Os03g03660	OsCDPK1
623	LOC_Os09g25314		LOC_Os04g52830	Ctb1
624	LOC_Os01g02400		LOC_Os09g20350	OsDREB6
625	LOC_Os05g47560		LOC_Os09g20350	OsDREB6
626	LOC_Os06g25280		LOC_Os03g03660	OsCDPK1
627	LOC_Os04g23040		LOC_Os03g03660	OsCDPK1
628	LOC_Os08g02690		LOC_Os09g20350	OsDREB6
629	LOC_Os12g36720		LOC_Os03g03660	OsCDPK1
630	LOC_Os01g52630		LOC_Os03g03660	OsCDPK1
631	LOC_Os01g15490		LOC_Os09g20350	OsDREB6
632	LOC_Os02g57260		LOC_Os09g20350	OsDREB6
633	LOC_Os01g70080		LOC_Os09g13570	OsbZIP71
634	LOC_Os04g49510	OsCDPK7	LOC_Os04g51370
635	LOC_Os04g49510	OsCDPK7	LOC_Os02g57190
636	LOC_Os04g49510	OsCDPK7	LOC_Os01g59850
637	LOC_Os04g22340		LOC_Os09g20350	OsDREB6
638	LOC_Os05g46610		LOC_Os09g13570	OsbZIP71
639	LOC_Os12g39930		LOC_Os09g20350	OsDREB6
640	LOC_Os04g49140		LOC_Os03g03660	OsCDPK1
641	LOC_Os04g48960		LOC_Os09g20350	OsDREB6
642	LOC_Os03g20750		LOC_Os03g03660	OsCDPK1
643	LOC_Os12g35940		LOC_Os03g03660	OsCDPK1
644	LOC_Os01g29230		LOC_Os03g03660	OsCDPK1
645	LOC_Os03g16140		LOC_Os03g03660	OsCDPK1
646	LOC_Os01g01710		LOC_Os03g03660	OsCDPK1
647	LOC_Os05g46360		LOC_Os09g20350	OsDREB6
648	LOC_Os11g10070		LOC_Os03g03660	OsCDPK1
649	LOC_Os02g56850		LOC_Os03g03660	OsCDPK1
650	LOC_Os02g36710		LOC_Os03g03660	OsCDPK1
651	LOC_Os02g56730		LOC_Os03g03660	OsCDPK1
652	LOC_Os11g10060		LOC_Os09g13570	OsbZIP71
653	LOC_Os07g39870	ZFP245	LOC_Os11g16280
654	LOC_Os07g39870	ZFP245	LOC_Os02g55640
655	LOC_Os07g39870	ZFP245	LOC_Os02g39630
656	LOC_Os05g45950		LOC_Os09g20350	OsDREB6
657	LOC_Os04g21110		LOC_Os09g13570	OsbZIP71
658	LOC_Os06g22370		LOC_Os03g03660	OsCDPK1
659	LOC_Os12g34860		LOC_Os03g03660	OsCDPK1
660	LOC_Os01g01420	OsCOIN	LOC_Os04g55970
661	LOC_Os01g51430		LOC_Os09g13570	OsbZIP71
662	LOC_Os04g20320		LOC_Os09g20350	OsDREB6
663	LOC_Os11g09280		LOC_Os03g03660	OsCDPK1
664	LOC_Os12g08280		LOC_Os09g20350	OsDREB6
665	LOC_Os05g15360		LOC_Os03g03660	OsCDPK1
666	LOC_Os05g45350		LOC_Os03g03660	OsCDPK1
667	LOC_Os05g15240		LOC_Os09g20350	OsDREB6
668	LOC_Os09g21340		LOC_Os03g03660	OsCDPK1
669	LOC_Os08g25734		LOC_Os09g20350	OsDREB6
670	LOC_Os02g55560	OsPP2C27	LOC_Os11g16280
671	LOC_Os02g55560	OsPP2C27	LOC_Os02g04810
672	LOC_Os05g44922		LOC_Os03g03660	OsCDPK1
673	LOC_Os01g51154		LOC_Os03g03660	OsCDPK1
674	LOC_Os03g19720		LOC_Os09g20350	OsDREB6
675	LOC_Os10g38206		LOC_Os09g20350	OsDREB6
676	LOC_Os12g24210		LOC_Os09g20350	OsDREB6
677	LOC_Os05g44786		LOC_Os09g20350	OsDREB6
678	LOC_Os07g38370		LOC_Os03g03660	OsCDPK1
679	LOC_Os03g19650	YLWS	LOC_Os10g07060
680	LOC_Os01g50930		LOC_Os03g03660	OsCDPK1
681	LOC_Os03g52690		LOC_Os03g03660	OsCDPK1
682	LOC_Os05g15240		LOC_Os03g03660	OsCDPK1
683	LOC_Os04g47330		LOC_Os09g20350	OsDREB6
684	LOC_Os06g20310		LOC_Os03g03660	OsCDPK1
685	LOC_Os02g08544		LOC_Os09g20350	OsDREB6
686	LOC_Os08g04280		LOC_Os09g20350	OsDREB6
687	LOC_Os08g04280		LOC_Os09g13570	OsbZIP71
688	LOC_Os02g35130		LOC_Os09g20350	OsDREB6
689	LOC_Os10g38206		LOC_Os03g03660	OsCDPK1
690	LOC_Os05g14970		LOC_Os09g13570	OsbZIP71
691	LOC_Os10g21268		LOC_Os03g03660	OsCDPK1
692	LOC_Os12g34016		LOC_Os03g03660	OsCDPK1
693	LOC_Os08g04280		LOC_Os03g03660	OsCDPK1
694	LOC_Os05g43630		LOC_Os03g03660	OsCDPK1
695	LOC_Os12g34092		LOC_Os03g03660	OsCDPK1
696	LOC_Os06g18160		LOC_Os03g03660	OsCDPK1
697	LOC_Os02g08260		LOC_Os09g20350	OsDREB6
698	LOC_Os01g25386		LOC_Os09g20350	OsDREB6
699	LOC_Os05g14420		LOC_Os03g03660	OsCDPK1
700	LOC_Os02g54990		LOC_Os09g20350	OsDREB6
701	LOC_Os03g19220		LOC_Os09g20350	OsDREB6
702	LOC_Os08g01750		LOC_Os03g03660	OsCDPK1
703	LOC_Os04g18060		LOC_Os03g03660	OsCDPK1
704	LOC_Os06g17930		LOC_Os03g03660	OsCDPK1
705	LOC_Os12g33220		LOC_Os09g20350	OsDREB6
706	LOC_Os02g08140		LOC_Os03g03660	OsCDPK1
707	LOC_Os04g55930		LOC_Os03g03660	OsCDPK1

## Sheet: Supplementary Table 15-7
Supplementary Table 15-7. Trait ontology analysis of 792 PPIs involved in seed development
NO.	Prey protein ID	Prey protein abbreviation	Bait protein ID	Bait protein abbreviation
1	LOC_Os12g33100		LOC_Os05g27930	OsDREB2B
2	LOC_Os03g55600		LOC_Os02g12310	OsNAC23
3	LOC_Os04g17050		LOC_Os06g48950	OsARF19
4	LOC_Os12g31870		LOC_Os06g48950	OsARF19
5	LOC_Os09g19136		LOC_Os06g48950	OsARF19
6	LOC_Os11g06430		LOC_Os05g27930	OsDREB2B
7	LOC_Os02g34600		LOC_Os02g12310	OsNAC23
8	LOC_Os09g17830		LOC_Os06g48950	OsARF19
9	LOC_Os06g16300		LOC_Os06g48950	OsARF19
10	LOC_Os11g18170	OsGPX5	LOC_Os12g43560
11	LOC_Os11g18170	OsGPX5	LOC_Os12g43160
12	LOC_Os01g67290		LOC_Os05g27930	OsDREB2B
13	LOC_Os11g18170	OsGPX5	LOC_Os12g40520
14	LOC_Os11g18170	OsGPX5	LOC_Os12g37970
15	LOC_Os11g18170	OsGPX5	LOC_Os12g14450
16	LOC_Os11g18170	OsGPX5	LOC_Os11g47970
17	LOC_Os11g18170	OsGPX5	LOC_Os11g31530
18	LOC_Os11g18170	OsGPX5	LOC_Os11g30520
19	LOC_Os04g16856		LOC_Os05g27930	OsDREB2B
20	LOC_Os05g12474		LOC_Os03g20790	MHZ6
21	LOC_Os11g18170	OsGPX5	LOC_Os11g06010
22	LOC_Os11g18170	OsGPX5	LOC_Os11g05130
23	LOC_Os11g18170	OsGPX5	LOC_Os10g33760
24	LOC_Os11g18170	OsGPX5	LOC_Os09g29750
25	LOC_Os11g18170	OsGPX5	LOC_Os09g29370
26	LOC_Os11g18170	OsGPX5	LOC_Os09g20350
27	LOC_Os11g05990		LOC_Os06g48950	OsARF19
28	LOC_Os11g18170	OsGPX5	LOC_Os09g08390
29	LOC_Os11g18170	OsGPX5	LOC_Os08g39080
30	LOC_Os05g27930	OsDREB2B	LOC_Os08g27370
31	LOC_Os11g18170	OsGPX5	LOC_Os08g39050
32	LOC_Os11g18170	OsGPX5	LOC_Os08g34760
33	LOC_Os05g27930	OsDREB2B	LOC_Os05g27920
34	LOC_Os11g18170	OsGPX5	LOC_Os08g32600
35	LOC_Os05g27930	OsDREB2B	LOC_Os01g47430
36	LOC_Os01g67000		LOC_Os05g27930	OsDREB2B
37	LOC_Os11g18170	OsGPX5	LOC_Os08g01750
38	ChrSy.fgenesh.mRNA.78		LOC_Os05g27930	OsDREB2B
39	LOC_Os11g18170	OsGPX5	LOC_Os07g44620
40	LOC_Os11g18170	OsGPX5	LOC_Os07g37650
41	LOC_Os11g18170	OsGPX5	LOC_Os07g25710
42	LOC_Os11g18170	OsGPX5	LOC_Os07g15959
43	LOC_Os11g18170	OsGPX5	LOC_Os07g10030
44	LOC_Os11g18170	OsGPX5	LOC_Os07g09740
45	LOC_Os11g18170	OsGPX5	LOC_Os07g06740
46	LOC_Os11g05690		LOC_Os05g27930	OsDREB2B
47	LOC_Os11g18170	OsGPX5	LOC_Os06g48950	OsARF19
48	LOC_Os11g18170	OsGPX5	LOC_Os06g40600
49	LOC_Os11g18170	OsGPX5	LOC_Os05g50890	OsJar1
50	LOC_Os11g18170	OsGPX5	LOC_Os05g43950
51	LOC_Os11g18170	OsGPX5	LOC_Os05g42448
52	LOC_Os11g18170	OsGPX5	LOC_Os05g34720
53	LOC_Os11g18170	OsGPX5	LOC_Os05g28300
54	LOC_Os11g18170	OsGPX5	LOC_Os05g27930	OsDREB2B
55	LOC_Os11g18170	OsGPX5	LOC_Os05g17960
56	LOC_Os03g18770		LOC_Os05g27930	OsDREB2B
57	LOC_Os11g18170	OsGPX5	LOC_Os05g02580
58	LOC_Os11g18170	OsGPX5	LOC_Os04g52290
59	LOC_Os11g18170	OsGPX5	LOC_Os04g52050
60	LOC_Os11g18170	OsGPX5	LOC_Os04g51370
61	LOC_Os11g18170	OsGPX5	LOC_Os04g47180
62	LOC_Os11g18170	OsGPX5	LOC_Os04g38480
63	LOC_Os04g47180		LOC_Os03g19080	SSD1
64	LOC_Os07g34510		LOC_Os05g27930	OsDREB2B
65	LOC_Os11g18170	OsGPX5	LOC_Os04g31400
66	LOC_Os11g18170	OsGPX5	LOC_Os03g63770
67	LOC_Os11g18170	OsGPX5	LOC_Os03g49170
68	LOC_Os09g14640		LOC_Os05g27930	OsDREB2B
69	LOC_Os02g32780		LOC_Os06g48950	OsARF19
70	LOC_Os11g18170	OsGPX5	LOC_Os03g43390
71	LOC_Os11g18170	OsGPX5	LOC_Os03g39100
72	LOC_Os11g18170	OsGPX5	LOC_Os03g39050
73	LOC_Os11g18170	OsGPX5	LOC_Os03g27080
74	LOC_Os11g18170	OsGPX5	LOC_Os03g27019
75	LOC_Os11g18170	OsGPX5	LOC_Os03g18120
76	LOC_Os11g18170	OsGPX5	LOC_Os03g17210
77	LOC_Os11g18170	OsGPX5	LOC_Os03g13790
78	LOC_Os11g18170	OsGPX5	LOC_Os03g12210
79	LOC_Os11g18170	OsGPX5	LOC_Os03g10540
80	LOC_Os05g10690		LOC_Os06g48950	OsARF19
81	LOC_Os11g18170	OsGPX5	LOC_Os03g08830
82	LOC_Os11g18170	OsGPX5	LOC_Os03g08430
83	LOC_Os05g10570		LOC_Os05g27930	OsDREB2B
84	LOC_Os11g18170	OsGPX5	LOC_Os03g04990
85	LOC_Os11g18170	OsGPX5	LOC_Os03g03660
86	LOC_Os07g33760		LOC_Os06g48950	OsARF19
87	LOC_Os11g18170	OsGPX5	LOC_Os03g02700
88	LOC_Os02g32570		LOC_Os05g27930	OsDREB2B
89	LOC_Os07g33760		LOC_Os05g27930	OsDREB2B
90	LOC_Os11g18170	OsGPX5	LOC_Os02g57690
91	LOC_Os12g29080		LOC_Os06g48950	OsARF19
92	LOC_Os11g18170	OsGPX5	LOC_Os02g57650
93	LOC_Os11g18170	OsGPX5	LOC_Os02g55640
94	LOC_Os11g18170	OsGPX5	LOC_Os02g54160
95	LOC_Os11g18170	OsGPX5	LOC_Os02g51760
96	LOC_Os09g13650		LOC_Os05g27930	OsDREB2B
97	LOC_Os11g18170	OsGPX5	LOC_Os02g49230
98	LOC_Os11g18170	OsGPX5	LOC_Os02g46450
99	LOC_Os11g18170	OsGPX5	LOC_Os02g43330
100	LOC_Os11g18170	OsGPX5	LOC_Os02g38050
101	LOC_Os04g16816		LOC_Os03g19520	SRL2
102	LOC_Os11g18170	OsGPX5	LOC_Os02g33430
103	LOC_Os01g66160		LOC_Os06g48950	OsARF19
104	LOC_Os11g18170	OsGPX5	LOC_Os02g30310
105	LOC_Os11g18170	OsGPX5	LOC_Os02g17190
106	LOC_Os11g18170	OsGPX5	LOC_Os02g11820
107	LOC_Os11g18170	OsGPX5	LOC_Os02g09340
108	LOC_Os11g18170	OsGPX5	LOC_Os02g04640
109	LOC_Os04g16775		LOC_Os05g34540	OsGDI1
110	LOC_Os11g18170	OsGPX5	LOC_Os01g71860
111	LOC_Os11g18170	OsGPX5	LOC_Os01g67250
112	LOC_Os11g18170	OsGPX5	LOC_Os01g59850
113	LOC_Os11g18170	OsGPX5	LOC_Os01g58780
114	LOC_Os11g18170	OsGPX5	LOC_Os01g52100
115	LOC_Os11g18170	OsGPX5	LOC_Os01g50720
116	LOC_Os11g18170	OsGPX5	LOC_Os01g47430
117	LOC_Os11g18170	OsGPX5	LOC_Os01g46850
118	LOC_Os12g27850		LOC_Os05g27930	OsDREB2B
119	LOC_Os11g18170	OsGPX5	LOC_Os01g43870
120	LOC_Os01g65902		LOC_Os06g48950	OsARF19
121	LOC_Os07g33340		LOC_Os05g27930	OsDREB2B
122	LOC_Os03g17980		LOC_Os10g39420	SPK
123	LOC_Os01g65902		LOC_Os05g27930	OsDREB2B
124	LOC_Os11g18170	OsGPX5	LOC_Os01g39385
125	LOC_Os11g18170	OsGPX5	LOC_Os01g15640
126	LOC_Os11g18170	OsGPX5	LOC_Os01g12080
127	LOC_Os04g16748		LOC_Os12g24080	OsUPL2
128	LOC_Os11g18170	OsGPX5	LOC_Os01g10610
129	LOC_Os11g18170	OsGPX5	LOC_Os01g04020
130	LOC_Os07g33300		LOC_Os06g48950	OsARF19
131	LOC_Os11g04220		LOC_Os06g48950	OsARF19
132	LOC_Os11g04220		LOC_Os05g27930	OsDREB2B
133	LOC_Os02g31070		LOC_Os06g06090	OsMAPK6
134	LOC_Os07g33110		LOC_Os05g27930	OsDREB2B
135	LOC_Os05g09020		LOC_Os05g27930	OsDREB2B
136	LOC_Os04g16748		LOC_Os05g27930	OsDREB2B
137	LOC_Os06g14260		LOC_Os06g48950	OsARF19
138	LOC_Os09g12320		LOC_Os06g48950	OsARF19
139	LOC_Os03g17600		LOC_Os06g48950	OsARF19
140	LOC_Os02g30630		LOC_Os06g48950	OsARF19
141	LOC_Os11g04104	OsTOM3	LOC_Os05g27930	OsDREB2B
142	LOC_Os07g32590		LOC_Os05g27930	OsDREB2B
143	LOC_Os07g05610		LOC_Os06g48950	OsARF19
144	LOC_Os07g31450		LOC_Os12g24080	OsUPL2
145	LOC_Os03g17180		LOC_Os06g48950	OsARF19
146	LOC_Os04g16732		LOC_Os06g48950	OsARF19
147	LOC_Os11g03320		LOC_Os10g39420	SPK
148	LOC_Os12g26790		LOC_Os06g48950	OsARF19
149	LOC_Os03g17120		LOC_Os05g27930	OsDREB2B
150	LOC_Os12g26290		LOC_Os05g27930	OsDREB2B
151	LOC_Os02g29774		LOC_Os05g27930	OsDREB2B
152	LOC_Os11g02830		LOC_Os06g48950	OsARF19
153	LOC_Os03g27080		LOC_Os03g19520	SRL2
154	LOC_Os03g20790	MHZ6	LOC_Os09g31040
155	LOC_Os03g20790	MHZ6	LOC_Os03g20790	MHZ6
156	LOC_Os03g20790	MHZ6	LOC_Os01g47540
157	LOC_Os04g16560		LOC_Os05g27930	OsDREB2B
158	LOC_Os09g08880		LOC_Os05g27930	OsDREB2B
159	LOC_Os01g63910		LOC_Os06g48950	OsARF19
160	LOC_Os06g13990		LOC_Os05g27930	OsDREB2B
161	LOC_Os02g29340		LOC_Os03g19080	SSD1
162	LOC_Os12g25030		LOC_Os05g27930	OsDREB2B
163	LOC_Os11g01340		LOC_Os05g27930	OsDREB2B
164	LOC_Os05g06530		LOC_Os05g27930	OsDREB2B
165	LOC_Os12g13340		LOC_Os05g27930	OsDREB2B
166	LOC_Os07g28310		LOC_Os06g48950	OsARF19
167	LOC_Os01g65080		LOC_Os06g48950	OsARF19
168	LOC_Os05g06260		LOC_Os06g48950	OsARF19
169	LOC_Os07g27890		LOC_Os06g48950	OsARF19
170	LOC_Os09g07730		LOC_Os06g48950	OsARF19
171	LOC_Os10g42700		LOC_Os05g34540	OsGDI1
172	LOC_Os05g05780		LOC_Os06g48950	OsARF19
173	LOC_Os02g27370		LOC_Os03g19520	SRL2
174	LOC_Os12g24580		LOC_Os11g18170	OsGPX5
175	LOC_Os01g62840		LOC_Os02g12310	OsNAC23
176	LOC_Os12g24580		LOC_Os10g39420	SPK
177	LOC_Os03g14400		LOC_Os05g27930	OsDREB2B
178	LOC_Os04g11240		LOC_Os06g48950	OsARF19
179	LOC_Os01g25240		LOC_Os11g18170	OsGPX5
180	LOC_Os07g27390		LOC_Os06g48950	OsARF19
181	LOC_Os09g04810		LOC_Os06g48950	OsARF19
182	LOC_Os01g25240		LOC_Os10g39420	SPK
183	LOC_Os06g10910		LOC_Os06g48950	OsARF19
184	LOC_Os03g13170		LOC_Os06g48950	OsARF19
185	LOC_Os11g45050		LOC_Os05g27930	OsDREB2B
186	LOC_Os06g10620		LOC_Os05g27930	OsDREB2B
187	LOC_Os01g61500		LOC_Os06g48950	OsARF19
188	LOC_Os06g10290		LOC_Os06g48950	OsARF19
189	LOC_Os05g04620		LOC_Os06g48950	OsARF19
190	LOC_Os04g08520		LOC_Os06g48950	OsARF19
191	LOC_Os03g12670		LOC_Os05g27930	OsDREB2B
192	LOC_Os12g24580		LOC_Os06g48950	OsARF19
193	LOC_Os03g12650		LOC_Os05g27930	OsDREB2B
194	LOC_Os05g03934		LOC_Os06g48950	OsARF19
195	LOC_Os02g24632		LOC_Os06g48950	OsARF19
196	LOC_Os01g25240		LOC_Os06g48950	OsARF19
197	LOC_Os06g08530		LOC_Os05g27930	OsDREB2B
198	LOC_Os02g24604		LOC_Os06g48950	OsARF19
199	LOC_Os02g24604		LOC_Os05g27930	OsDREB2B
200	LOC_Os05g03480		LOC_Os05g27930	OsDREB2B
201	LOC_Os01g60450		LOC_Os06g48950	OsARF19
202	LOC_Os06g07770		LOC_Os05g27930	OsDREB2B
203	LOC_Os03g06620		LOC_Os05g27930	OsDREB2B
204	LOC_Os04g05440		LOC_Os06g48950	OsARF19
205	LOC_Os12g24580		LOC_Os05g27930	OsDREB2B
206	LOC_Os02g12310	OsNAC23	LOC_Os02g12310	OsNAC23
207	LOC_Os01g25240		LOC_Os05g34540	OsGDI1
208	LOC_Os03g11570		LOC_Os06g48950	OsARF19
209	LOC_Os01g25240		LOC_Os05g27930	OsDREB2B
210	LOC_Os01g60360		LOC_Os02g12310	OsNAC23
211	LOC_Os09g00999		LOC_Os06g48950	OsARF19
212	LOC_Os09g00999		LOC_Os05g27930	OsDREB2B
213	LOC_Os06g46650		LOC_Os05g27930	OsDREB2B
214	LOC_Os02g24586		LOC_Os05g27930	OsDREB2B
215	LOC_Os06g06890		LOC_Os11g35030	OsGRF8
216	LOC_Os07g25950		LOC_Os06g48950	OsARF19
217	LOC_Os05g02530		LOC_Os05g27930	OsDREB2B
218	LOC_Os03g11335		LOC_Os06g48950	OsARF19
219	LOC_Os03g11310		LOC_Os06g48950	OsARF19
220	LOC_Os01g59730		LOC_Os05g27930	OsDREB2B
221	LOC_Os10g38276		LOC_Os05g27930	OsDREB2B
222	LOC_Os10g38276		LOC_Os03g19520	SRL2
223	LOC_Os02g24354		LOC_Os06g06090	OsMAPK6
224	LOC_Os03g11200		LOC_Os05g27930	OsDREB2B
225	LOC_Os01g25240		LOC_Os03g20790	MHZ6
226	LOC_Os06g06320		LOC_Os02g12310	OsNAC23
227	LOC_Os01g25240		LOC_Os03g19520	SRL2
228	LOC_Os12g24580		LOC_Os03g19520	SRL2
229	LOC_Os01g59300		LOC_Os06g48950	OsARF19
230	LOC_Os01g58890		LOC_Os05g27930	OsDREB2B
231	LOC_Os05g01710		LOC_Os06g48950	OsARF19
232	LOC_Os08g41420		LOC_Os06g48950	OsARF19
233	LOC_Os08g44290		LOC_Os06g48950	OsARF19
234	LOC_Os08g44290		LOC_Os05g27930	OsDREB2B
235	LOC_Os06g05120		LOC_Os06g48950	OsARF19
236	LOC_Os08g44240		LOC_Os06g48950	OsARF19
237	LOC_Os06g05110		LOC_Os05g27930	OsDREB2B
238	LOC_Os05g01530		LOC_Os06g48950	OsARF19
239	LOC_Os10g37230		LOC_Os11g35030	OsGRF8
240	LOC_Os01g58038		LOC_Os06g48950	OsARF19
241	LOC_Os10g36760		LOC_Os10g39420	SPK
242	LOC_Os01g58038		LOC_Os05g27930	OsDREB2B
243	LOC_Os05g01530		LOC_Os02g12310	OsNAC23
244	LOC_Os10g36880		LOC_Os05g27930	OsDREB2B
245	LOC_Os03g63910		LOC_Os06g48950	OsARF19
246	LOC_Os07g20410		LOC_Os05g27930	OsDREB2B
247	LOC_Os07g19170		LOC_Os10g39420	SPK
248	LOC_Os07g18030		LOC_Os06g48950	OsARF19
249	LOC_Os07g01760		LOC_Os05g27930	OsDREB2B
250	LOC_Os10g35770		LOC_Os06g48950	OsARF19
251	LOC_Os04g59130		LOC_Os03g20790	MHZ6
252	LOC_Os03g08010		LOC_Os05g27930	OsDREB2B
253	LOC_Os03g63020		LOC_Os05g27930	OsDREB2B
254	LOC_Os06g03560		LOC_Os06g48950	OsARF19
255	LOC_Os01g23590		LOC_Os03g19080	SSD1
256	LOC_Os12g22680		LOC_Os06g48950	OsARF19
257	LOC_Os06g02490		LOC_Os06g48950	OsARF19
258	LOC_Os03g62280		LOC_Os06g48950	OsARF19
259	LOC_Os08g41590		LOC_Os05g27930	OsDREB2B
260	LOC_Os08g41590		LOC_Os03g20790	MHZ6
261	LOC_Os12g22620		LOC_Os05g27930	OsDREB2B
262	LOC_Os01g22990		LOC_Os06g48950	OsARF19
263	LOC_Os10g35060		LOC_Os05g27930	OsDREB2B
264	LOC_Os03g62110		LOC_Os10g39420	SPK
265	LOC_Os01g22900		LOC_Os05g27930	OsDREB2B
266	LOC_Os03g07200		LOC_Os03g19080	SSD1
267	LOC_Os04g57690		LOC_Os05g27930	OsDREB2B
268	LOC_Os06g02028		LOC_Os05g27930	OsDREB2B
269	LOC_Os10g35010		LOC_Os06g48950	OsARF19
270	LOC_Os10g35010		LOC_Os05g27930	OsDREB2B
271	LOC_Os04g57440		LOC_Os05g27930	OsDREB2B
272	LOC_Os01g22870		LOC_Os06g48950	OsARF19
273	LOC_Os02g18180		LOC_Os05g27930	OsDREB2B
274	LOC_Os08g40790		LOC_Os10g39420	SPK
275	LOC_Os01g57958		LOC_Os06g48950	OsARF19
276	LOC_Os12g42876		LOC_Os05g27930	OsDREB2B
277	LOC_Os03g06740		LOC_Os03g19080	SSD1
278	LOC_Os06g01670		LOC_Os05g27930	OsDREB2B
279	LOC_Os12g20410		LOC_Os06g06090	OsMAPK6
280	LOC_Os01g22520		LOC_Os06g48950	OsARF19
281	LOC_Os06g01630		LOC_Os06g48950	OsARF19
282	LOC_Os02g17970		LOC_Os05g27930	OsDREB2B
283	LOC_Os06g01460		LOC_Os05g27930	OsDREB2B
284	LOC_Os10g33900		LOC_Os06g48950	OsARF19
285	LOC_Os06g06090	OsMAPK6	LOC_Os04g52290
286	LOC_Os03g05980		LOC_Os06g06090	OsMAPK6
287	LOC_Os01g57945		LOC_Os06g06090	OsMAPK6
288	LOC_Os07g12140		LOC_Os10g39420	SPK
289	LOC_Os04g56510		LOC_Os05g27930	OsDREB2B
290	LOC_Os01g21900		LOC_Os03g19080	SSD1
291	LOC_Os04g56020		LOC_Os06g06090	OsMAPK6
292	LOC_Os07g11290		LOC_Os05g27930	OsDREB2B
293	LOC_Os12g19381		LOC_Os05g27930	OsDREB2B
294	LOC_Os07g11150		LOC_Os05g27930	OsDREB2B
295	LOC_Os02g16000		LOC_Os06g48950	OsARF19
296	LOC_Os01g57550		LOC_Os05g27930	OsDREB2B
297	LOC_Os07g10770		LOC_Os05g27930	OsDREB2B
298	LOC_Os11g43140		LOC_Os05g27930	OsDREB2B
299	LOC_Os02g15810		LOC_Os05g27930	OsDREB2B
300	LOC_Os07g10600		LOC_Os06g48950	OsARF19
301	LOC_Os05g50930		LOC_Os11g35030	OsGRF8
302	LOC_Os10g32090		LOC_Os05g34540	OsGDI1
303	LOC_Os02g15660		LOC_Os06g48950	OsARF19
304	LOC_Os02g15660		LOC_Os05g27930	OsDREB2B
305	LOC_Os03g05720		LOC_Os05g27930	OsDREB2B
306	LOC_Os04g55230	flo2	LOC_Os11g10420
307	LOC_Os07g10495		LOC_Os06g48950	OsARF19
308	LOC_Os04g55230	flo2	LOC_Os11g05130
309	LOC_Os04g55230	flo2	LOC_Os10g28340
310	LOC_Os04g55230	flo2	LOC_Os09g30502
311	LOC_Os04g55230	flo2	LOC_Os09g26400
312	LOC_Os10g31950		LOC_Os05g27930	OsDREB2B
313	LOC_Os04g55230	flo2	LOC_Os08g29980
314	LOC_Os04g55230	flo2	LOC_Os08g29370
315	LOC_Os08g38680		LOC_Os06g06090	OsMAPK6
316	LOC_Os10g19860		LOC_Os06g48950	OsARF19
317	LOC_Os04g55230	flo2	LOC_Os03g47970
318	LOC_Os04g55230	flo2	LOC_Os03g47574
319	LOC_Os04g55230	flo2	LOC_Os03g27460
320	LOC_Os05g50750		LOC_Os06g48950	OsARF19
321	LOC_Os04g55230	flo2	LOC_Os03g13970
322	LOC_Os04g55230	flo2	LOC_Os03g09840
323	LOC_Os04g55230	flo2	LOC_Os03g08270
324	LOC_Os04g55230	flo2	LOC_Os03g04990
325	LOC_Os03g05334		LOC_Os05g27930	OsDREB2B
326	LOC_Os04g55230	flo2	LOC_Os02g54160
327	LOC_Os04g55230	flo2	LOC_Os02g43330
328	LOC_Os03g59320		LOC_Os05g27930	OsDREB2B
329	LOC_Os04g55230	flo2	LOC_Os02g39190
330	LOC_Os04g55230	flo2	LOC_Os01g47430
331	LOC_Os04g55220		LOC_Os10g39420	SPK
332	LOC_Os11g14544		LOC_Os12g24080	OsUPL2
333	LOC_Os05g37330		LOC_Os05g27930	OsDREB2B
334	LOC_Os10g39200		LOC_Os06g48950	OsARF19
335	LOC_Os04g55080		LOC_Os03g19520	SRL2
336	LOC_Os02g14840		LOC_Os06g48950	OsARF19
337	LOC_Os07g09580		LOC_Os05g27930	OsDREB2B
338	LOC_Os10g30750		LOC_Os05g27930	OsDREB2B
339	LOC_Os04g55030		LOC_Os06g48950	OsARF19
340	LOC_Os08g37790		LOC_Os12g24080	OsUPL2
341	LOC_Os07g09420		LOC_Os05g27930	OsDREB2B
342	LOC_Os04g54800		LOC_Os06g48950	OsARF19
343	LOC_Os08g37790		LOC_Os03g20790	MHZ6
344	LOC_Os08g37790		LOC_Os03g19520	SRL2
345	LOC_Os03g04600		LOC_Os05g27930	OsDREB2B
346	LOC_Os10g30520		LOC_Os05g27930	OsDREB2B
347	LOC_Os03g58990		LOC_Os05g27930	OsDREB2B
348	LOC_Os01g56310		LOC_Os06g48950	OsARF19
349	LOC_Os03g58960		LOC_Os06g48950	OsARF19
350	LOC_Os12g16710		LOC_Os06g48950	OsARF19
351	LOC_Os03g04430		LOC_Os05g27930	OsDREB2B
352	LOC_Os05g49880		LOC_Os05g27930	OsDREB2B
353	LOC_Os02g55720		LOC_Os06g48950	OsARF19
354	LOC_Os04g53490		LOC_Os06g48950	OsARF19
355	LOC_Os02g13400		LOC_Os06g48950	OsARF19
356	LOC_Os03g58340		LOC_Os03g19080	SSD1
357	LOC_Os02g13304		LOC_Os03g20790	MHZ6
358	LOC_Os11g35030	OsGRF8	LOC_Os11g35030	OsGRF8
359	LOC_Os04g54410		LOC_Os12g24080	OsUPL2
360	LOC_Os07g07540		LOC_Os06g48950	OsARF19
361	LOC_Os03g03680		LOC_Os05g27930	OsDREB2B
362	LOC_Os01g55780		LOC_Os11g35030	OsGRF8
363	LOC_Os01g17240		LOC_Os05g27930	OsDREB2B
364	LOC_Os08g35720		LOC_Os10g39420	SPK
365	LOC_Os03g57660		LOC_Os12g24080	OsUPL2
366	LOC_Os04g53220		LOC_Os10g39420	SPK
367	LOC_Os07g07350		LOC_Os03g19520	SRL2
368	LOC_Os12g13209		LOC_Os05g27930	OsDREB2B
369	LOC_Os03g03360		LOC_Os03g20790	MHZ6
370	LOC_Os03g57040		LOC_Os05g27930	OsDREB2B
371	LOC_Os12g12490		LOC_Os05g27930	OsDREB2B
372	LOC_Os01g17170		LOC_Os05g27930	OsDREB2B
373	LOC_Os04g52940		LOC_Os06g48950	OsARF19
374	LOC_Os12g11750		LOC_Os06g48950	OsARF19
375	LOC_Os05g49140		LOC_Os10g39420	SPK
376	LOC_Os07g05870		LOC_Os10g39420	SPK
377	LOC_Os02g12600		LOC_Os06g48950	OsARF19
378	LOC_Os08g32650		LOC_Os06g48950	OsARF19
379	LOC_Os01g54270		LOC_Os05g27930	OsDREB2B
380	LOC_Os06g31070		LOC_Os05g27930	OsDREB2B
381	LOC_Os10g22100		LOC_Os05g27930	OsDREB2B
382	LOC_Os03g01060		LOC_Os05g27930	OsDREB2B
383	LOC_Os07g05360		LOC_Os06g48950	OsARF19
384	LOC_Os05g48320		LOC_Os06g48950	OsARF19
385	LOC_Os01g16240		LOC_Os05g27930	OsDREB2B
386	LOC_Os03g55874		LOC_Os06g06090	OsMAPK6
387	LOC_Os10g21418		LOC_Os03g20790	MHZ6
388	LOC_Os08g31410		LOC_Os10g39420	SPK
389	LOC_Os04g51440		LOC_Os06g48950	OsARF19
390	LOC_Os07g04910		LOC_Os05g27930	OsDREB2B
391	LOC_Os03g55640		LOC_Os10g39420	SPK
392	LOC_Os12g10580		LOC_Os06g48950	OsARF19
393	LOC_Os02g11740		LOC_Os05g27930	OsDREB2B
394	LOC_Os12g10580		LOC_Os05g27930	OsDREB2B
395	LOC_Os01g53520		LOC_Os05g27930	OsDREB2B
396	LOC_Os08g30790		LOC_Os05g27930	OsDREB2B
397	LOC_Os10g21396		LOC_Os05g27930	OsDREB2B
398	LOC_Os03g55240		LOC_Os06g48950	OsARF19
399	LOC_Os03g54920		LOC_Os11g35030	OsGRF8
400	LOC_Os10g21356		LOC_Os05g27930	OsDREB2B
401	LOC_Os05g48140		LOC_Os10g39420	SPK
402	LOC_Os09g12560		LOC_Os05g27930	OsDREB2B
403	LOC_Os08g14620		LOC_Os05g27930	OsDREB2B
404	LOC_Os03g19520	SRL2	LOC_Os03g37970
405	LOC_Os01g15580		LOC_Os03g19520	SRL2
406	LOC_Os08g02690		LOC_Os05g27930	OsDREB2B
407	LOC_Os04g49610		LOC_Os06g48950	OsARF19
408	LOC_Os05g46720		LOC_Os06g48950	OsARF19
409	LOC_Os04g49340		LOC_Os06g48950	OsARF19
410	LOC_Os05g46660		LOC_Os05g27930	OsDREB2B
411	LOC_Os02g10350		LOC_Os06g48950	OsARF19
412	LOC_Os10g26990		LOC_Os06g48950	OsARF19
413	LOC_Os04g49140		LOC_Os11g35030	OsGRF8
414	LOC_Os10g21268		LOC_Os11g35030	OsGRF8
415	LOC_Os12g09460		LOC_Os05g27930	OsDREB2B
416	LOC_Os12g09410		LOC_Os05g27930	OsDREB2B
417	LOC_Os12g09130		LOC_Os06g48950	OsARF19
418	LOC_Os02g09770		LOC_Os10g39420	SPK
419	LOC_Os02g56360		LOC_Os10g39420	SPK
420	LOC_Os12g08830		LOC_Os06g48950	OsARF19
421	LOC_Os03g53190		LOC_Os05g27930	OsDREB2B
422	LOC_Os02g56320		LOC_Os06g48950	OsARF19
423	LOC_Os12g24210		LOC_Os12g24080	OsUPL2
424	LOC_Os10g21268		LOC_Os06g48950	OsARF19
425	LOC_Os05g45420		LOC_Os06g48950	OsARF19
426	LOC_Os01g51430		LOC_Os06g48950	OsARF19
427	LOC_Os05g45420		LOC_Os05g27930	OsDREB2B
428	LOC_Os03g04410		LOC_Os06g48950	OsARF19
429	LOC_Os01g51290		LOC_Os06g48950	OsARF19
430	LOC_Os12g08170		LOC_Os06g48950	OsARF19
431	LOC_Os02g55590		LOC_Os05g27930	OsDREB2B
432	LOC_Os08g25734	OsAPS2	LOC_Os12g43560
433	LOC_Os08g25734	OsAPS2	LOC_Os09g29370
434	LOC_Os08g25734	OsAPS2	LOC_Os09g24520
435	LOC_Os08g25734	OsAPS2	LOC_Os09g20350
436	LOC_Os08g25734	OsAPS2	LOC_Os08g01810
437	LOC_Os08g25734	OsAPS2	LOC_Os04g32940
438	LOC_Os01g51190		LOC_Os06g48950	OsARF19
439	LOC_Os08g25734	OsAPS2	LOC_Os03g63770
440	LOC_Os08g25734	OsAPS2	LOC_Os03g31070
441	LOC_Os08g25734	OsAPS2	LOC_Os02g02380
442	LOC_Os08g25734	OsAPS2	LOC_Os01g64730
443	LOC_Os08g25734	OsAPS2	LOC_Os01g56520
444	LOC_Os01g50930		LOC_Os06g48950	OsARF19
445	LOC_Os12g07460		LOC_Os05g27930	OsDREB2B
446	LOC_Os02g55340		LOC_Os06g48950	OsARF19
447	LOC_Os10g21268		LOC_Os03g20790	MHZ6
448	LOC_Os10g21268		LOC_Os03g19080	SSD1
449	LOC_Os01g50700		LOC_Os05g27930	OsDREB2B
450	LOC_Os10g31000		LOC_Os05g34540	OsGDI1
451	LOC_Os10g31000		LOC_Os05g27930	OsDREB2B
452	LOC_Os02g55060		LOC_Os06g48950	OsARF19
453	LOC_Os12g24210		LOC_Os06g48950	OsARF19
454	LOC_Os03g52350		LOC_Os05g27930	OsDREB2B
455	LOC_Os05g43560		LOC_Os06g06090	OsMAPK6
456	LOC_Os06g49040		LOC_Os05g27930	OsDREB2B
457	LOC_Os06g19470		LOC_Os05g27930	OsDREB2B
458	LOC_Os01g50490		LOC_Os06g48950	OsARF19
459	LOC_Os01g14900		LOC_Os05g27930	OsDREB2B
460	LOC_Os03g52150		LOC_Os06g48950	OsARF19
461	LOC_Os12g24210		LOC_Os05g27930	OsDREB2B
462	LOC_Os01g50370		LOC_Os06g48950	OsARF19
463	LOC_Os08g23440		LOC_Os05g27930	OsDREB2B
464	LOC_Os01g14810		LOC_Os05g27930	OsDREB2B
465	LOC_Os02g07790		LOC_Os06g48950	OsARF19
466	LOC_Os01g14690		LOC_Os06g48950	OsARF19
467	LOC_Os01g14670		LOC_Os06g48950	OsARF19
468	LOC_Os12g05060		LOC_Os10g39420	SPK
469	LOC_Os05g42300		LOC_Os05g27930	OsDREB2B
470	LOC_Os12g05050		LOC_Os05g27930	OsDREB2B
471	LOC_Os10g21234		LOC_Os05g27930	OsDREB2B
472	LOC_Os12g04990		LOC_Os06g48950	OsARF19
473	LOC_Os03g51620		LOC_Os05g27930	OsDREB2B
474	LOC_Os10g21212		LOC_Os05g27930	OsDREB2B
475	LOC_Os05g01820		LOC_Os06g48950	OsARF19
476	LOC_Os03g51610		LOC_Os05g27930	OsDREB2B
477	LOC_Os10g21196		LOC_Os10g39420	SPK
478	LOC_Os02g54010		LOC_Os05g27930	OsDREB2B
479	LOC_Os10g21196		LOC_Os05g27930	OsDREB2B
480	LOC_Os04g46960		LOC_Os06g48950	OsARF19
481	LOC_Os12g24210		LOC_Os02g12310	OsNAC23
482	LOC_Os04g46960		LOC_Os05g27930	OsDREB2B
483	LOC_Os05g41210		LOC_Os05g27930	OsDREB2B
484	LOC_Os05g41060		LOC_Os05g27930	OsDREB2B
485	LOC_Os12g03270		LOC_Os12g24080	OsUPL2
486	LOC_Os10g20480		LOC_Os06g48950	OsARF19
487	LOC_Os08g19610		LOC_Os05g27930	OsDREB2B
488	LOC_Os01g48490		LOC_Os06g48950	OsARF19
489	LOC_Os08g42690		LOC_Os05g27930	OsDREB2B
490	LOC_Os12g03060		LOC_Os05g27930	OsDREB2B
491	LOC_Os03g58970		LOC_Os05g27930	OsDREB2B
492	LOC_Os10g19110		LOC_Os05g27930	OsDREB2B
493	LOC_Os12g02560		LOC_Os06g48950	OsARF19
494	LOC_Os02g52650		LOC_Os03g20790	MHZ6
495	LOC_Os03g49660		LOC_Os06g48950	OsARF19
496	LOC_Os02g52420		LOC_Os06g48950	OsARF19
497	LOC_Os03g49630		LOC_Os05g27930	OsDREB2B
498	LOC_Os01g12400		LOC_Os05g27930	OsDREB2B
499	LOC_Os07g01904		LOC_Os06g48950	OsARF19
500	LOC_Os12g01355		LOC_Os05g27930	OsDREB2B
501	LOC_Os02g52250		LOC_Os03g19080	SSD1
502	LOC_Os12g01290		LOC_Os02g12310	OsNAC23
503	LOC_Os01g47410		LOC_Os10g39420	SPK
504	LOC_Os02g05340		LOC_Os06g48950	OsARF19
505	LOC_Os08g15460		LOC_Os06g48950	OsARF19
506	LOC_Os04g46920		LOC_Os06g48950	OsARF19
507	LOC_Os02g05250		LOC_Os05g27930	OsDREB2B
508	LOC_Os02g51790		LOC_Os10g39420	SPK
509	LOC_Os01g47340		LOC_Os05g27930	OsDREB2B
510	LOC_Os03g09220		LOC_Os06g48950	OsARF19
511	LOC_Os07g01114		LOC_Os05g27930	OsDREB2B
512	LOC_Os02g51500		LOC_Os03g20790	MHZ6
513	LOC_Os05g37700		LOC_Os06g48950	OsARF19
514	LOC_Os08g15296		LOC_Os06g48950	OsARF19
515	LOC_Os05g37690	OsCOI1b	LOC_Os05g27930	OsDREB2B
516	LOC_Os11g46950		LOC_Os06g48950	OsARF19
517	LOC_Os04g46010		LOC_Os05g34540	OsGDI1
518	LOC_Os08g15292		LOC_Os05g27930	OsDREB2B
519	LOC_Os02g51200		LOC_Os06g48950	OsARF19
520	LOC_Os01g11000		LOC_Os06g48950	OsARF19
521	LOC_Os04g45960		LOC_Os06g48950	OsARF19
522	LOC_Os04g45960		LOC_Os05g27930	OsDREB2B
523	LOC_Os01g10890		LOC_Os06g48950	OsARF19
524	LOC_Os05g37170		LOC_Os06g48950	OsARF19
525	LOC_Os01g10870		LOC_Os05g27930	OsDREB2B
526	LOC_Os08g14580		LOC_Os05g27930	OsDREB2B
527	LOC_Os07g34589		LOC_Os05g27930	OsDREB2B
528	LOC_Os04g44830		LOC_Os10g39420	SPK
529	LOC_Os05g35530		LOC_Os06g48950	OsARF19
530	LOC_Os01g10400		LOC_Os10g39420	SPK
531	LOC_Os08g14440		LOC_Os03g20790	MHZ6
532	LOC_Os01g10400		LOC_Os05g27930	OsDREB2B
533	LOC_Os04g44070		LOC_Os05g27930	OsDREB2B
534	LOC_Os05g34790		LOC_Os10g39420	SPK
535	LOC_Os03g44800		LOC_Os05g27930	OsDREB2B
536	LOC_Os04g43730		LOC_Os05g27930	OsDREB2B
537	LOC_Os03g44620		LOC_Os05g27930	OsDREB2B
538	LOC_Os08g13530		LOC_Os05g27930	OsDREB2B
539	LOC_Os11g42890		LOC_Os03g19520	SRL2
540	LOC_Os05g38590		LOC_Os06g48950	OsARF19
541	LOC_Os02g49590		LOC_Os03g19080	SSD1
542	LOC_Os02g49520		LOC_Os05g27930	OsDREB2B
543	LOC_Os06g48770		LOC_Os03g20790	MHZ6
544	LOC_Os08g12830		LOC_Os06g48950	OsARF19
545	LOC_Os10g05810		LOC_Os06g48950	OsARF19
546	LOC_Os11g41910		LOC_Os06g48950	OsARF19
547	LOC_Os10g05410		LOC_Os05g27930	OsDREB2B
548	LOC_Os02g03000		LOC_Os03g19080	SSD1
549	LOC_Os05g33810		LOC_Os03g20790	MHZ6
550	LOC_Os04g42580		LOC_Os11g18170	OsGPX5
551	LOC_Os10g04290		LOC_Os05g27930	OsDREB2B
552	LOC_Os02g02830		LOC_Os05g27930	OsDREB2B
553	LOC_Os02g48110		LOC_Os05g27930	OsDREB2B
554	LOC_Os02g48110		LOC_Os03g20790	MHZ6
555	LOC_Os04g42380		LOC_Os05g27930	OsDREB2B
556	LOC_Os08g10020		LOC_Os06g48950	OsARF19
557	LOC_Os07g26440		LOC_Os05g27930	OsDREB2B
558	LOC_Os10g03320		LOC_Os05g27930	OsDREB2B
559	LOC_Os02g47800		LOC_Os06g48950	OsARF19
560	LOC_Os04g42130		LOC_Os05g27930	OsDREB2B
561	LOC_Os01g08430		LOC_Os05g27930	OsDREB2B
562	LOC_Os01g42880		LOC_Os05g27930	OsDREB2B
563	LOC_Os06g45640		LOC_Os02g12310	OsNAC23
564	LOC_Os08g09250		LOC_Os05g27930	OsDREB2B
565	LOC_Os06g45560		LOC_Os05g27930	OsDREB2B
566	LOC_Os06g45510		LOC_Os06g48950	OsARF19
567	LOC_Os06g11290		LOC_Os05g27930	OsDREB2B
568	LOC_Os03g46860		LOC_Os05g27930	OsDREB2B
569	LOC_Os01g42340		LOC_Os05g27930	OsDREB2B
570	LOC_Os11g38210		LOC_Os06g48950	OsARF19
571	LOC_Os06g45280		LOC_Os03g20790	MHZ6
572	LOC_Os08g08960		LOC_Os05g27930	OsDREB2B
573	LOC_Os08g29080		LOC_Os11g35030	OsGRF8
574	LOC_Os06g44920		LOC_Os03g20790	MHZ6
575	LOC_Os04g40660		LOC_Os12g24080	OsUPL2
576	LOC_Os08g07610		LOC_Os10g39420	SPK
577	LOC_Os03g37930		LOC_Os06g48950	OsARF19
578	LOC_Os11g36860		LOC_Os05g27930	OsDREB2B
579	LOC_Os04g40350		LOC_Os06g48950	OsARF19
580	LOC_Os05g30900		LOC_Os06g48950	OsARF19
581	LOC_Os08g29080		LOC_Os06g06090	OsMAPK6
582	LOC_Os03g37490		LOC_Os06g48950	OsARF19
583	LOC_Os08g29080		LOC_Os05g27930	OsDREB2B
584	LOC_Os01g41250		LOC_Os05g27930	OsDREB2B
585	LOC_Os06g43670		LOC_Os06g48950	OsARF19
586	LOC_Os01g40640		LOC_Os03g20790	MHZ6
587	LOC_Os07g04220		LOC_Os06g48950	OsARF19
588	LOC_Os11g35590		LOC_Os06g48950	OsARF19
589	LOC_Os04g39710		LOC_Os11g35030	OsGRF8
590	LOC_Os03g36750		LOC_Os05g27930	OsDREB2B
591	LOC_Os02g46130		LOC_Os05g27930	OsDREB2B
592	LOC_Os07g04220		LOC_Os05g27930	OsDREB2B
593	LOC_Os08g06200		LOC_Os02g12310	OsNAC23
594	LOC_Os08g06180		LOC_Os06g48950	OsARF19
595	LOC_Os06g43120		LOC_Os10g39420	SPK
596	LOC_Os08g06110	OsCCA1	LOC_Os12g41260
597	LOC_Os02g45690		LOC_Os05g27930	OsDREB2B
598	LOC_Os08g06110	OsCCA1	LOC_Os12g30020
599	LOC_Os08g06110	OsCCA1	LOC_Os11g47809
600	LOC_Os08g06110	OsCCA1	LOC_Os11g05130
601	LOC_Os08g06110	OsCCA1	LOC_Os08g12080
602	LOC_Os08g06110	OsCCA1	LOC_Os07g25710
603	LOC_Os08g06110	OsCCA1	LOC_Os06g48590
604	LOC_Os08g06110	OsCCA1	LOC_Os06g40740
605	LOC_Os08g06110	OsCCA1	LOC_Os05g34070
606	LOC_Os02g45600		LOC_Os06g48950	OsARF19
607	LOC_Os09g38300		LOC_Os06g48950	OsARF19
608	LOC_Os03g20780		LOC_Os05g27930	OsDREB2B
609	LOC_Os08g06110	OsCCA1	LOC_Os03g16580
610	LOC_Os08g06110	OsCCA1	LOC_Os02g55640
611	LOC_Os08g06110	OsCCA1	LOC_Os02g39190
612	LOC_Os01g07400		LOC_Os06g48950	OsARF19
613	LOC_Os08g06110	OsCCA1	LOC_Os02g02380
614	LOC_Os08g06110	OsCCA1	LOC_Os01g15640
615	LOC_Os06g42450		LOC_Os05g27930	OsDREB2B
616	LOC_Os08g06110	OsCCA1	LOC_Os01g04020
617	LOC_Os10g12354		LOC_Os03g20790	MHZ6
618	LOC_Os07g04220		LOC_Os03g20790	MHZ6
619	LOC_Os01g38950		LOC_Os06g48950	OsARF19
620	LOC_Os01g38950		LOC_Os05g34540	OsGDI1
621	LOC_Os08g04840		LOC_Os05g27930	OsDREB2B
622	LOC_Os11g33240		LOC_Os06g48950	OsARF19
623	LOC_Os06g51310		LOC_Os06g48950	OsARF19
624	LOC_Os05g05860		LOC_Os06g48950	OsARF19
625	LOC_Os04g38480		LOC_Os05g27930	OsDREB2B
626	LOC_Os05g34540	OsGDI1	LOC_Os10g39470
627	LOC_Os05g34540	OsGDI1	LOC_Os07g25530
628	LOC_Os05g34540	OsGDI1	LOC_Os05g05710
629	LOC_Os05g34540	OsGDI1	LOC_Os04g42470
630	LOC_Os05g34540	OsGDI1	LOC_Os03g19890
631	LOC_Os05g29030		LOC_Os06g48950	OsARF19
632	LOC_Os05g34540	OsGDI1	LOC_Os03g10540
633	LOC_Os05g34540	OsGDI1	LOC_Os02g54160
634	LOC_Os05g34540	OsGDI1	LOC_Os01g58810
635	LOC_Os05g34540	OsGDI1	LOC_Os01g15640
636	LOC_Os01g07090		LOC_Os05g34540	OsGDI1
637	LOC_Os11g31890		LOC_Os06g48950	OsARF19
638	LOC_Os05g29030		LOC_Os05g27930	OsDREB2B
639	LOC_Os09g37280		LOC_Os06g48950	OsARF19
640	LOC_Os12g37720		LOC_Os12g24080	OsUPL2
641	LOC_Os02g44100		LOC_Os06g48950	OsARF19
642	LOC_Os02g44100		LOC_Os05g27930	OsDREB2B
643	LOC_Os01g45750		LOC_Os05g27930	OsDREB2B
644	LOC_Os02g44100		LOC_Os03g20790	MHZ6
645	LOC_Os05g29030		LOC_Os03g20790	MHZ6
646	LOC_Os09g36450		LOC_Os05g27930	OsDREB2B
647	LOC_Os03g31090		LOC_Os03g20790	MHZ6
648	LOC_Os04g35920		LOC_Os05g27930	OsDREB2B
649	LOC_Os01g36350		LOC_Os03g20790	MHZ6
650	LOC_Os11g29190		LOC_Os05g27930	OsDREB2B
651	LOC_Os09g36450		LOC_Os02g12310	OsNAC23
652	LOC_Os08g01180		LOC_Os05g27930	OsDREB2B
653	LOC_Os09g36070		LOC_Os06g06090	OsMAPK6
654	LOC_Os09g36040		LOC_Os12g24080	OsUPL2
655	LOC_Os02g43130		LOC_Os06g48950	OsARF19
656	LOC_Os09g36040		LOC_Os10g39420	SPK
657	LOC_Os02g01360	OsHLS1	LOC_Os11g35030	OsGRF8
658	LOC_Os01g05650		LOC_Os06g48950	OsARF19
659	LOC_Os02g42940		LOC_Os10g39420	SPK
660	LOC_Os07g48960		LOC_Os05g27930	OsDREB2B
661	LOC_Os05g28500		LOC_Os06g48950	OsARF19
662	LOC_Os02g01180		LOC_Os06g48950	OsARF19
663	LOC_Os04g34450		LOC_Os05g27930	OsDREB2B
664	LOC_Os11g25640		LOC_Os05g27930	OsDREB2B
665	LOC_Os06g38550		LOC_Os05g27930	OsDREB2B
666	LOC_Os01g05500		LOC_Os10g39420	SPK
667	LOC_Os11g24840		LOC_Os03g19080	SSD1
668	LOC_Os12g43340		LOC_Os06g48950	OsARF19
669	LOC_Os06g38270		LOC_Os05g27930	OsDREB2B
670	LOC_Os02g42314		LOC_Os06g48950	OsARF19
671	LOC_Os05g27940		LOC_Os06g48950	OsARF19
672	LOC_Os01g74160		LOC_Os05g27930	OsDREB2B
673	LOC_Os11g24540		LOC_Os06g48950	OsARF19
674	LOC_Os07g48100		LOC_Os05g27930	OsDREB2B
675	LOC_Os01g05420		LOC_Os05g27930	OsDREB2B
676	LOC_Os11g24450		LOC_Os05g27930	OsDREB2B
677	LOC_Os12g42760		LOC_Os05g27930	OsDREB2B
678	LOC_Os09g32952		LOC_Os06g48950	OsARF19
679	LOC_Os04g32560		LOC_Os03g20790	MHZ6
680	LOC_Os07g47201		LOC_Os05g27930	OsDREB2B
681	LOC_Os01g05030		LOC_Os06g48950	OsARF19
682	LOC_Os12g42230		LOC_Os06g48950	OsARF19
683	LOC_Os01g73530		LOC_Os06g48950	OsARF19
684	LOC_Os02g40880		LOC_Os06g48950	OsARF19
685	LOC_Os06g36990		LOC_Os05g27930	OsDREB2B
686	LOC_Os07g46590		LOC_Os05g27930	OsDREB2B
687	LOC_Os11g22120		LOC_Os06g48950	OsARF19
688	LOC_Os11g21920		LOC_Os05g27930	OsDREB2B
689	LOC_Os08g08840		LOC_Os05g27930	OsDREB2B
690	LOC_Os09g31300		LOC_Os06g48950	OsARF19
691	LOC_Os07g46410		LOC_Os06g06090	OsMAPK6
692	LOC_Os01g04190		LOC_Os06g48950	OsARF19
693	LOC_Os06g36090		LOC_Os06g48950	OsARF19
694	LOC_Os07g46370		LOC_Os03g20790	MHZ6
695	LOC_Os06g35540		LOC_Os05g27930	OsDREB2B
696	LOC_Os03g08730		LOC_Os11g35030	OsGRF8
697	LOC_Os12g41170		LOC_Os03g20790	MHZ6
698	LOC_Os07g46330		LOC_Os05g27930	OsDREB2B
699	LOC_Os03g25270		LOC_Os06g48950	OsARF19
700	LOC_Os11g18510		LOC_Os06g48950	OsARF19
701	LOC_Os11g17780		LOC_Os05g27930	OsDREB2B
702	LOC_Os01g73140		LOC_Os06g48950	OsARF19
703	LOC_Os05g24150		LOC_Os06g48950	OsARF19
704	LOC_Os07g45330		LOC_Os05g27930	OsDREB2B
705	LOC_Os02g39840		LOC_Os10g39420	SPK
706	LOC_Os11g16610		LOC_Os06g48950	OsARF19
707	LOC_Os05g23810		LOC_Os06g48950	OsARF19
708	LOC_Os01g73140		LOC_Os03g20790	MHZ6
709	LOC_Os02g39640		LOC_Os05g27930	OsDREB2B
710	LOC_Os06g31210		LOC_Os10g39420	SPK
711	LOC_Os02g39620		LOC_Os05g27930	OsDREB2B
712	LOC_Os07g44740		LOC_Os05g27930	OsDREB2B
713	LOC_Os03g24000		LOC_Os05g27930	OsDREB2B
714	LOC_Os11g15130		LOC_Os05g27930	OsDREB2B
715	LOC_Os04g29300		LOC_Os05g27930	OsDREB2B
716	LOC_Os09g28680		LOC_Os05g27930	OsDREB2B
717	LOC_Os03g22830		LOC_Os06g48950	OsARF19
718	LOC_Os07g44090		LOC_Os05g27930	OsDREB2B
719	LOC_Os06g30020		LOC_Os05g27930	OsDREB2B
720	LOC_Os02g39160		LOC_Os05g27930	OsDREB2B
721	LOC_Os12g38730		LOC_Os03g20790	MHZ6
722	LOC_Os06g29804		LOC_Os06g48950	OsARF19
723	LOC_Os01g31110		LOC_Os06g48950	OsARF19
724	LOC_Os01g03070		LOC_Os06g48950	OsARF19
725	LOC_Os01g03070		LOC_Os05g27930	OsDREB2B
726	LOC_Os12g38270		LOC_Os06g48950	OsARF19
727	LOC_Os11g12770		LOC_Os03g19520	SRL2
728	LOC_Os11g12420		LOC_Os05g27930	OsDREB2B
729	LOC_Os11g12350		LOC_Os03g19520	SRL2
730	LOC_Os01g31110		LOC_Os05g27930	OsDREB2B
731	LOC_Os05g22980		LOC_Os03g20790	MHZ6
732	LOC_Os06g28124		LOC_Os11g35030	OsGRF8
733	LOC_Os02g38820		LOC_Os06g48950	OsARF19
734	LOC_Os01g02710		LOC_Os06g48950	OsARF19
735	LOC_Os03g21730		LOC_Os05g27930	OsDREB2B
736	LOC_Os01g71240		LOC_Os06g48950	OsARF19
737	LOC_Os07g42650		LOC_Os05g27930	OsDREB2B
738	LOC_Os04g37540		LOC_Os05g27930	OsDREB2B
739	LOC_Os04g54790		LOC_Os06g48950	OsARF19
740	LOC_Os05g22770		LOC_Os05g27930	OsDREB2B
741	LOC_Os09g26730		LOC_Os05g27930	OsDREB2B
742	LOC_Os11g10760		LOC_Os06g48950	OsARF19
743	LOC_Os04g24180		LOC_Os05g27930	OsDREB2B
744	LOC_Os11g10760		LOC_Os05g27930	OsDREB2B
745	LOC_Os01g02440		LOC_Os05g27930	OsDREB2B
746	LOC_Os05g22660		LOC_Os05g27930	OsDREB2B
747	LOC_Os09g25540		LOC_Os03g19080	SSD1
748	LOC_Os04g23410		LOC_Os06g48950	OsARF19
749	LOC_Os06g25690		LOC_Os11g35030	OsGRF8
750	LOC_Os12g11870		LOC_Os06g48950	OsARF19
751	LOC_Os12g36880		LOC_Os03g19080	SSD1
752	LOC_Os09g24870		LOC_Os06g48950	OsARF19
753	LOC_Os02g37856		LOC_Os06g48950	OsARF19
754	LOC_Os06g24594		LOC_Os05g27930	OsDREB2B
755	LOC_Os04g22510		LOC_Os06g48950	OsARF19
756	LOC_Os01g29750		LOC_Os05g27930	OsDREB2B
757	LOC_Os01g01960		LOC_Os05g27930	OsDREB2B
758	LOC_Os02g36974		LOC_Os05g27930	OsDREB2B
759	LOC_Os07g40580		LOC_Os05g27930	OsDREB2B
760	LOC_Os01g28680		LOC_Os06g48950	OsARF19
761	LOC_Os05g17050		LOC_Os03g19520	SRL2
762	LOC_Os04g47310		LOC_Os05g27930	OsDREB2B
763	LOC_Os10g28360		LOC_Os06g48950	OsARF19
764	LOC_Os05g15940		LOC_Os06g48950	OsARF19
765	LOC_Os06g22010		LOC_Os05g27930	OsDREB2B
766	LOC_Os02g36140		LOC_Os05g27930	OsDREB2B
767	LOC_Os12g34670		LOC_Os05g27930	OsDREB2B
768	LOC_Os09g22020		LOC_Os05g27930	OsDREB2B
769	LOC_Os02g35660		LOC_Os06g48950	OsARF19
770	LOC_Os03g19760		LOC_Os10g39420	SPK
771	LOC_Os01g67850		LOC_Os06g48950	OsARF19
772	LOC_Os01g67850		LOC_Os05g27930	OsDREB2B
773	LOC_Os04g20230		LOC_Os03g20790	MHZ6
774	LOC_Os06g20370		LOC_Os06g48950	OsARF19
775	LOC_Os12g34094		LOC_Os05g27930	OsDREB2B
776	LOC_Os06g20310		LOC_Os06g48950	OsARF19
777	LOC_Os12g34062		LOC_Os05g27930	OsDREB2B
778	LOC_Os07g38170		LOC_Os10g39420	SPK
779	LOC_Os04g19540		LOC_Os06g48950	OsARF19
780	LOC_Os05g15140		LOC_Os03g20790	MHZ6
781	LOC_Os12g24080	OsUPL2	LOC_Os11g05130
782	LOC_Os12g24080	OsUPL2	LOC_Os09g28370
783	LOC_Os08g04280		LOC_Os06g48950	OsARF19
784	LOC_Os08g04280		LOC_Os05g27930	OsDREB2B
785	LOC_Os03g19220		LOC_Os12g24080	OsUPL2
786	LOC_Os07g37630		LOC_Os10g39420	SPK
787	LOC_Os09g20040		LOC_Os06g48950	OsARF19
788	LOC_Os04g18244		LOC_Os02g12310	OsNAC23
789	LOC_Os02g35070		LOC_Os06g48950	OsARF19
790	LOC_Os09g20030		LOC_Os05g27930	OsDREB2B
791	LOC_Os05g14270		LOC_Os06g48950	OsARF19
792	LOC_Os04g17630		LOC_Os06g48950	OsARF19

## Sheet: Supplementary Table 15-8
Supplementary Table 15-8. Trait ontology analysis of 386 PPIs involved in flowering time
NO.	Prey protein ID	Prey protein abbreviation	Bait protein ID	Bait protein abbreviation
1	LOC_Os11g23790		LOC_Os08g44820	OsNTL5
2	LOC_Os09g32690		LOC_Os02g49230	DTH2
3	LOC_Os01g56660		LOC_Os08g44820	OsNTL5
4	LOC_Os06g37210		LOC_Os08g44820	OsNTL5
5	LOC_Os01g73690		LOC_Os08g44820	OsNTL5
6	LOC_Os01g05030		LOC_Os09g13570	OsbZIP71
7	LOC_Os06g37364		LOC_Os08g41950	OsMADS7
8	LOC_Os09g13570	OsbZIP71	LOC_Os01g60640	#N/A
9	LOC_Os09g33890		LOC_Os08g44820	OsNTL5
10	LOC_Os06g38090		LOC_Os08g44820	OsNTL5
11	LOC_Os01g21180		LOC_Os08g44820	OsNTL5
12	LOC_Os02g15900		LOC_Os08g44820	OsNTL5
13	LOC_Os05g51420		LOC_Os08g44820	OsNTL5
14	LOC_Os01g74350		LOC_Os02g14720	GW2
15	LOC_Os01g21690		LOC_Os08g44820	OsNTL5
16	LOC_Os07g48470		LOC_Os08g44820	OsNTL5
17	LOC_Os02g04160		LOC_Os08g44820	OsNTL5
18	LOC_Os12g43720		LOC_Os01g68870	OsMSP1
19	LOC_Os09g35730		LOC_Os01g68870	OsMSP1
20	LOC_Os08g39490		LOC_Os09g13570	OsbZIP71
21	LOC_Os06g38940		LOC_Os08g44820	OsNTL5
22	LOC_Os01g21900		LOC_Os02g14720	GW2
23	LOC_Os06g38970		LOC_Os09g13570	OsbZIP71
24	LOC_Os05g28500		LOC_Os09g13570	OsbZIP71
25	LOC_Os12g19470		LOC_Os09g13570	OsbZIP71
26	LOC_Os09g35970		LOC_Os01g68870	OsMSP1
27	LOC_Os12g19470		LOC_Os11g02520	OsWRKY100
28	LOC_Os03g05980		LOC_Os09g13570	OsbZIP71
29	LOC_Os04g34860		LOC_Os08g44820	OsNTL5
30	LOC_Os03g29510		LOC_Os08g44820	OsNTL5
31	LOC_Os04g35210		LOC_Os02g46450	OsPIE1
32	LOC_Os04g56630		LOC_Os08g44820	OsNTL5
33	LOC_Os12g19580		LOC_Os09g03610	OsFCA
34	LOC_Os02g17780		LOC_Os09g13570	OsbZIP71
35	LOC_Os03g29970		LOC_Os09g13570	OsbZIP71
36	LOC_Os04g56720		LOC_Os09g13570	OsbZIP71
37	LOC_Os08g40260		LOC_Os08g44820	OsNTL5
38	LOC_Os02g43130		LOC_Os08g44820	OsNTL5
39	LOC_Os01g57958		LOC_Os04g34976	SDG708
40	LOC_Os05g29030		LOC_Os02g46450	OsPIE1
41	LOC_Os01g57962		LOC_Os01g68870	OsMSP1
42	LOC_Os01g22900		LOC_Os01g68870	OsMSP1
43	LOC_Os03g61970		LOC_Os08g44820	OsNTL5
44	LOC_Os03g31150		LOC_Os09g13570	OsbZIP71
45	LOC_Os09g36450		LOC_Os08g44820	OsNTL5
46	LOC_Os02g44100		LOC_Os08g44820	OsNTL5
47	LOC_Os04g58570		LOC_Os09g13570	OsbZIP71
48	LOC_Os03g62522		LOC_Os09g13570	OsbZIP71
49	LOC_Os07g16040		LOC_Os08g44820	OsNTL5
50	LOC_Os01g57968		LOC_Os08g44820	OsNTL5
51	LOC_Os09g33610		LOC_Os09g13570	OsbZIP71
52	LOC_Os01g07310		LOC_Os08g41950	OsMADS7
53	LOC_Os08g05490		LOC_Os04g34976	SDG708
54	LOC_Os01g58022		LOC_Os01g68870	OsMSP1
55	LOC_Os06g42100		LOC_Os09g13570	OsbZIP71
56	LOC_Os02g45010		LOC_Os01g68870	OsMSP1
57	LOC_Os10g36650		LOC_Os09g13570	OsbZIP71
58	LOC_Os03g63910		LOC_Os08g41950	OsMADS7
59	LOC_Os01g58038		LOC_Os01g68870	OsMSP1
60	LOC_Os07g20590		LOC_Os02g49230	DTH2
61	LOC_Os08g06110	OsCCA1	LOC_Os01g04020	#N/A
62	LOC_Os08g06110	OsCCA1	LOC_Os01g15640	#N/A
63	LOC_Os08g06110	OsCCA1	LOC_Os02g02380	#N/A
64	LOC_Os08g06110	OsCCA1	LOC_Os02g39190	#N/A
65	LOC_Os08g06110	OsCCA1	LOC_Os02g55640	#N/A
66	LOC_Os08g06110	OsCCA1	LOC_Os03g16580	#N/A
67	LOC_Os08g06110	OsCCA1	LOC_Os05g34070	#N/A
68	LOC_Os08g06110	OsCCA1	LOC_Os06g40740	#N/A
69	LOC_Os08g06110	OsCCA1	LOC_Os06g48590	#N/A
70	LOC_Os01g25240		LOC_Os01g68870	OsMSP1
71	LOC_Os08g06110		LOC_Os07g25710	#N/A
72	LOC_Os08g43560		LOC_Os09g13570	OsbZIP71
73	LOC_Os12g39800		LOC_Os08g44820	OsNTL5
74	LOC_Os08g06110	OsCCA1	LOC_Os08g12080	#N/A
75	LOC_Os08g06110	OsCCA1	LOC_Os11g05130	#N/A
76	LOC_Os01g07590		LOC_Os09g13570	OsbZIP71
77	LOC_Os08g06110	OsCCA1	LOC_Os11g47809	#N/A
78	LOC_Os08g06110	OsCCA1	LOC_Os12g30020	#N/A
79	LOC_Os08g06110	OsCCA1	LOC_Os12g41260	#N/A
80	LOC_Os02g45690		LOC_Os08g44820	OsNTL5
81	LOC_Os01g58038		LOC_Os09g13570	OsbZIP71
82	LOC_Os11g35020		LOC_Os08g44820	OsNTL5
83	LOC_Os12g24580		LOC_Os02g46450	OsPIE1
84	LOC_Os08g29080		LOC_Os01g68870	OsMSP1
85	LOC_Os09g38640		LOC_Os08g41950	OsMADS7
86	LOC_Os01g25240		LOC_Os02g45070	OsAGO1a
87	LOC_Os01g40470		LOC_Os02g45070	OsAGO1a
88	LOC_Os01g25240		LOC_Os02g46450	OsPIE1
89	LOC_Os01g25240		LOC_Os02g49230	DTH2
90	LOC_Os08g06530		LOC_Os09g13570	OsbZIP71
91	LOC_Os05g30220		LOC_Os08g44820	OsNTL5
92	LOC_Os11g35840		LOC_Os08g44820	OsNTL5
93	LOC_Os02g22760		LOC_Os09g13570	OsbZIP71
94	LOC_Os09g39360		LOC_Os02g14720	GW2
95	LOC_Os12g24580		LOC_Os03g19520	SRL2
96	LOC_Os01g25240		LOC_Os03g19520	SRL2
97	LOC_Os06g06300		LOC_Os01g11940	OsFTL1
98	LOC_Os09g39400		LOC_Os01g68870	OsMSP1
99	LOC_Os02g47020		LOC_Os04g34976	SDG708
100	LOC_Os06g06430		LOC_Os08g41950	OsMADS7
101	LOC_Os08g44560		LOC_Os09g03610	OsFCA
102	LOC_Os07g04220		LOC_Os08g44820	OsNTL5
103	LOC_Os08g07540		LOC_Os08g44820	OsNTL5
104	LOC_Os10g38276		LOC_Os03g19520	SRL2
105	LOC_Os07g04220		LOC_Os09g13570	OsbZIP71
106	LOC_Os06g01320		LOC_Os08g44820	OsNTL5
107	LOC_Os08g08040		LOC_Os09g13570	OsbZIP71
108	LOC_Os07g25760		LOC_Os01g68870	OsMSP1
109	LOC_Os05g32050		LOC_Os08g44820	OsNTL5
110	LOC_Os05g02780		LOC_Os02g46450	OsPIE1
111	LOC_Os08g45240		LOC_Os08g41950	OsMADS7
112	LOC_Os10g39620		LOC_Os02g46450	OsPIE1
113	LOC_Os06g07070		LOC_Os08g44820	OsNTL5
114	LOC_Os03g11480		LOC_Os02g46450	OsPIE1
115	LOC_Os05g32370		LOC_Os08g44820	OsNTL5
116	LOC_Os04g04950		LOC_Os08g44820	OsNTL5
117	LOC_Os09g27030		LOC_Os09g13570	OsbZIP71
118	LOC_Os06g45640		LOC_Os01g11940	OsFTL1
119	LOC_Os09g01600		LOC_Os08g44820	OsNTL5
120	LOC_Os11g39420		LOC_Os08g44820	OsNTL5
121	LOC_Os10g33710		LOC_Os08g44820	OsNTL5
122	LOC_Os03g40670		LOC_Os09g13570	OsbZIP71
123	LOC_Os01g43150		LOC_Os09g03610	OsFCA
124	LOC_Os09g03610	OsFCA	LOC_Os03g39100	#N/A
125	LOC_Os09g03610	OsFCA	LOC_Os12g40520	#N/A
126	LOC_Os02g02720		LOC_Os09g13570	OsbZIP71
127	LOC_Os11g40140		LOC_Os01g68870	OsMSP1
128	LOC_Os09g03880		LOC_Os01g64730	OsABF1
129	LOC_Os08g10300		LOC_Os02g46450	OsPIE1
130	LOC_Os02g02890		LOC_Os02g46450	OsPIE1
131	LOC_Os01g25240		LOC_Os08g44820	OsNTL5
132	LOC_Os02g03110		LOC_Os08g44820	OsNTL5
133	LOC_Os01g25240		LOC_Os09g13570	OsbZIP71
134	LOC_Os11g41490		LOC_Os02g14720	GW2
135	LOC_Os06g48250		LOC_Os08g44820	OsNTL5
136	LOC_Os12g24580		LOC_Os08g44820	OsNTL5
137	LOC_Os05g34040		LOC_Os11g02520	OsWRKY100
138	LOC_Os05g05060		LOC_Os02g46450	OsPIE1
139	LOC_Os01g25450		LOC_Os02g14720	GW2
140	LOC_Os10g41900		LOC_Os02g46450	OsPIE1
141	LOC_Os08g12449		LOC_Os02g14720	GW2
142	LOC_Os04g11350		LOC_Os08g44820	OsNTL5
143	LOC_Os11g42890		LOC_Os03g19520	SRL2
144	LOC_Os08g13530		LOC_Os02g45070	OsAGO1a
145	LOC_Os12g24580		LOC_Os11g02520	OsWRKY100
146	LOC_Os01g45020		LOC_Os02g46450	OsPIE1
147	LOC_Os10g07460		LOC_Os08g44820	OsNTL5
148	LOC_Os02g27370		LOC_Os03g19520	SRL2
149	LOC_Os03g45330		LOC_Os02g45070	OsAGO1a
150	LOC_Os10g42700		LOC_Os02g14720	GW2
151	LOC_Os11g44810		LOC_Os08g44820	OsNTL5
152	LOC_Os06g50380		LOC_Os02g46450	OsPIE1
153	LOC_Os02g28200		LOC_Os08g44820	OsNTL5
154	LOC_Os04g44924		LOC_Os01g68870	OsMSP1
155	LOC_Os05g06440		LOC_Os01g68870	OsMSP1
156	LOC_Os09g17329		LOC_Os08g44820	OsNTL5
157	LOC_Os11g01320		LOC_Os09g13570	OsbZIP71
158	LOC_Os05g35580		LOC_Os01g11940	OsFTL1
159	LOC_Os05g35170		LOC_Os08g41950	OsMADS7
160	LOC_Os06g51180		LOC_Os02g46450	OsPIE1
161	LOC_Os05g06690		LOC_Os01g68870	OsMSP1
162	LOC_Os06g51220		LOC_Os02g46450	OsPIE1
163	LOC_Os01g63940		LOC_Os02g45070	OsAGO1a
164	LOC_Os02g49230	DTH2	LOC_Os02g39190	#N/A
165	LOC_Os02g49230	DTH2	LOC_Os03g44670	#N/A
166	LOC_Os11g45770		LOC_Os08g41950	OsMADS7
167	LOC_Os09g08890		LOC_Os04g34976	SDG708
168	LOC_Os02g49230	DTH2	LOC_Os08g01750	#N/A
169	LOC_Os02g49230	DTH2	LOC_Os08g29370	#N/A
170	LOC_Os02g49230	DTH2	LOC_Os11g05130	#N/A
171	LOC_Os02g51350		LOC_Os02g46450	OsPIE1
172	LOC_Os10g11530		LOC_Os02g46450	OsPIE1
173	LOC_Os03g09220		LOC_Os01g68870	OsMSP1
174	LOC_Os03g27080		LOC_Os03g19520	SRL2
175	LOC_Os03g09220		LOC_Os04g34976	SDG708
176	LOC_Os04g46570		LOC_Os01g64730	OsABF1
177	LOC_Os06g14260		LOC_Os02g46450	OsPIE1
178	LOC_Os03g16960		LOC_Os08g44820	OsNTL5
179	LOC_Os07g01810		LOC_Os08g44820	OsNTL5
180	LOC_Os03g01710		LOC_Os01g68870	OsMSP1
181	LOC_Os11g39020		LOC_Os01g68870	OsMSP1
182	LOC_Os03g49250		LOC_Os09g13570	OsbZIP71
183	LOC_Os05g38810		LOC_Os02g49230	DTH2
184	LOC_Os02g30210		LOC_Os08g44820	OsNTL5
185	LOC_Os07g01990		LOC_Os02g45070	OsAGO1a
186	LOC_Os12g01500		LOC_Os11g02520	OsWRKY100
187	LOC_Os04g16740		LOC_Os09g13570	OsbZIP71
188	LOC_Os02g52390		LOC_Os08g44820	OsNTL5
189	LOC_Os04g46960		LOC_Os02g46450	OsPIE1
190	LOC_Os07g37650		LOC_Os08g44820	OsNTL5
191	LOC_Os12g26920		LOC_Os08g44820	OsNTL5
192	LOC_Os02g30910		LOC_Os02g46450	OsPIE1
193	LOC_Os10g17970		LOC_Os01g68870	OsMSP1
194	LOC_Os03g49940		LOC_Os08g44820	OsNTL5
195	LOC_Os02g06300		LOC_Os08g44820	OsNTL5
196	LOC_Os10g18860		LOC_Os08g44820	OsNTL5
197	LOC_Os02g06390		LOC_Os08g44820	OsNTL5
198	LOC_Os09g13590		LOC_Os09g13570	OsbZIP71
199	LOC_Os06g42790		LOC_Os08g44820	OsNTL5
200	LOC_Os06g42790		LOC_Os09g03610	OsFCA
201	LOC_Os08g19220		LOC_Os08g44820	OsNTL5
202	LOC_Os03g18160		LOC_Os09g03610	OsFCA
203	LOC_Os07g33550		LOC_Os08g41950	OsMADS7
204	LOC_Os02g52940		LOC_Os09g13570	OsbZIP71
205	LOC_Os04g16816		LOC_Os03g19520	SRL2
206	LOC_Os03g18220		LOC_Os02g45070	OsAGO1a
207	LOC_Os11g18170		LOC_Os02g46450	OsPIE1
208	LOC_Os11g18170		LOC_Os02g49230	DTH2
209	LOC_Os04g16816		LOC_Os09g13570	OsbZIP71
210	LOC_Os11g04860		LOC_Os08g44820	OsNTL5
211	LOC_Os02g32504		LOC_Os11g02520	OsWRKY100
212	LOC_Os11g02520	OsWRKY100	LOC_Os07g48700	#N/A
213	LOC_Os02g53140	OsCOP1	LOC_Os02g12580	#N/A
214	LOC_Os01g13200		LOC_Os08g41950	OsMADS7
215	LOC_Os02g53140	OsCOP1	LOC_Os02g26940	#N/A
216	LOC_Os02g53140	OsCOP1	LOC_Os07g10550	#N/A
217	LOC_Os02g53140	OsCOP1	LOC_Os08g07830	#N/A
218	LOC_Os02g53140	OsCOP1	LOC_Os12g26204	#N/A
219	LOC_Os05g41450		LOC_Os01g11940	OsFTL1
220	LOC_Os07g34510		LOC_Os02g46450	OsPIE1
221	LOC_Os08g20544		LOC_Os02g45070	OsAGO1a
222	LOC_Os12g24210		LOC_Os02g45070	OsAGO1a
223	LOC_Os02g33020		LOC_Os09g13570	OsbZIP71
224	LOC_Os12g24210		LOC_Os02g49230	DTH2
225	LOC_Os01g66980		LOC_Os02g45070	OsAGO1a
226	LOC_Os04g16832		LOC_Os08g41950	OsMADS7
227	LOC_Os06g15410		LOC_Os02g46450	OsPIE1
228	LOC_Os12g04790		LOC_Os09g13570	OsbZIP71
229	LOC_Os04g46960		LOC_Os08g44820	OsNTL5
230	LOC_Os03g19220		LOC_Os02g46450	OsPIE1
231	LOC_Os12g32986		LOC_Os08g44820	OsNTL5
232	LOC_Os05g42370		LOC_Os09g13570	OsbZIP71
233	LOC_Os12g05160		LOC_Os02g49230	DTH2
234	ChrUn.fgenesh.mRNA.20		LOC_Os02g46450	OsPIE1
235	LOC_Os02g07880		LOC_Os08g44820	OsNTL5
236	LOC_Os09g19280		LOC_Os08g44820	OsNTL5
237	LOC_Os02g46450	OsPIE1	LOC_Os03g13970	#N/A
238	LOC_Os07g37220		LOC_Os08g44820	OsNTL5
239	LOC_Os08g23990		LOC_Os08g44820	OsNTL5
240	LOC_Os08g24370		LOC_Os02g46450	OsPIE1
241	LOC_Os02g08340		LOC_Os08g41950	OsMADS7
242	LOC_Os07g37640		LOC_Os02g49230	DTH2
243	LOC_Os10g38206		LOC_Os02g45070	OsAGO1a
244	LOC_Os10g38206		LOC_Os02g46450	OsPIE1
245	LOC_Os02g08380		LOC_Os08g44820	OsNTL5
246	LOC_Os05g14970		LOC_Os09g13570	OsbZIP71
247	LOC_Os08g04280		LOC_Os09g13570	OsbZIP71
248	LOC_Os12g34062		LOC_Os04g34976	SDG708
249	LOC_Os08g25570		LOC_Os08g44820	OsNTL5
250	LOC_Os11g07916		LOC_Os08g41950	OsMADS7
251	LOC_Os08g25590		LOC_Os02g14720	GW2
252	LOC_Os12g07220		LOC_Os02g46450	OsPIE1
253	LOC_Os12g02440		LOC_Os11g02520	OsWRKY100
254	LOC_Os12g24210		LOC_Os08g44820	OsNTL5
255	LOC_Os12g24210		LOC_Os09g03610	OsFCA
256	LOC_Os08g25734		LOC_Os01g64730	OsABF1
257	LOC_Os05g15240		LOC_Os08g44820	OsNTL5
258	LOC_Os08g25900		LOC_Os08g44820	OsNTL5
259	LOC_Os09g21970		LOC_Os01g68870	OsMSP1
260	LOC_Os03g20100		LOC_Os11g02520	OsWRKY100
261	LOC_Os12g24210		LOC_Os11g02520	OsWRKY100
262	LOC_Os03g20380		LOC_Os01g47430	#N/A
263	LOC_Os01g51430		LOC_Os09g13570	OsbZIP71
264	LOC_Os03g20380	OsCIPK31	LOC_Os01g57480	#N/A
265	LOC_Os03g20380	OsCIPK31	LOC_Os01g59850	#N/A
266	LOC_Os03g20380	OsCIPK31	LOC_Os02g54160	#N/A
267	LOC_Os03g20380	OsCIPK31	LOC_Os03g04990	#N/A
268	LOC_Os01g51530		LOC_Os02g45070	OsAGO1a
269	LOC_Os03g20380	OsCIPK31	LOC_Os03g08460	#N/A
270	LOC_Os03g20380	OsCIPK31	LOC_Os03g63770	#N/A
271	LOC_Os10g42710		LOC_Os08g44820	OsNTL5
272	LOC_Os03g20380	OsCIPK31	LOC_Os07g36750	#N/A
273	LOC_Os03g20380	OsCIPK31	LOC_Os11g07040	#N/A
274	LOC_Os03g20380	OsCIPK31	LOC_Os12g02130	#N/A
275	LOC_Os11g09690		LOC_Os02g46450	OsPIE1
276	LOC_Os07g39540		LOC_Os08g44820	OsNTL5
277	LOC_Os04g21110		LOC_Os09g13570	OsbZIP71
278	LOC_Os01g68860		LOC_Os08g44820	OsNTL5
279	LOC_Os01g68940		LOC_Os02g49230	DTH2
280	LOC_Os12g35030		LOC_Os08g44820	OsNTL5
281	LOC_Os05g46160		LOC_Os02g45070	OsAGO1a
282	LOC_Os07g03040		LOC_Os01g68870	OsMSP1
283	LOC_Os02g36550		LOC_Os08g44820	OsNTL5
284	LOC_Os02g09750		LOC_Os08g44820	OsNTL5
285	LOC_Os02g56550		LOC_Os02g46450	OsPIE1
286	LOC_Os11g10060		LOC_Os09g13570	OsbZIP71
287	LOC_Os07g39900		LOC_Os08g44820	OsNTL5
288	LOC_Os05g17050		LOC_Os03g19520	SRL2
289	LOC_Os04g48060		LOC_Os08g44820	OsNTL5
290	LOC_Os07g03210		LOC_Os02g46450	OsPIE1
291	LOC_Os08g29000		LOC_Os02g53140	OsCOP1
292	LOC_Os05g46610		LOC_Os09g13570	OsbZIP71
293	LOC_Os06g23560		LOC_Os08g44820	OsNTL5
294	LOC_Os12g11870		LOC_Os01g11940	OsFTL1
295	LOC_Os01g15480		LOC_Os08g44820	OsNTL5
296	LOC_Os04g22360		LOC_Os08g41950	OsMADS7
297	LOC_Os05g19850		LOC_Os08g44820	OsNTL5
298	LOC_Os12g36620		LOC_Os04g34976	SDG708
299	LOC_Os01g70080		LOC_Os09g13570	OsbZIP71
300	LOC_Os02g57260		LOC_Os08g44820	OsNTL5
301	LOC_Os06g24730		LOC_Os08g44820	OsNTL5
302	LOC_Os01g70190		LOC_Os02g46450	OsPIE1
303	LOC_Os01g15580		LOC_Os03g19520	SRL2
304	LOC_Os03g19520	SRL2	LOC_Os03g37970	#N/A
305	LOC_Os03g53960		LOC_Os08g44820	OsNTL5
306	LOC_Os03g54084		LOC_Os08g44820	OsNTL5
307	LOC_Os05g48170		LOC_Os01g68870	OsMSP1
308	LOC_Os07g04240		LOC_Os01g68870	OsMSP1
309	LOC_Os03g21040		LOC_Os08g44820	OsNTL5
310	LOC_Os01g53250		LOC_Os08g41950	OsMADS7
311	LOC_Os01g31110		LOC_Os02g46450	OsPIE1
312	LOC_Os01g31110		LOC_Os02g49230	DTH2
313	LOC_Os01g70820		LOC_Os02g45070	OsAGO1a
314	LOC_Os04g24180		LOC_Os09g13570	OsbZIP71
315	LOC_Os12g37419		LOC_Os09g13570	OsbZIP71
316	LOC_Os12g37970		LOC_Os08g41950	OsMADS7
317	LOC_Os03g55389		LOC_Os01g11940	OsFTL1
318	LOC_Os06g27400		LOC_Os02g46450	OsPIE1
319	LOC_Os01g02710		LOC_Os01g68870	OsMSP1
320	LOC_Os12g10580		LOC_Os09g13570	OsbZIP71
321	LOC_Os02g38840		LOC_Os09g13570	OsbZIP71
322	LOC_Os09g27620		LOC_Os01g68870	OsMSP1
323	LOC_Os01g54160		LOC_Os01g68870	OsMSP1
324	LOC_Os02g12280		LOC_Os09g13570	OsbZIP71
325	LOC_Os06g31070		LOC_Os04g34976	SDG708
326	LOC_Os09g28000		LOC_Os08g44820	OsNTL5
327	LOC_Os02g12480		LOC_Os01g68870	OsMSP1
328	LOC_Os12g10730		LOC_Os08g44820	OsNTL5
329	LOC_Os11g12350		LOC_Os03g19520	SRL2
330	LOC_Os05g48380		LOC_Os11g02520	OsWRKY100
331	LOC_Os11g12770		LOC_Os03g19520	SRL2
332	LOC_Os04g27860		LOC_Os08g44820	OsNTL5
333	LOC_Os01g16690		LOC_Os08g44820	OsNTL5
334	LOC_Os01g54560		LOC_Os08g44820	OsNTL5
335	LOC_Os01g16740		LOC_Os04g34976	SDG708
336	LOC_Os08g33540		LOC_Os08g44820	OsNTL5
337	LOC_Os01g03070		LOC_Os01g64730	OsABF1
338	LOC_Os05g22980		LOC_Os09g13570	OsbZIP71
339	LOC_Os01g64730	OsABF1	LOC_Os01g59850	#N/A
340	LOC_Os01g64730	OsABF1	LOC_Os02g39190	#N/A
341	LOC_Os01g64730	OsABF1	LOC_Os03g50390	#N/A
342	LOC_Os01g64730	OsABF1	LOC_Os04g47180	#N/A
343	LOC_Os01g64730	OsABF1	LOC_Os05g49180	#N/A
344	LOC_Os06g18840		LOC_Os08g41950	OsMADS7
345	LOC_Os01g64730	OsABF1	LOC_Os07g34020	#N/A
346	LOC_Os01g64730	OsABF1	LOC_Os10g42650	#N/A
347	LOC_Os01g64730	OsABF1	LOC_Os12g02440	#N/A
348	LOC_Os03g22890		LOC_Os08g44820	OsNTL5
349	LOC_Os06g30580		LOC_Os09g13570	OsbZIP71
350	LOC_Os05g49160		LOC_Os08g44820	OsNTL5
351	LOC_Os07g48310		LOC_Os02g46450	OsPIE1
352	LOC_Os01g31110		LOC_Os08g41950	OsMADS7
353	LOC_Os05g49380		LOC_Os08g44820	OsNTL5
354	LOC_Os09g29380		LOC_Os01g68870	OsMSP1
355	LOC_Os04g22900		LOC_Os01g64730	OsABF1
356	LOC_Os12g12850		LOC_Os02g45070	OsAGO1a
357	LOC_Os04g53220		LOC_Os02g45070	OsAGO1a
358	LOC_Os04g30660		LOC_Os09g13570	OsbZIP71
359	LOC_Os07g07350		LOC_Os03g19520	SRL2
360	LOC_Os03g03610		LOC_Os01g68870	OsMSP1
361	LOC_Os02g57650		LOC_Os01g68870	OsMSP1
362	LOC_Os11g18044		LOC_Os02g14720	GW2
363	LOC_Os04g35170		LOC_Os09g13570	OsbZIP71
364	LOC_Os02g39940		LOC_Os02g14720	GW2
365	LOC_Os06g34230		LOC_Os01g68870	OsMSP1
366	LOC_Os12g40530		LOC_Os08g44820	OsNTL5
367	LOC_Os04g53540		LOC_Os08g44820	OsNTL5
368	LOC_Os09g26940		LOC_Os02g46450	OsPIE1
369	LOC_Os05g49890		LOC_Os08g44820	OsNTL5
370	LOC_Os04g32020		LOC_Os08g44820	OsNTL5
371	LOC_Os05g50220		LOC_Os08g41950	OsMADS7
372	LOC_Os06g36360		LOC_Os08g44820	OsNTL5
373	LOC_Os06g36390		LOC_Os08g44820	OsNTL5
374	LOC_Os04g32050		LOC_Os02g46450	OsPIE1
375	LOC_Os12g17290		LOC_Os09g13570	OsbZIP71
376	LOC_Os08g37790		LOC_Os03g19520	SRL2
377	LOC_Os07g46555		LOC_Os01g64730	OsABF1
378	LOC_Os01g18680		LOC_Os08g44820	OsNTL5
379	LOC_Os12g17600		LOC_Os02g46450	OsPIE1
380	LOC_Os03g59210		LOC_Os08g44820	OsNTL5
381	LOC_Os11g22430		LOC_Os01g68870	OsMSP1
382	LOC_Os04g55080		LOC_Os03g19520	SRL2
383	LOC_Os06g36720		LOC_Os11g02520	OsWRKY100
384	LOC_Os10g30860		LOC_Os09g13570	OsbZIP71

## Sheet: Supplementary Table 15-9
Supplementary Table 15-9. Trait ontology analysis of 99 PPIs involved in seed quality
NO.	Prey protein ID	Prey protein abbreviation	Bait protein ID	Bait protein abbreviation
1	LOC_Os02g54710		LOC_Os03g08460	OsEBP89
2	LOC_Os04g30760		LOC_Os05g14194	FLO15
3	LOC_Os05g14170		LOC_Os05g14194	FLO15
4	LOC_Os01g55660		LOC_Os03g08460	OsEBP89
5	LOC_Os03g14690		LOC_Os03g08460	OsEBP89
6	LOC_Os06g31210		LOC_Os10g39420	SPK
7	LOC_Os12g24580		LOC_Os10g39420	SPK
8	LOC_Os12g05060		LOC_Os10g39420	SPK
9	LOC_Os06g16410		LOC_Os05g14194	FLO15
10	LOC_Os01g23980		LOC_Os03g08460	OsEBP89
11	LOC_Os11g31410		LOC_Os03g08460	OsEBP89
12	LOC_Os01g25240		LOC_Os10g39420	SPK
13	LOC_Os07g44110		LOC_Os05g14194	FLO15
14	LOC_Os05g49140		LOC_Os10g39420	SPK
15	LOC_Os07g27390		LOC_Os05g14194	FLO15
16	LOC_Os05g01820		LOC_Os03g08460	OsEBP89
17	LOC_Os07g05870		LOC_Os10g39420	SPK
18	LOC_Os10g35220		LOC_Os05g14194	FLO15
19	LOC_Os10g21196		LOC_Os10g39420	SPK
20	LOC_Os02g25580		LOC_Os03g08460	OsEBP89
21	LOC_Os03g62110		LOC_Os10g39420	SPK
22	LOC_Os12g24580		LOC_Os07g41200	GL7
23	LOC_Os11g40830		LOC_Os07g41200	GL7
24	LOC_Os01g31110		LOC_Os05g14194	FLO15
25	LOC_Os07g05470		LOC_Os07g41200	GL7
26	LOC_Os06g02000		LOC_Os03g08460	OsEBP89
27	LOC_Os10g03950		LOC_Os07g41200	GL7
28	LOC_Os01g25240		LOC_Os07g41200	GL7
29	LOC_Os11g40140		LOC_Os07g41200	GL7
30	LOC_Os08g40790		LOC_Os10g39420	SPK
31	LOC_Os05g48320		LOC_Os05g14194	FLO15
32	LOC_Os01g34730		LOC_Os03g08460	OsEBP89
33	LOC_Os01g08200		LOC_Os03g08460	OsEBP89
34	LOC_Os09g36040		LOC_Os10g39420	SPK
35	LOC_Os08g31410		LOC_Os10g39420	SPK
36	LOC_Os03g55640		LOC_Os10g39420	SPK
37	LOC_Os01g71050		LOC_Os03g08460	OsEBP89
38	LOC_Os02g42940		LOC_Os10g39420	SPK
39	LOC_Os06g01030		LOC_Os05g14194	FLO15
40	LOC_Os03g17980		LOC_Os10g39420	SPK
41	LOC_Os01g05650		LOC_Os03g08460	OsEBP89
42	LOC_Os07g12140		LOC_Os10g39420	SPK
43	LOC_Os10g21396		LOC_Os03g08460	OsEBP89
44	LOC_Os03g05980		LOC_Os03g08460	OsEBP89
45	LOC_Os01g25240		LOC_Os05g14194	FLO15
46	LOC_Os04g56420		LOC_Os05g14194	FLO15
47	LOC_Os02g01070		LOC_Os03g08460	OsEBP89
48	LOC_Os05g48140		LOC_Os10g39420	SPK
49	LOC_Os01g05500		LOC_Os10g39420	SPK
50	LOC_Os08g45200		LOC_Os05g14194	FLO15
51	LOC_Os04g16742		LOC_Os05g14194	FLO15
52	LOC_Os07g25760		LOC_Os07g41200	GL7
53	LOC_Os12g19381		LOC_Os03g08460	OsEBP89
54	LOC_Os04g33480		LOC_Os05g14194	FLO15
55	LOC_Os05g32030		LOC_Os03g08460	OsEBP89
56	LOC_Os08g07610		LOC_Os10g39420	SPK
57	LOC_Os01g12320		LOC_Os07g41200	GL7
58	LOC_Os01g47410		LOC_Os10g39420	SPK
59	LOC_Os11g03320		LOC_Os10g39420	SPK
60	LOC_Os08g07330		LOC_Os05g14194	FLO15
61	LOC_Os05g41930		LOC_Os05g14194	FLO15
62	LOC_Os03g48740		LOC_Os03g08460	OsEBP89
63	LOC_Os05g46395		LOC_Os07g41200	GL7
64	LOC_Os05g14194	FLO15	LOC_Os09g29370
65	LOC_Os05g14194	FLO15	LOC_Os03g63770
66	LOC_Os01g25240		LOC_Os03g08460	OsEBP89
67	LOC_Os03g59470		LOC_Os05g14194	FLO15
68	LOC_Os02g09780		LOC_Os07g41200	GL7
69	LOC_Os02g09770		LOC_Os10g39420	SPK
70	LOC_Os02g51790		LOC_Os10g39420	SPK
71	LOC_Os02g56360		LOC_Os10g39420	SPK
72	LOC_Os05g01760		LOC_Os03g08460	OsEBP89
73	LOC_Os04g55220		LOC_Os10g39420	SPK
74	LOC_Os12g24580		LOC_Os03g08460	OsEBP89
75	LOC_Os08g43730		LOC_Os03g08460	OsEBP89
76	LOC_Os11g35450		LOC_Os03g08460	OsEBP89
77	LOC_Os04g47710		LOC_Os07g41200	GL7
78	LOC_Os03g20380		LOC_Os03g08460	OsEBP89
79	LOC_Os04g47710		LOC_Os05g14194	FLO15
80	LOC_Os04g45960		LOC_Os05g14194	FLO15
81	LOC_Os06g43120		LOC_Os10g39420	SPK
82	LOC_Os03g19760		LOC_Os10g39420	SPK
83	LOC_Os10g36760		LOC_Os10g39420	SPK
84	LOC_Os07g46410		LOC_Os07g41200	GL7
85	LOC_Os01g51020		LOC_Os07g41200	GL7
86	LOC_Os02g50840		LOC_Os03g08460	OsEBP89
87	LOC_Os01g39310		LOC_Os05g14194	FLO15
88	LOC_Os07g38170		LOC_Os10g39420	SPK
89	LOC_Os04g44830		LOC_Os10g39420	SPK
90	LOC_Os01g10400		LOC_Os10g39420	SPK
91	LOC_Os07g19170		LOC_Os10g39420	SPK
92	LOC_Os03g63500		LOC_Os07g41200	GL7
93	LOC_Os07g37630		LOC_Os10g39420	SPK
94	LOC_Os04g38480		LOC_Os05g14194	FLO15
95	LOC_Os02g39840		LOC_Os10g39420	SPK
96	LOC_Os04g59460		LOC_Os07g41200	GL7
97	LOC_Os05g34790		LOC_Os10g39420	SPK
98	LOC_Os04g53220		LOC_Os10g39420	SPK
99	LOC_Os08g35720		LOC_Os10g39420	SPK

## Sheet: Supplementary Table 15-10
Supplementary Table 15-10. Trait ontology analysis of 1272 PPIs involved in fertility
NO.	Prey protein ID	Prey protein abbreviation	Bait protein ID	Bait protein abbreviation
1	LOC_Os05g14170	RFC3	LOC_Os06g04350
2	ChrUn.fgenesh.mRNA.29		LOC_Os08g39080	OsPEX5
3	LOC_Os05g14170	RFC3	LOC_Os05g14194
4	LOC_Os12g33100		LOC_Os05g27930	OsDREB2B
5	LOC_Os05g14170	RFC3	LOC_Os03g13970
6	LOC_Os05g14170	RFC3	LOC_Os01g15640
7	LOC_Os02g46450	OsPIE1	LOC_Os03g13970
8	ChrUn.fgenesh.mRNA.20		LOC_Os02g46450	OsPIE1
9	LOC_Os02g34650		LOC_Os11g19060	BBM1
10	LOC_Os04g17050		LOC_Os06g48950	OsARF19
11	LOC_Os12g31870		LOC_Os06g48950	OsARF19
12	LOC_Os09g19136		LOC_Os06g48950	OsARF19
13	LOC_Os11g06430		LOC_Os05g27930	OsDREB2B
14	LOC_Os09g17830		LOC_Os06g48950	OsARF19
15	LOC_Os02g34500	DMD1	LOC_Os12g43950
16	LOC_Os06g16300		LOC_Os06g48950	OsARF19
17	LOC_Os11g18170	OsGPX5	LOC_Os12g43560
18	LOC_Os11g18170	OsGPX5	LOC_Os12g43160
19	LOC_Os01g67290		LOC_Os05g27930	OsDREB2B
20	LOC_Os11g18170	OsGPX5	LOC_Os12g40520
21	LOC_Os05g12570		LOC_Os02g34500	DMD1
22	LOC_Os11g18170	OsGPX5	LOC_Os12g37970
23	LOC_Os11g18170	OsGPX5	LOC_Os12g14450
24	LOC_Os11g18170	OsGPX5	LOC_Os11g47970
25	LOC_Os03g19220		LOC_Os02g46450	OsPIE1
26	LOC_Os11g18170	OsGPX5	LOC_Os11g31530
27	LOC_Os11g18170	OsGPX5	LOC_Os11g30520
28	LOC_Os04g16856		LOC_Os05g27930	OsDREB2B
29	LOC_Os11g18170	OsGPX5	LOC_Os11g18170	OsGPX5
30	LOC_Os11g18170	OsGPX5	LOC_Os11g06010
31	LOC_Os03g27019		LOC_Os05g47890	OsRACK1B
32	LOC_Os11g18170	OsGPX5	LOC_Os11g05130
33	LOC_Os06g15990	OsALDH2B1	LOC_Os10g38402
34	LOC_Os11g18170	OsGPX5	LOC_Os10g33760
35	LOC_Os11g18170	OsGPX5	LOC_Os09g29750
36	LOC_Os12g32284		LOC_Os09g37930	OsMLH3
37	LOC_Os06g15990	OsALDH2B1	LOC_Os07g31420
38	LOC_Os06g15990	OsALDH2B1	LOC_Os05g34720
39	LOC_Os11g18170	OsGPX5	LOC_Os09g29370
40	LOC_Os11g18170	OsGPX5	LOC_Os09g20350
41	LOC_Os11g05990		LOC_Os06g48950	OsARF19
42	LOC_Os11g18170	OsGPX5	LOC_Os09g08390
43	LOC_Os11g18170	OsGPX5	LOC_Os08g39080	OsPEX5
44	LOC_Os05g27930	OsDREB2B	LOC_Os08g27370
45	LOC_Os11g18170	OsGPX5	LOC_Os08g39050
46	LOC_Os01g67000		LOC_Os08g39080	OsPEX5
47	LOC_Os05g27930	OsDREB2B	LOC_Os05g27930	OsDREB2B
48	LOC_Os11g18170	OsGPX5	LOC_Os08g34760
49	LOC_Os05g27930	OsDREB2B	LOC_Os05g27920
50	LOC_Os11g18170	OsGPX5	LOC_Os08g32600
51	LOC_Os05g27930	OsDREB2B	LOC_Os01g47430
52	LOC_Os01g67000		LOC_Os05g27930	OsDREB2B
53	LOC_Os11g18170	OsGPX5	LOC_Os08g01750
54	ChrSy.fgenesh.mRNA.78		LOC_Os05g27930	OsDREB2B
55	LOC_Os11g18170	OsGPX5	LOC_Os07g44620
56	LOC_Os11g18170	OsGPX5	LOC_Os07g37650
57	LOC_Os11g18170	OsGPX5	LOC_Os07g25710	OsPHR2
58	LOC_Os11g18170	OsGPX5	LOC_Os07g15959
59	LOC_Os11g18170	OsGPX5	LOC_Os07g10030
60	LOC_Os06g15410		LOC_Os02g46450	OsPIE1
61	LOC_Os10g27480		LOC_Os07g25710	OsPHR2
62	LOC_Os11g18170	OsGPX5	LOC_Os07g09740
63	LOC_Os11g05690		LOC_Os09g37930	OsMLH3
64	LOC_Os11g18170	OsGPX5	LOC_Os07g06740
65	LOC_Os11g05690		LOC_Os05g27930	OsDREB2B
66	LOC_Os03g18810		LOC_Os02g34500	DMD1
67	LOC_Os11g18170	OsGPX5	LOC_Os06g48950	OsARF19
68	LOC_Os04g16832		LOC_Os08g41950	OsMADS7
69	LOC_Os11g18170	OsGPX5	LOC_Os06g40600
70	LOC_Os11g18170	OsGPX5	LOC_Os05g50890	OsJar1
71	LOC_Os11g18170	OsGPX5	LOC_Os05g43950
72	LOC_Os11g18170	OsGPX5	LOC_Os05g42448
73	LOC_Os11g18170	OsGPX5	LOC_Os05g34720
74	LOC_Os11g05556		LOC_Os01g59660	OsGAmyb
75	LOC_Os11g18170	OsGPX5	LOC_Os05g28300
76	LOC_Os11g18170	OsGPX5	LOC_Os05g27930	OsDREB2B
77	LOC_Os11g18170	OsGPX5	LOC_Os05g17960
78	LOC_Os03g18770		LOC_Os05g27930	OsDREB2B
79	LOC_Os11g18170	OsGPX5	LOC_Os05g02580
80	LOC_Os11g18170	OsGPX5	LOC_Os04g52290
81	LOC_Os11g18170	OsGPX5	LOC_Os04g52050
82	LOC_Os11g18170	OsGPX5	LOC_Os04g51370
83	LOC_Os11g18170	OsGPX5	LOC_Os04g47180
84	LOC_Os11g18170	OsGPX5	LOC_Os04g38480
85	LOC_Os07g34510		LOC_Os05g27930	OsDREB2B
86	LOC_Os11g18170	OsGPX5	LOC_Os04g31400
87	LOC_Os11g05110	OsPK1	LOC_Os09g29370
88	LOC_Os11g18170	OsGPX5	LOC_Os03g63770
89	LOC_Os11g18170	OsGPX5	LOC_Os03g49170
90	LOC_Os09g14640		LOC_Os05g27930	OsDREB2B
91	LOC_Os07g34510		LOC_Os02g46450	OsPIE1
92	LOC_Os02g32780		LOC_Os06g48950	OsARF19
93	LOC_Os11g18170	OsGPX5	LOC_Os03g43390
94	LOC_Os11g18170	OsGPX5	LOC_Os03g39100
95	LOC_Os11g18170	OsGPX5	LOC_Os03g39050
96	LOC_Os11g18170	OsGPX5	LOC_Os03g27080
97	LOC_Os11g18170	OsGPX5	LOC_Os03g27019
98	LOC_Os03g18570		LOC_Os01g63270	Pho2
99	LOC_Os11g18170	OsGPX5	LOC_Os03g18120
100	LOC_Os11g18170	OsGPX5	LOC_Os03g17210
101	LOC_Os11g18170	OsGPX5	LOC_Os03g13790
102	LOC_Os11g18170	OsGPX5	LOC_Os03g12210
103	LOC_Os11g18170	OsGPX5	LOC_Os03g10540
104	LOC_Os05g10690		LOC_Os06g48950	OsARF19
105	LOC_Os11g18170	OsGPX5	LOC_Os03g08830
106	LOC_Os11g18170	OsGPX5	LOC_Os03g08430
107	LOC_Os05g10570		LOC_Os05g27930	OsDREB2B
108	LOC_Os07g33760		LOC_Os08g39080	OsPEX5
109	LOC_Os11g18170	OsGPX5	LOC_Os03g04990
110	LOC_Os11g18170	OsGPX5	LOC_Os03g03660
111	LOC_Os07g33760		LOC_Os06g48950	OsARF19
112	LOC_Os11g18170	OsGPX5	LOC_Os03g02700
113	LOC_Os02g32570		LOC_Os05g27930	OsDREB2B
114	LOC_Os07g33760		LOC_Os05g27930	OsDREB2B
115	LOC_Os11g18170	OsGPX5	LOC_Os02g57690
116	LOC_Os12g29080		LOC_Os06g48950	OsARF19
117	LOC_Os11g18170	OsGPX5	LOC_Os02g57650
118	LOC_Os11g18170	OsGPX5	LOC_Os02g55640
119	LOC_Os11g18170	OsGPX5	LOC_Os02g54160
120	LOC_Os11g18170	OsGPX5	LOC_Os02g51760
121	LOC_Os02g32504		LOC_Os08g39080	OsPEX5
122	LOC_Os09g13650		LOC_Os05g27930	OsDREB2B
123	LOC_Os05g09550		LOC_Os07g25710	OsPHR2
124	LOC_Os11g18170	OsGPX5	LOC_Os02g49230
125	LOC_Os11g18170	OsGPX5	LOC_Os02g46450	OsPIE1
126	LOC_Os11g18170	OsGPX5	LOC_Os02g43330
127	LOC_Os11g18170	OsGPX5	LOC_Os02g38050
128	LOC_Os04g16816		LOC_Os03g19520	SRL2
129	LOC_Os11g18170	OsGPX5	LOC_Os02g33430
130	LOC_Os12g27980		LOC_Os07g35870	OsbHLH57
131	LOC_Os01g66160		LOC_Os06g48950	OsARF19
132	LOC_Os11g18170	OsGPX5	LOC_Os02g30310
133	LOC_Os11g18170	OsGPX5	LOC_Os02g17190
134	LOC_Os07g33550		LOC_Os08g41950	OsMADS7
135	LOC_Os11g18170	OsGPX5	LOC_Os02g11820
136	LOC_Os11g18170	OsGPX5	LOC_Os02g09340
137	LOC_Os11g18170	OsGPX5	LOC_Os02g04640
138	LOC_Os11g18170	OsGPX5	LOC_Os01g71860
139	LOC_Os11g18170	OsGPX5	LOC_Os01g67250
140	LOC_Os11g18170	OsGPX5	LOC_Os01g59850
141	LOC_Os11g18170	OsGPX5	LOC_Os01g58780
142	LOC_Os11g18170	OsGPX5	LOC_Os01g52100
143	LOC_Os11g18170	OsGPX5	LOC_Os01g50720
144	LOC_Os11g18170	OsGPX5	LOC_Os01g47430
145	LOC_Os11g18170	OsGPX5	LOC_Os01g46850
146	LOC_Os12g27850		LOC_Os05g27930	OsDREB2B
147	LOC_Os11g18170	OsGPX5	LOC_Os01g43870
148	LOC_Os01g65902		LOC_Os06g48950	OsARF19
149	LOC_Os07g33340		LOC_Os05g27930	OsDREB2B
150	LOC_Os01g65902		LOC_Os05g27930	OsDREB2B
151	LOC_Os11g18170	OsGPX5	LOC_Os01g39385
152	LOC_Os11g18170	OsGPX5	LOC_Os01g15640
153	LOC_Os11g18170	OsGPX5	LOC_Os01g12080
154	LOC_Os06g14260		LOC_Os08g39080	OsPEX5
155	LOC_Os11g18170	OsGPX5	LOC_Os01g10610
156	LOC_Os11g18170	OsGPX5	LOC_Os01g04020
157	LOC_Os07g33300		LOC_Os06g48950	OsARF19
158	LOC_Os11g04220		LOC_Os06g48950	OsARF19
159	LOC_Os11g04220		LOC_Os05g27930	OsDREB2B
160	LOC_Os02g31070		LOC_Os06g06090	OsMAPK6
161	LOC_Os07g33110		LOC_Os05g27930	OsDREB2B
162	LOC_Os05g09020		LOC_Os05g27930	OsDREB2B
163	LOC_Os09g12420		LOC_Os07g25710	OsPHR2
164	LOC_Os04g16748		LOC_Os05g27930	OsDREB2B
165	LOC_Os06g14260		LOC_Os06g48950	OsARF19
166	LOC_Os02g30910		LOC_Os02g46450	OsPIE1
167	LOC_Os08g32870		LOC_Os03g29810	NAL9
168	LOC_Os09g12320		LOC_Os06g48950	OsARF19
169	LOC_Os03g17600		LOC_Os07g25710	OsPHR2
170	LOC_Os03g17600		LOC_Os06g48950	OsARF19
171	LOC_Os11g04104	OsTOM3	LOC_Os11g29710
172	LOC_Os02g30630		LOC_Os06g48950	OsARF19
173	LOC_Os11g04104	OsTOM3	LOC_Os05g27930	OsDREB2B
174	LOC_Os07g32590		LOC_Os05g27930	OsDREB2B
175	LOC_Os11g04030	OsTOM2	LOC_Os10g39470
176	LOC_Os06g14260		LOC_Os04g57610	OsARF12
177	LOC_Os07g05610		LOC_Os06g48950	OsARF19
178	LOC_Os11g03570	NULL	LOC_Os04g37540
179	LOC_Os06g14260		LOC_Os03g51970	OsGRF6
180	LOC_Os03g17180		LOC_Os06g48950	OsARF19
181	LOC_Os04g16732		LOC_Os06g48950	OsARF19
182	LOC_Os01g64810		LOC_Os03g51970	OsGRF6
183	LOC_Os12g26790		LOC_Os06g48950	OsARF19
184	LOC_Os03g17120		LOC_Os05g27930	OsDREB2B
185	LOC_Os09g10960		LOC_Os01g55094	AMD1
186	LOC_Os02g29774		LOC_Os08g39080	OsPEX5
187	LOC_Os02g29774		LOC_Os07g25710	OsPHR2
188	LOC_Os09g10274		LOC_Os03g22900	CHR732
189	LOC_Os06g14260		LOC_Os02g46450	OsPIE1
190	LOC_Os12g26290		LOC_Os05g27930	OsDREB2B
191	LOC_Os03g16824		LOC_Os08g39080	OsPEX5
192	LOC_Os02g29774		LOC_Os05g27930	OsDREB2B
193	LOC_Os11g02830		LOC_Os06g48950	OsARF19
194	LOC_Os03g29810	NAL9	LOC_Os08g17680
195	LOC_Os03g27080		LOC_Os03g19520	SRL2
196	LOC_Os09g09480	RL17	LOC_Os01g61030
197	LOC_Os04g16560		LOC_Os05g27930	OsDREB2B
198	LOC_Os03g64080	OsXPO1	LOC_Os12g39800
199	LOC_Os03g64080	OsXPO1	LOC_Os06g19400
200	LOC_Os03g64080	OsXPO1	LOC_Os03g04990
201	LOC_Os03g64080	OsXPO1	LOC_Os01g13610
202	LOC_Os03g16130		LOC_Os03g64080	OsXPO1
203	LOC_Os09g08880		LOC_Os05g27930	OsDREB2B
204	LOC_Os12g25200		LOC_Os07g25710	OsPHR2
205	LOC_Os01g63910		LOC_Os06g48950	OsARF19
206	LOC_Os06g13990		LOC_Os05g27930	OsDREB2B
207	LOC_Os09g08710		LOC_Os07g25710	OsPHR2
208	LOC_Os05g06690		LOC_Os01g68870	OsMSP1
209	LOC_Os02g08500	OsRR24	LOC_Os12g43560
210	LOC_Os02g08500	OsRR24	LOC_Os01g23590
211	LOC_Os03g15840	pls2	LOC_Os10g42710
212	LOC_Os03g15840	pls2	LOC_Os03g63770
213	LOC_Os07g28470		LOC_Os03g06410	SPL3
214	LOC_Os12g25030		LOC_Os05g27930	OsDREB2B
215	LOC_Os03g15840	pls2	LOC_Os03g49170
216	LOC_Os03g15840	pls2	LOC_Os02g09060
217	LOC_Os11g01340		LOC_Os05g27930	OsDREB2B
218	LOC_Os06g13810	OsPFP1β	LOC_Os01g47430
219	LOC_Os05g06530		LOC_Os05g27930	OsDREB2B
220	LOC_Os12g13340		LOC_Os05g27930	OsDREB2B
221	LOC_Os07g28310		LOC_Os06g48950	OsARF19
222	LOC_Os01g65080		LOC_Os06g48950	OsARF19
223	LOC_Os03g15710	OsSTRL2	LOC_Os09g29750
224	LOC_Os10g43075		LOC_Os08g04560	OsTDC3
225	LOC_Os07g28190		LOC_Os07g25710	OsPHR2
226	LOC_Os05g06440		LOC_Os01g68870	OsMSP1
227	LOC_Os06g13050	YPD1	LOC_Os02g31150
228	LOC_Os05g06260		LOC_Os06g48950	OsARF19
229	LOC_Os07g27890		LOC_Os06g48950	OsARF19
230	LOC_Os10g21910		LOC_Os06g06750	OsMADS5
231	LOC_Os10g42780	OsPLGG1b	LOC_Os03g16580
232	LOC_Os09g07730		LOC_Os06g48950	OsARF19
233	LOC_Os10g42690	JMJ706	LOC_Os12g02440
234	LOC_Os05g05780		LOC_Os06g48950	OsARF19
235	LOC_Os01g63270	Pho2	LOC_Os06g05100
236	LOC_Os01g63270	Pho2	LOC_Os04g33780
237	LOC_Os10g42690	JMJ706	LOC_Os03g08430
238	LOC_Os02g27370		LOC_Os03g19520	SRL2
239	LOC_Os01g63270	Pho2	LOC_Os02g54160
240	LOC_Os12g24580		LOC_Os11g18170	OsGPX5
241	LOC_Os10g42690	JMJ706	LOC_Os03g04990
242	LOC_Os10g42430	OsMYC2	LOC_Os12g06410
243	LOC_Os10g42430	OsMYC2	LOC_Os09g20350
244	LOC_Os10g42430	OsMYC2	LOC_Os07g41250
245	LOC_Os10g42430	OsMYC2	LOC_Os04g45990
246	LOC_Os10g42430	OsMYC2	LOC_Os03g39050
247	LOC_Os10g42430	OsMYC2	LOC_Os03g08430
248	LOC_Os06g12080		LOC_Os06g46410	OsARF17
249	LOC_Os12g24580		LOC_Os11g04740	OsGalLDH
250	LOC_Os10g42430	OsMYC2	LOC_Os03g03660
251	LOC_Os10g42430	OsMYC2	LOC_Os01g59850
252	LOC_Os03g14400		LOC_Os05g27930	OsDREB2B
253	LOC_Os03g14310	Sc	LOC_Os11g05130
254	LOC_Os04g11240		LOC_Os06g48950	OsARF19
255	LOC_Os03g14310	Sc	LOC_Os09g29750
256	LOC_Os05g05280	PTB1	LOC_Os05g48970
257	LOC_Os01g25240		LOC_Os11g18170	OsGPX5
258	LOC_Os05g05280	PTB1	LOC_Os01g51920
259	LOC_Os03g14310	Sc	LOC_Os02g57650
260	LOC_Os09g06150		LOC_Os03g07480	OsSUT1
261	LOC_Os07g27390		LOC_Os06g48950	OsARF19
262	LOC_Os09g04810		LOC_Os06g48950	OsARF19
263	LOC_Os06g10910		LOC_Os06g48950	OsARF19
264	LOC_Os10g41900		LOC_Os02g46450	OsPIE1
265	LOC_Os05g05060		LOC_Os02g46450	OsPIE1
266	LOC_Os10g41780	OsCAO1	LOC_Os04g57610	OsARF12
267	LOC_Os10g41780	OsCAO1	LOC_Os04g37540
268	LOC_Os10g41780	OsCAO1	LOC_Os03g27080
269	LOC_Os10g41780	OsCAO1	LOC_Os02g54160
270	LOC_Os10g41760		LOC_Os04g57610	OsARF12
271	LOC_Os03g13170		LOC_Os06g48950	OsARF19
272	LOC_Os11g45050		LOC_Os05g27930	OsDREB2B
273	LOC_Os06g10620		LOC_Os05g27930	OsDREB2B
274	LOC_Os06g10580	OsCNGC13	LOC_Os03g16334
275	LOC_Os03g13130		LOC_Os01g66030	OsMADS2
276	LOC_Os06g10580	OsCNGC13	LOC_Os01g39385
277	LOC_Os01g61500		LOC_Os06g48950	OsARF19
278	LOC_Os06g10300		LOC_Os04g57610	OsARF12
279	LOC_Os06g10290		LOC_Os06g48950	OsARF19
280	LOC_Os01g25240		LOC_Os08g39080	OsPEX5
281	LOC_Os06g10230	OsERECTA	LOC_Os11g06010
282	LOC_Os06g10230	OsERECTA	LOC_Os08g07830
283	LOC_Os05g04620		LOC_Os06g48950	OsARF19
284	LOC_Os06g10230	OsERECTA	LOC_Os05g34720
285	LOC_Os04g08520		LOC_Os06g48950	OsARF19
286	LOC_Os06g10230	OsERECTA	LOC_Os05g05710
287	LOC_Os06g10230	OsERECTA	LOC_Os01g59850
288	LOC_Os10g41310	REL2	LOC_Os11g07040
289	LOC_Os02g25080		LOC_Os05g47890	OsRACK1B
290	LOC_Os03g12670		LOC_Os05g27930	OsDREB2B
291	LOC_Os12g24580		LOC_Os07g25710	OsPHR2
292	LOC_Os09g03890	TAPE	LOC_Os02g54160
293	LOC_Os12g24580		LOC_Os06g48950	OsARF19
294	LOC_Os03g12650		LOC_Os05g27930	OsDREB2B
295	LOC_Os01g25240		LOC_Os07g25710	OsPHR2
296	LOC_Os05g03934		LOC_Os06g48950	OsARF19
297	LOC_Os02g24632		LOC_Os06g48950	OsARF19
298	LOC_Os01g25240		LOC_Os06g48950	OsARF19
299	LOC_Os12g24580		LOC_Os06g06750	OsMADS5
300	LOC_Os04g05880		LOC_Os08g39080	OsPEX5
301	LOC_Os06g08530		LOC_Os05g27930	OsDREB2B
302	LOC_Os03g12200		LOC_Os03g13810	OsPE
303	LOC_Os02g24604		LOC_Os06g48950	OsARF19
304	LOC_Os11g43900		LOC_Os07g25710	OsPHR2
305	LOC_Os01g60660	OsARC	LOC_Os07g47290
306	LOC_Os02g24604		LOC_Os05g27930	OsDREB2B
307	LOC_Os01g60660	OsARC	LOC_Os04g58560
308	LOC_Os05g03480		LOC_Os05g27930	OsDREB2B
309	LOC_Os01g60450		LOC_Os06g48950	OsARF19
310	LOC_Os06g07770		LOC_Os05g27930	OsDREB2B
311	LOC_Os03g06620		LOC_Os05g27930	OsDREB2B
312	LOC_Os04g05440		LOC_Os06g48950	OsARF19
313	LOC_Os12g24580		LOC_Os05g27930	OsDREB2B
314	LOC_Os03g11600	DL	LOC_Os03g31070
315	LOC_Os07g27180	S7	LOC_Os11g05130
316	LOC_Os03g11570		LOC_Os06g48950	OsARF19
317	LOC_Os07g26940	ORMDL	LOC_Os04g47180
318	LOC_Os07g26940	ORMDL	LOC_Os03g61730
319	LOC_Os09g00999		LOC_Os08g39080	OsPEX5
320	LOC_Os01g25240		LOC_Os05g27930	OsDREB2B
321	LOC_Os05g02990		LOC_Os04g08034	OsEMF2a
322	LOC_Os09g00999		LOC_Os06g48950	OsARF19
323	LOC_Os09g00999		LOC_Os05g27930	OsDREB2B
324	LOC_Os03g11480		LOC_Os02g46450	OsPIE1
325	LOC_Os10g39620		LOC_Os02g46450	OsPIE1
326	LOC_Os08g45240		LOC_Os08g41950	OsMADS7
327	LOC_Os06g46650		LOC_Os05g27930	OsDREB2B
328	LOC_Os02g24586		LOC_Os05g27930	OsDREB2B
329	LOC_Os05g02780		LOC_Os02g46450	OsPIE1
330	LOC_Os07g25950		LOC_Os06g48950	OsARF19
331	LOC_Os10g39120	OsSCE1	LOC_Os04g31400
332	LOC_Os07g25760		LOC_Os01g68870	OsMSP1
333	LOC_Os05g02530		LOC_Os05g27930	OsDREB2B
334	LOC_Os04g02900		LOC_Os08g39080	OsPEX5
335	LOC_Os03g11335		LOC_Os06g48950	OsARF19
336	LOC_Os05g02500	OsMKP1	LOC_Os03g08430
337	LOC_Os03g11310		LOC_Os06g48950	OsARF19
338	LOC_Os01g59730		LOC_Os05g27930	OsDREB2B
339	LOC_Os10g38276		LOC_Os05g27930	OsDREB2B
340	LOC_Os10g38276		LOC_Os03g51970	OsGRF6
341	LOC_Os10g38276		LOC_Os03g19520	SRL2
342	LOC_Os02g24354		LOC_Os06g06090	OsMAPK6
343	LOC_Os06g06430		LOC_Os08g41950	OsMADS7
344	LOC_Os03g11200		LOC_Os05g27930	OsDREB2B
345	LOC_Os01g25240		LOC_Os03g29810	NAL9
346	LOC_Os10g38090		LOC_Os11g19060	BBM1
347	LOC_Os02g24190		LOC_Os01g55094	AMD1
348	LOC_Os06g06390		LOC_Os07g25710	OsPHR2
349	LOC_Os01g25240		LOC_Os03g19520	SRL2
350	LOC_Os03g11010		LOC_Os07g25710	OsPHR2
351	LOC_Os12g24580		LOC_Os03g19520	SRL2
352	LOC_Os01g59300		LOC_Os06g48950	OsARF19
353	LOC_Os12g24580		LOC_Os03g13810	OsPE
354	LOC_Os01g58890		LOC_Os05g27930	OsDREB2B
355	LOC_Os01g58890		LOC_Os03g13810	OsPE
356	LOC_Os04g01690		LOC_Os07g25710	OsPHR2
357	LOC_Os04g01590	OsARG	LOC_Os08g01750
358	LOC_Os05g01710		LOC_Os06g48950	OsARF19
359	LOC_Os07g23354		LOC_Os04g47870	OsAGO1b
360	LOC_Os01g25240		LOC_Os02g46450	OsPIE1
361	LOC_Os08g41420		LOC_Os06g48950	OsARF19
362	LOC_Os06g05130		LOC_Os06g08380	GSL5
363	LOC_Os08g44290		LOC_Os06g48950	OsARF19
364	LOC_Os07g49400	OsAPX2	LOC_Os11g14180
365	LOC_Os07g49400	OsAPX2	LOC_Os09g07300
366	LOC_Os08g44290		LOC_Os05g27930	OsDREB2B
367	LOC_Os12g24580		LOC_Os02g46450	OsPIE1
368	LOC_Os07g49400	OsAPX2	LOC_Os05g02670
369	LOC_Os07g49400	OsAPX2	LOC_Os03g57450
370	LOC_Os06g05120		LOC_Os06g48950	OsARF19
371	LOC_Os08g44240		LOC_Os06g48950	OsARF19
372	LOC_Os06g05110		LOC_Os05g27930	OsDREB2B
373	LOC_Os01g25240		LOC_Os02g08500	OsRR24
374	LOC_Os05g01530		LOC_Os07g49400	OsAPX2
375	LOC_Os05g01530		LOC_Os06g48950	OsARF19
376	LOC_Os06g04970	S1-OsORF6	LOC_Os11g04020
377	LOC_Os08g44000		LOC_Os02g34500	DMD1
378	LOC_Os01g58038		LOC_Os06g48950	OsARF19
379	LOC_Os01g58038		LOC_Os05g27930	OsDREB2B
380	LOC_Os01g25240		LOC_Os01g68870	OsMSP1
381	LOC_Os12g39800		LOC_Os07g49400	OsAPX2
382	LOC_Os05g01480		LOC_Os03g13810	OsPE
383	LOC_Os05g01450	OseIF3f	LOC_Os03g63770
384	LOC_Os10g36880		LOC_Os05g27930	OsDREB2B
385	LOC_Os05g01450	OseIF3f	LOC_Os03g10540
386	LOC_Os03g64014		LOC_Os09g32948	OsMADS8
387	LOC_Os01g58038		LOC_Os01g68870	OsMSP1
388	LOC_Os03g63910		LOC_Os08g41950	OsMADS7
389	LOC_Os03g63910		LOC_Os06g48950	OsARF19
390	LOC_Os06g04710	DDF1	LOC_Os03g03660
391	LOC_Os05g01262		LOC_Os08g33660	OsMYB106
392	LOC_Os07g20410		LOC_Os05g27930	OsDREB2B
393	LOC_Os02g21190		LOC_Os03g13810	OsPE
394	LOC_Os01g58022		LOC_Os01g68870	OsMSP1
395	LOC_Os07g18030		LOC_Os06g48950	OsARF19
396	LOC_Os03g01240		LOC_Os03g13810	OsPE
397	LOC_Os07g01760		LOC_Os05g27930	OsDREB2B
398	LOC_Os01g58010		LOC_Os02g09920	PEM1
399	LOC_Os12g24020		LOC_Os08g39080	OsPEX5
400	LOC_Os10g35770		LOC_Os06g48950	OsARF19
401	LOC_Os03g08010		LOC_Os05g27930	OsDREB2B
402	LOC_Os03g63020		LOC_Os05g27930	OsDREB2B
403	LOC_Os03g13810	OsPE	LOC_Os09g29750
404	LOC_Os01g24480		LOC_Os03g13810	OsPE
405	LOC_Os08g31219	S27	LOC_Os03g50390
406	LOC_Os08g31219	S27	LOC_Os02g39190
407	LOC_Os06g03560		LOC_Os06g48950	OsARF19
408	LOC_Os02g20420		LOC_Os08g31219	S27
409	LOC_Os07g16054		LOC_Os01g59660	OsGAmyb
410	LOC_Os01g57968		LOC_Os03g13810	OsPE
411	LOC_Os06g02540		LOC_Os02g57190	OSMYOXIB
412	LOC_Os03g07480	OsSUT1	LOC_Os10g11844
413	LOC_Os12g22680		LOC_Os06g48950	OsARF19
414	LOC_Os04g32770		LOC_Os03g13810	OsPE
415	LOC_Os06g02490		LOC_Os06g48950	OsARF19
416	LOC_Os03g62280		LOC_Os06g48950	OsARF19
417	LOC_Os03g07430	OsRLCK102	LOC_Os11g05130
418	LOC_Os03g07430	OsRLCK102	LOC_Os04g52290
419	LOC_Os08g41590		LOC_Os05g27930	OsDREB2B
420	LOC_Os03g07430	OsRLCK102	LOC_Os04g32770
421	LOC_Os03g07430	OsRLCK102	LOC_Os03g61620
422	LOC_Os03g07430	OsRLCK102	LOC_Os03g39100
423	LOC_Os03g07430	OsRLCK102	LOC_Os03g37970
424	LOC_Os03g07430	OsRLCK102	LOC_Os02g55320
425	LOC_Os12g22620		LOC_Os05g27930	OsDREB2B
426	LOC_Os01g22990		LOC_Os06g48950	OsARF19
427	LOC_Os03g07430	OsRLCK102	LOC_Os02g39190
428	LOC_Os03g07430	OsRLCK102	LOC_Os02g17190
429	LOC_Os10g35060		LOC_Os07g49400	OsAPX2
430	LOC_Os02g50780		LOC_Os08g39080	OsPEX5
431	LOC_Os10g35060		LOC_Os05g27930	OsDREB2B
432	LOC_Os06g06750	OsMADS5	LOC_Os03g39050
433	LOC_Os01g22900		LOC_Os05g27930	OsDREB2B
434	LOC_Os07g37560		LOC_Os03g23030	OsAPT1
435	LOC_Os01g57962		LOC_Os06g06750	OsMADS5
436	LOC_Os04g57690		LOC_Os05g27930	OsDREB2B
437	LOC_Os01g57962		LOC_Os01g68870	OsMSP1
438	LOC_Os01g22900		LOC_Os01g68870	OsMSP1
439	LOC_Os06g02028		LOC_Os05g27930	OsDREB2B
440	LOC_Os10g35010		LOC_Os06g48950	OsARF19
441	LOC_Os10g35010		LOC_Os05g27930	OsDREB2B
442	LOC_Os04g57490	OsCP1	LOC_Os11g05130
443	LOC_Os04g57490	OsCP1	LOC_Os04g12110
444	LOC_Os04g57440		LOC_Os05g27930	OsDREB2B
445	LOC_Os01g22870		LOC_Os06g48950	OsARF19
446	LOC_Os02g18180		LOC_Os05g27930	OsDREB2B
447	LOC_Os01g57958		LOC_Os06g48950	OsARF19
448	LOC_Os12g42876		LOC_Os05g27930	OsDREB2B
449	LOC_Os03g61760	OsSPL6	LOC_Os07g34020
450	LOC_Os03g61760	OsSPL6	LOC_Os05g02580
451	LOC_Os06g01670		LOC_Os05g27930	OsDREB2B
452	LOC_Os12g20410		LOC_Os06g06090	OsMAPK6
453	LOC_Os07g13170	OsSNB	LOC_Os12g43560
454	LOC_Os01g22520		LOC_Os06g48950	OsARF19
455	LOC_Os06g01630		LOC_Os06g48950	OsARF19
456	LOC_Os12g20150		LOC_Os07g25710	OsPHR2
457	LOC_Os03g06410	SPL3	LOC_Os09g20350
458	LOC_Os02g17970		LOC_Os05g27930	OsDREB2B
459	LOC_Os03g06410	SPL3	LOC_Os01g67250
460	LOC_Os06g01460		LOC_Os05g27930	OsDREB2B
461	LOC_Os04g56710		LOC_Os04g57610	OsARF12
462	LOC_Os01g22352		LOC_Os08g39080	OsPEX5
463	LOC_Os08g39890	OsSPL14	LOC_Os04g25750
464	LOC_Os10g33900		LOC_Os06g48950	OsARF19
465	LOC_Os06g01090		LOC_Os07g25710	OsPHR2
466	LOC_Os09g33500		LOC_Os03g13810	OsPE
467	LOC_Os02g17500		LOC_Os01g45190	OsRH2
468	LOC_Os08g39630		LOC_Os01g55094	AMD1
469	LOC_Os06g06090	OsMAPK6	LOC_Os04g52290
470	LOC_Os01g21960		LOC_Os08g39080	OsPEX5
471	LOC_Os03g05980		LOC_Os06g06090	OsMAPK6
472	LOC_Os01g57945		LOC_Os06g06090	OsMAPK6
473	LOC_Os03g60710	OsRLCK118	LOC_Os02g39190
474	LOC_Os04g56510		LOC_Os05g27930	OsDREB2B
475	LOC_Os10g33630		LOC_Os07g25710	OsPHR2
476	LOC_Os05g51710		LOC_Os03g13810	OsPE
477	LOC_Os10g33370	SD38	LOC_Os02g30310
478	LOC_Os05g51670	OsUGE1	LOC_Os01g43630
479	LOC_Os10g33250	Wda1	LOC_Os03g37970
480	LOC_Os04g38330		LOC_Os03g13810	OsPE
481	LOC_Os04g56020		LOC_Os06g06090	OsMAPK6
482	LOC_Os02g16220		LOC_Os01g40630	LOG
483	LOC_Os07g11290		LOC_Os05g27930	OsDREB2B
484	LOC_Os08g39300		LOC_Os06g08380	GSL5
485	LOC_Os12g19381		LOC_Os05g27930	OsDREB2B
486	LOC_Os10g32990		LOC_Os03g13810	OsPE
487	LOC_Os07g11150		LOC_Os05g27930	OsDREB2B
488	LOC_Os04g55920	OsJAZ1	LOC_Os11g30520
489	LOC_Os10g32980	OsCesA7	LOC_Os11g29710
490	LOC_Os04g55920	OsJAZ1	LOC_Os11g07040
491	LOC_Os04g55920	OsJAZ1	LOC_Os09g30454
492	LOC_Os05g51480	OsDDB1	LOC_Os11g05130
493	LOC_Os02g16000		LOC_Os06g48950	OsARF19
494	LOC_Os05g51480	OsDDB1	LOC_Os04g54410
495	LOC_Os04g55920	OsJAZ1	LOC_Os05g49180
496	LOC_Os05g51480	OsDDB1	LOC_Os03g02700
497	LOC_Os04g55920	OsJAZ1	LOC_Os01g72200
498	LOC_Os05g51480	OsDDB1	LOC_Os02g39190
499	LOC_Os08g39150		LOC_Os07g25710	OsPHR2
500	LOC_Os01g57550		LOC_Os05g27930	OsDREB2B
501	LOC_Os05g51340		LOC_Os06g06750	OsMADS5
502	LOC_Os03g05740		LOC_Os07g25710	OsPHR2
503	LOC_Os07g10770		LOC_Os05g27930	OsDREB2B
504	LOC_Os11g43140		LOC_Os05g27930	OsDREB2B
505	LOC_Os12g41210		LOC_Os03g13810	OsPE
506	LOC_Os02g15810		LOC_Os05g27930	OsDREB2B
507	LOC_Os07g10600		LOC_Os06g48950	OsARF19
508	LOC_Os02g15660		LOC_Os06g48950	OsARF19
509	LOC_Os02g15660		LOC_Os05g27930	OsDREB2B
510	LOC_Os03g05720		LOC_Os05g27930	OsDREB2B
511	LOC_Os07g10495		LOC_Os06g48950	OsARF19
512	LOC_Os05g50890	OsJar1	LOC_Os10g24270
513	LOC_Os05g50890	OsJar1	LOC_Os03g61730
514	LOC_Os10g31950		LOC_Os05g27930	OsDREB2B
515	LOC_Os08g38680		LOC_Os06g06090	OsMAPK6
516	LOC_Os10g19860		LOC_Os06g48950	OsARF19
517	LOC_Os01g56780	OsPL3	LOC_Os08g01750
518	LOC_Os07g10460		LOC_Os02g53680	OsRPA1a
519	LOC_Os05g50750		LOC_Os06g48950	OsARF19
520	LOC_Os01g56780	OsPL3	LOC_Os07g44400
521	LOC_Os02g15390		LOC_Os01g34350	OsRDR6
522	LOC_Os01g56780	OsPL3	LOC_Os02g54160
523	LOC_Os01g56780	OsPL3	LOC_Os01g66280
524	LOC_Os03g05334		LOC_Os05g27930	OsDREB2B
525	LOC_Os01g56780	OsPL3	LOC_Os01g34870
526	LOC_Os03g59320		LOC_Os05g27930	OsDREB2B
527	LOC_Os10g31650		LOC_Os08g39080	OsPEX5
528	LOC_Os05g37330		LOC_Os06g08380	GSL5
529	LOC_Os05g37330		LOC_Os05g27930	OsDREB2B
530	LOC_Os10g39200		LOC_Os06g48950	OsARF19
531	LOC_Os04g55080		LOC_Os03g19520	SRL2
532	LOC_Os02g14840		LOC_Os06g48950	OsARF19
533	LOC_Os07g09580		LOC_Os05g27930	OsDREB2B
534	LOC_Os12g17600		LOC_Os02g46450	OsPIE1
535	LOC_Os10g30750		LOC_Os05g27930	OsDREB2B
536	LOC_Os04g55030		LOC_Os06g48950	OsARF19
537	LOC_Os07g09420		LOC_Os05g27930	OsDREB2B
538	LOC_Os04g54800		LOC_Os06g48950	OsARF19
539	LOC_Os07g09210		LOC_Os04g57610	OsARF12
540	LOC_Os08g37790		LOC_Os03g19520	SRL2
541	LOC_Os03g04600		LOC_Os05g27930	OsDREB2B
542	LOC_Os10g30520		LOC_Os05g27930	OsDREB2B
543	LOC_Os03g58990		LOC_Os05g27930	OsDREB2B
544	LOC_Os01g56310		LOC_Os06g48950	OsARF19
545	LOC_Os03g58960		LOC_Os06g48950	OsARF19
546	LOC_Os05g50220		LOC_Os08g41950	OsMADS7
547	LOC_Os12g16710		LOC_Os06g48950	OsARF19
548	LOC_Os10g29720		LOC_Os02g57190	OSMYOXIB
549	LOC_Os07g08810		LOC_Os11g04740	OsGalLDH
550	LOC_Os05g49890	OsRAN2	LOC_Os08g44820
551	LOC_Os12g16220		LOC_Os09g32948	OsMADS8
552	LOC_Os03g04430		LOC_Os05g27930	OsDREB2B
553	LOC_Os05g49880		LOC_Os05g27930	OsDREB2B
554	LOC_Os02g55720		LOC_Os06g48950	OsARF19
555	LOC_Os02g13840		LOC_Os07g25710	OsPHR2
556	LOC_Os04g53490		LOC_Os06g48950	OsARF19
557	LOC_Os02g13400		LOC_Os06g48950	OsARF19
558	LOC_Os05g49830		LOC_Os07g25710	OsPHR2
559	LOC_Os07g08000	OsNek3	LOC_Os01g15640
560	LOC_Os03g57940	CKI	LOC_Os05g49800
561	LOC_Os03g57940	CKI	LOC_Os03g63750
562	LOC_Os07g07540		LOC_Os06g48950	OsARF19
563	LOC_Os03g03680		LOC_Os05g27930	OsDREB2B
564	LOC_Os01g17240		LOC_Os05g27930	OsDREB2B
565	LOC_Os03g57660	PLA3	LOC_Os12g24080
566	LOC_Os03g03610		LOC_Os01g68870	OsMSP1
567	LOC_Os07g07350		LOC_Os03g19520	SRL2
568	LOC_Os12g13209		LOC_Os05g27930	OsDREB2B
569	LOC_Os03g57040		LOC_Os05g27930	OsDREB2B
570	LOC_Os07g06970	WAF1	LOC_Os04g47180
571	LOC_Os01g17170	YGL8	LOC_Os12g16350
572	LOC_Os12g12490		LOC_Os05g27930	OsDREB2B
573	LOC_Os01g17170	YGL8	LOC_Os10g01610
574	LOC_Os03g56900		LOC_Os08g39080	OsPEX5
575	LOC_Os01g17170	YGL8	LOC_Os05g27930	OsDREB2B
576	LOC_Os07g06620	OsYAB1	LOC_Os08g35670
577	LOC_Os01g17170	YGL8	LOC_Os04g22900
578	LOC_Os03g02720		LOC_Os02g34500	DMD1
579	LOC_Os07g06620	OsYAB1	LOC_Os05g05710
580	LOC_Os01g17170	YGL8	LOC_Os03g39050
581	LOC_Os04g52940		LOC_Os06g48950	OsARF19
582	LOC_Os07g48310		LOC_Os02g46450	OsPIE1
583	LOC_Os04g52920	GSD1	LOC_Os05g35170
584	LOC_Os01g55094	AMD1	LOC_Os04g48260
585	LOC_Os01g55094	AMD1	LOC_Os02g39190
586	LOC_Os12g11750		LOC_Os06g48950	OsARF19
587	LOC_Os03g02170	STS1	LOC_Os02g54160
588	LOC_Os06g18840		LOC_Os08g41950	OsMADS7
589	LOC_Os02g12600		LOC_Os06g48950	OsARF19
590	LOC_Os04g52240	OsKS2	LOC_Os03g61620
591	LOC_Os04g52230	OsKS1	LOC_Os03g13970
592	LOC_Os08g33330		LOC_Os03g50940	OsCOX11
593	LOC_Os08g33270		LOC_Os07g25710	OsPHR2
594	LOC_Os10g23100		LOC_Os07g25710	OsPHR2
595	LOC_Os10g23100		LOC_Os04g47870	OsAGO1b
596	LOC_Os02g12480		LOC_Os01g68870	OsMSP1
597	LOC_Os06g05890		LOC_Os03g43670	OsCR4
598	LOC_Os08g32650		LOC_Os06g48950	OsARF19
599	LOC_Os01g54270		LOC_Os05g27930	OsDREB2B
600	LOC_Os03g01250		LOC_Os07g25710	OsPHR2
601	LOC_Os07g05400		LOC_Os03g50940	OsCOX11
602	LOC_Os06g31070		LOC_Os05g27930	OsDREB2B
603	LOC_Os10g22100		LOC_Os05g27930	OsDREB2B
604	LOC_Os12g10640		LOC_Os02g34500	DMD1
605	LOC_Os03g01060		LOC_Os05g27930	OsDREB2B
606	LOC_Os01g54160		LOC_Os01g68870	OsMSP1
607	LOC_Os07g05360		LOC_Os06g48950	OsARF19
608	LOC_Os05g48320		LOC_Os07g25710	OsPHR2
609	LOC_Os08g31970		LOC_Os07g25710	OsPHR2
610	LOC_Os05g48320		LOC_Os06g48950	OsARF19
611	LOC_Os01g16240		LOC_Os05g27930	OsDREB2B
612	LOC_Os01g53930	OsHXK6	LOC_Os08g07830
613	LOC_Os03g55874		LOC_Os06g06090	OsMAPK6
614	LOC_Os04g51440		LOC_Os06g48950	OsARF19
615	LOC_Os07g04910		LOC_Os05g27930	OsDREB2B
616	LOC_Os12g10580		LOC_Os06g48950	OsARF19
617	LOC_Os04g51430		LOC_Os01g63270	Pho2
618	LOC_Os02g11740		LOC_Os05g27930	OsDREB2B
619	LOC_Os12g10580		LOC_Os05g27930	OsDREB2B
620	LOC_Os01g53520		LOC_Os05g27930	OsDREB2B
621	LOC_Os08g30790		LOC_Os05g27930	OsDREB2B
622	LOC_Os10g21396		LOC_Os05g27930	OsDREB2B
623	LOC_Os04g51070	EAT1	LOC_Os08g40740
624	LOC_Os03g55240		LOC_Os06g48950	OsARF19
625	LOC_Os02g58090		LOC_Os07g25710	OsPHR2
626	LOC_Os04g50864		LOC_Os03g51970	OsGRF6
627	LOC_Os01g53250		LOC_Os08g41950	OsMADS7
628	LOC_Os07g04240		LOC_Os01g68870	OsMSP1
629	LOC_Os05g48170		LOC_Os01g68870	OsMSP1
630	LOC_Os10g21356		LOC_Os05g27930	OsDREB2B
631	LOC_Os09g12560		LOC_Os05g27930	OsDREB2B
632	LOC_Os08g14620		LOC_Os05g27930	OsDREB2B
633	LOC_Os03g19520	SRL2	LOC_Os03g37970
634	LOC_Os01g15580		LOC_Os03g19520	SRL2
635	LOC_Os08g02690		LOC_Os05g27930	OsDREB2B
636	LOC_Os05g47446	OsPDCD5	LOC_Os06g24680
637	LOC_Os04g49610		LOC_Os06g48950	OsARF19
638	LOC_Os05g47446	OsPDCD5	LOC_Os01g42490
639	LOC_Os04g49510		LOC_Os02g57190	OSMYOXIB
640	LOC_Os08g29610		LOC_Os03g51970	OsGRF6
641	LOC_Os03g53590		LOC_Os07g25710	OsPHR2
642	LOC_Os05g46720		LOC_Os06g48950	OsARF19
643	LOC_Os04g49340		LOC_Os06g48950	OsARF19
644	LOC_Os05g46660		LOC_Os05g27930	OsDREB2B
645	LOC_Os02g10350		LOC_Os06g48950	OsARF19
646	LOC_Os02g10290	OsHMA4	LOC_Os06g17440
647	LOC_Os10g26990		LOC_Os06g48950	OsARF19
648	LOC_Os02g10290	OsHMA4	LOC_Os02g55640
649	LOC_Os02g10290	OsHMA4	LOC_Os02g53990
650	LOC_Os01g15448	DPL1	LOC_Os07g46690
651	LOC_Os12g09460		LOC_Os05g27930	OsDREB2B
652	LOC_Os01g15448	DPL1	LOC_Os06g06790
653	LOC_Os12g09410		LOC_Os05g27930	OsDREB2B
654	LOC_Os04g48370	OsNRPD1a	LOC_Os08g37350
655	LOC_Os07g03210		LOC_Os02g46450	OsPIE1
656	LOC_Os06g44374		LOC_Os08g39080	OsPEX5
657	LOC_Os12g09130		LOC_Os06g48950	OsARF19
658	LOC_Os02g56550		LOC_Os02g46450	OsPIE1
659	LOC_Os07g03040		LOC_Os01g68870	OsMSP1
660	LOC_Os02g56360		LOC_Os03g13810	OsPE
661	LOC_Os12g08830		LOC_Os06g48950	OsARF19
662	LOC_Os03g53190		LOC_Os05g27930	OsDREB2B
663	LOC_Os02g09380		LOC_Os08g39080	OsPEX5
664	LOC_Os02g56320		LOC_Os06g48950	OsARF19
665	LOC_Os05g45870		LOC_Os02g49410	OsNF-YB1
666	LOC_Os10g21268		LOC_Os06g48950	OsARF19
667	LOC_Os10g21268		LOC_Os05g48640	OsRopGEF2
668	LOC_Os05g45420		LOC_Os06g48950	OsARF19
669	LOC_Os01g51430		LOC_Os06g48950	OsARF19
670	LOC_Os05g45420		LOC_Os05g27930	OsDREB2B
671	LOC_Os03g52840		LOC_Os04g57610	OsARF12
672	LOC_Os03g04410		LOC_Os06g48950	OsARF19
673	LOC_Os01g51290		LOC_Os06g48950	OsARF19
674	LOC_Os05g45350		LOC_Os03g13810	OsPE
675	LOC_Os10g21268		LOC_Os04g47870	OsAGO1b
676	LOC_Os12g08170		LOC_Os06g48950	OsARF19
677	LOC_Os02g55590		LOC_Os05g27930	OsDREB2B
678	LOC_Os05g03430	OsSIZ1	LOC_Os03g04990
679	LOC_Os05g03430	OsSIZ1	LOC_Os02g38050
680	LOC_Os05g44940		LOC_Os03g06410	SPL3
681	LOC_Os01g51190		LOC_Os06g48950	OsARF19
682	LOC_Os10g21268		LOC_Os03g61050	OsDEX1
683	LOC_Os03g52794		LOC_Os05g03430	OsSIZ1
684	LOC_Os02g55440	OsTMN11	LOC_Os03g10540
685	LOC_Os02g55440	OsTMN11	LOC_Os01g56980
686	LOC_Os01g50930		LOC_Os06g48950	OsARF19
687	LOC_Os12g07460		LOC_Os05g27930	OsDREB2B
688	LOC_Os02g55340		LOC_Os06g48950	OsARF19
689	LOC_Os12g07220		LOC_Os02g46450	OsPIE1
690	LOC_Os04g47220	OsPIP1;2	LOC_Os10g42210
691	LOC_Os04g47220	OsPIP1;2	LOC_Os02g39190
692	LOC_Os08g25570	HDA705	LOC_Os08g44820
693	LOC_Os10g21268		LOC_Os03g13810	OsPE
694	LOC_Os01g50700		LOC_Os05g27930	OsDREB2B
695	LOC_Os12g07110		LOC_Os07g25710	OsPHR2
696	LOC_Os12g24210		LOC_Os07g25710	OsPHR2
697	LOC_Os10g31000		LOC_Os05g27930	OsDREB2B
698	LOC_Os10g38206		LOC_Os02g46450	OsPIE1
699	LOC_Os02g55060		LOC_Os06g48950	OsARF19
700	LOC_Os12g24210		LOC_Os06g48950	OsARF19
701	LOC_Os03g52350		LOC_Os05g27930	OsDREB2B
702	LOC_Os02g08340		LOC_Os08g41950	OsMADS7
703	LOC_Os08g24400	OsMED14_1	LOC_Os08g01750
704	LOC_Os05g43560		LOC_Os06g06090	OsMAPK6
705	LOC_Os02g08180		LOC_Os08g39080	OsPEX5
706	LOC_Os08g24370		LOC_Os02g46450	OsPIE1
707	LOC_Os06g49040		LOC_Os05g27930	OsDREB2B
708	LOC_Os06g19470		LOC_Os05g27930	OsDREB2B
709	LOC_Os01g50490		LOC_Os06g48950	OsARF19
710	LOC_Os01g14900		LOC_Os05g27930	OsDREB2B
711	LOC_Os03g52150		LOC_Os06g48950	OsARF19
712	LOC_Os03g52130		LOC_Os07g25710	OsPHR2
713	LOC_Os12g24210		LOC_Os05g27930	OsDREB2B
714	LOC_Os02g08100	Os4CL3	LOC_Os01g47430
715	LOC_Os01g50370		LOC_Os06g48950	OsARF19
716	LOC_Os08g23440		LOC_Os05g27930	OsDREB2B
717	LOC_Os01g14810		LOC_Os05g27930	OsDREB2B
718	LOC_Os12g05110	OsPK4	LOC_Os05g39760
719	LOC_Os02g07790		LOC_Os06g48950	OsARF19
720	LOC_Os12g05110	OsPK4	LOC_Os01g47430
721	LOC_Os01g14690		LOC_Os06g48950	OsARF19
722	LOC_Os01g14670		LOC_Os06g48950	OsARF19
723	LOC_Os05g42300		LOC_Os05g27930	OsDREB2B
724	LOC_Os12g05050		LOC_Os05g27930	OsDREB2B
725	LOC_Os01g14580		LOC_Os07g25710	OsPHR2
726	LOC_Os10g21234		LOC_Os05g27930	OsDREB2B
727	LOC_Os04g46960		LOC_Os11g04740	OsGalLDH
728	LOC_Os12g04990		LOC_Os06g48950	OsARF19
729	LOC_Os03g51620		LOC_Os05g27930	OsDREB2B
730	LOC_Os10g21212		LOC_Os05g27930	OsDREB2B
731	LOC_Os02g54450		LOC_Os03g13810	OsPE
732	LOC_Os02g54280		LOC_Os07g25710	OsPHR2
733	LOC_Os05g01820		LOC_Os06g48950	OsARF19
734	LOC_Os03g51610		LOC_Os05g27930	OsDREB2B
735	LOC_Os02g54010		LOC_Os05g27930	OsDREB2B
736	LOC_Os10g21196		LOC_Os07g25710	OsPHR2
737	LOC_Os04g46960		LOC_Os07g25710	OsPHR2
738	LOC_Os10g21196		LOC_Os05g27930	OsDREB2B
739	LOC_Os04g46960		LOC_Os06g48950	OsARF19
740	LOC_Os02g53520		LOC_Os04g57610	OsARF12
741	LOC_Os08g20270	FON7	LOC_Os08g21350
742	LOC_Os08g20270	FON7	LOC_Os03g37030
743	LOC_Os12g03822	RIP1	LOC_Os12g43100
744	LOC_Os04g46960		LOC_Os05g27930	OsDREB2B
745	LOC_Os12g03822	RIP1	LOC_Os10g42210
746	LOC_Os12g03822	RIP1	LOC_Os09g29370
747	LOC_Os05g41210		LOC_Os05g27930	OsDREB2B
748	LOC_Os01g13200		LOC_Os08g41950	OsMADS7
749	LOC_Os12g03822	RIP1	LOC_Os03g31070
750	LOC_Os12g03822	RIP1	LOC_Os01g15640
751	LOC_Os01g49000	DGL1	LOC_Os01g59850
752	LOC_Os04g46960		LOC_Os04g57610	OsARF12
753	LOC_Os05g41060		LOC_Os05g27930	OsDREB2B
754	LOC_Os03g50780	TIP3	LOC_Os08g01750
755	LOC_Os03g50780	TIP3	LOC_Os01g15640
756	LOC_Os12g24210		LOC_Os01g56780	OsPL3
757	LOC_Os10g20480		LOC_Os06g48950	OsARF19
758	LOC_Os03g50490	OsGS1;3; OsGLN1;3	LOC_Os01g71860
759	LOC_Os08g19610		LOC_Os05g27930	OsDREB2B
760	LOC_Os01g48490		LOC_Os06g48950	OsARF19
761	LOC_Os08g42690		LOC_Os05g27930	OsDREB2B
762	LOC_Os12g03060		LOC_Os05g27930	OsDREB2B
763	LOC_Os01g12890	DFO1	LOC_Os08g42690
764	LOC_Os03g58970		LOC_Os05g27930	OsDREB2B
765	LOC_Os05g40520		LOC_Os07g25710	OsPHR2
766	LOC_Os10g19110		LOC_Os05g27930	OsDREB2B
767	LOC_Os12g02560		LOC_Os06g48950	OsARF19
768	LOC_Os10g17970		LOC_Os01g68870	OsMSP1
769	LOC_Os03g49660		LOC_Os06g48950	OsARF19
770	LOC_Os01g12490	OsYUCCA4	LOC_Os09g03500
771	LOC_Os01g12490	OsYUCCA4	LOC_Os04g37540
772	LOC_Os02g52420		LOC_Os06g48950	OsARF19
773	LOC_Os04g46960		LOC_Os02g46450	OsPIE1
774	LOC_Os03g49630		LOC_Os05g27930	OsDREB2B
775	LOC_Os02g52340	OsMADS22	LOC_Os01g70130
776	LOC_Os02g52290		LOC_Os08g39080	OsPEX5
777	LOC_Os11g39020		LOC_Os03g13810	OsPE
778	LOC_Os01g12400		LOC_Os05g27930	OsDREB2B
779	LOC_Os05g38880		LOC_Os07g25710	OsPHR2
780	LOC_Os05g38880		LOC_Os03g13810	OsPE
781	LOC_Os07g01904		LOC_Os06g48950	OsARF19
782	LOC_Os11g39020		LOC_Os01g68870	OsMSP1
783	LOC_Os12g01355		LOC_Os05g27930	OsDREB2B
784	LOC_Os08g16320		LOC_Os06g06750	OsMADS5
785	LOC_Os03g01710		LOC_Os01g68870	OsMSP1
786	LOC_Os07g01820	OsMADS15	LOC_Os02g55720
787	LOC_Os07g01820	OsMADS15	LOC_Os02g26294
788	LOC_Os02g05340		LOC_Os06g48950	OsARF19
789	LOC_Os05g38610		LOC_Os08g39080	OsPEX5
790	LOC_Os08g15460		LOC_Os06g48950	OsARF19
791	LOC_Os04g46920		LOC_Os06g48950	OsARF19
792	LOC_Os02g05250		LOC_Os05g27930	OsDREB2B
793	LOC_Os01g11900	OsROS1	LOC_Os11g06010
794	LOC_Os01g11900	OsROS1	LOC_Os04g58110
795	LOC_Os01g47340		LOC_Os05g27930	OsDREB2B
796	LOC_Os01g11900	OsROS1	LOC_Os02g04810
797	LOC_Os03g09220		LOC_Os06g48950	OsARF19
798	LOC_Os07g01114		LOC_Os05g27930	OsDREB2B
799	LOC_Os05g37700		LOC_Os06g48950	OsARF19
800	LOC_Os11g47330	EDT1	LOC_Os07g09740
801	LOC_Os01g11260		LOC_Os07g25710	OsPHR2
802	LOC_Os11g47330	EDT1	LOC_Os06g23460
803	LOC_Os11g47330	EDT1	LOC_Os03g08270
804	LOC_Os08g15296		LOC_Os07g25710	OsPHR2
805	LOC_Os10g11530		LOC_Os02g46450	OsPIE1
806	LOC_Os03g09220		LOC_Os01g68870	OsMSP1
807	LOC_Os11g47330	EDT1	LOC_Os02g50480
808	LOC_Os02g57190	OSMYOXIB	LOC_Os11g41890
809	LOC_Os08g15296		LOC_Os06g48950	OsARF19
810	LOC_Os05g37690	OsCOI1b	LOC_Os11g28230
811	LOC_Os02g57190	OSMYOXIB	LOC_Os03g56540
812	LOC_Os07g01060		LOC_Os03g51970	OsGRF6
813	LOC_Os05g37690	OsCOI1b	LOC_Os09g38790
814	LOC_Os02g57190	OSMYOXIB	LOC_Os01g47430
815	LOC_Os02g51350		LOC_Os02g46450	OsPIE1
816	LOC_Os03g48040	OsFdC2	LOC_Os02g54160
817	LOC_Os05g37690	OsCOI1b	LOC_Os05g27930	OsDREB2B
818	LOC_Os05g37690	OsCOI1b	LOC_Os03g08270
819	LOC_Os05g37690	OsCOI1b	LOC_Os02g14730
820	LOC_Os01g11040	TUT1	LOC_Os12g40520
821	LOC_Os11g46950		LOC_Os06g48950	OsARF19
822	LOC_Os01g11040	TUT1	LOC_Os06g50630
823	LOC_Os01g47290		LOC_Os02g57190	OSMYOXIB
824	LOC_Os01g11040	TUT1	LOC_Os06g02510
825	LOC_Os08g15292		LOC_Os05g27930	OsDREB2B
826	LOC_Os06g08380	GSL5	LOC_Os02g09340
827	LOC_Os02g04650		LOC_Os10g34430	OsDCL3b
828	LOC_Os10g11140	OspPGM	LOC_Os06g27770
829	LOC_Os01g47080	OsPK6	LOC_Os09g03500
830	LOC_Os01g47080	OsPK6	LOC_Os07g31510
831	LOC_Os02g51200		LOC_Os06g48950	OsARF19
832	LOC_Os10g11140	OspPGM	LOC_Os04g33780
833	LOC_Os01g11000		LOC_Os06g48950	OsARF19
834	LOC_Os01g47080	OsPK6	LOC_Os03g46860
835	LOC_Os10g11140	OspPGM	LOC_Os03g37970
836	LOC_Os11g45930		LOC_Os10g42430	OsMYC2
837	LOC_Os04g45960		LOC_Os06g48950	OsARF19
838	LOC_Os01g47080	OsPK6	LOC_Os01g53720
839	LOC_Os04g45960		LOC_Os05g27930	OsDREB2B
840	LOC_Os01g10890		LOC_Os06g48950	OsARF19
841	LOC_Os05g37170		LOC_Os06g48950	OsARF19
842	LOC_Os11g45770		LOC_Os08g41950	OsMADS7
843	LOC_Os01g10870		LOC_Os05g27930	OsDREB2B
844	LOC_Os06g51220		LOC_Os02g46450	OsPIE1
845	LOC_Os02g51100		LOC_Os07g25710	OsPHR2
846	LOC_Os10g10360	OsLSR	LOC_Os08g23730
847	LOC_Os06g51180		LOC_Os02g46450	OsPIE1
848	LOC_Os11g45580		LOC_Os04g57490	OsCP1
849	LOC_Os05g35170		LOC_Os08g41950	OsMADS7
850	LOC_Os10g10170		LOC_Os03g43670	OsCR4
851	LOC_Os06g51029		LOC_Os03g21240	OsPHR1
852	LOC_Os08g14580		LOC_Os05g27930	OsDREB2B
853	LOC_Os07g34589		LOC_Os05g27930	OsDREB2B
854	LOC_Os04g44924		LOC_Os01g68870	OsMSP1
855	LOC_Os06g50380		LOC_Os02g46450	OsPIE1
856	LOC_Os05g35530		LOC_Os06g48950	OsARF19
857	LOC_Os01g10400		LOC_Os05g27930	OsDREB2B
858	LOC_Os03g51970	OsGRF6	LOC_Os06g40600
859	LOC_Os05g34790		LOC_Os11g19060	BBM1
860	LOC_Os04g44070		LOC_Os05g27930	OsDREB2B
861	LOC_Os01g45274		LOC_Os03g51970	OsGRF6
862	LOC_Os03g44800		LOC_Os05g27930	OsDREB2B
863	LOC_Os05g31040	OsCKX9	LOC_Os03g03660
864	LOC_Os01g45190	OsRH2	LOC_Os03g27460
865	LOC_Os03g44710		LOC_Os05g31040	OsCKX9
866	LOC_Os04g43730		LOC_Os05g27930	OsDREB2B
867	LOC_Os01g45020		LOC_Os02g46450	OsPIE1
868	LOC_Os03g44620		LOC_Os05g27930	OsDREB2B
869	LOC_Os06g49450	OsMTOPVIB	LOC_Os12g43560
870	LOC_Os01g44250		LOC_Os08g39080	OsPEX5
871	LOC_Os08g13530		LOC_Os05g27930	OsDREB2B
872	LOC_Os11g43040		LOC_Os08g39080	OsPEX5
873	LOC_Os02g49800		LOC_Os03g13810	OsPE
874	LOC_Os11g42890		LOC_Os03g19520	SRL2
875	LOC_Os05g38590		LOC_Os06g48950	OsARF19
876	LOC_Os02g49520		LOC_Os05g27930	OsDREB2B
877	LOC_Os05g38590		LOC_Os03g13810	OsPE
878	LOC_Os03g43990	GRP162	LOC_Os11g06010
879	LOC_Os02g49320		LOC_Os02g34500	DMD1
880	LOC_Os08g12830		LOC_Os06g48950	OsARF19
881	LOC_Os10g05810		LOC_Os06g48950	OsARF19
882	LOC_Os02g03330	OsLIL3	LOC_Os11g36020
883	LOC_Os02g03330	OsLIL3	LOC_Os09g29370
884	LOC_Os01g09320		LOC_Os07g41360	OsUAM3
885	LOC_Os02g03330	OsLIL3	LOC_Os03g37970
886	LOC_Os02g03330	OsLIL3	LOC_Os02g39190
887	LOC_Os02g03330	OsLIL3	LOC_Os01g35410
888	LOC_Os11g41910		LOC_Os06g48950	OsARF19
889	LOC_Os10g05410		LOC_Os05g27930	OsDREB2B
890	LOC_Os08g10600	SPL29	LOC_Os12g43560
891	LOC_Os08g10600	SPL29	LOC_Os12g07820
892	LOC_Os08g10600	SPL29	LOC_Os07g48700
893	LOC_Os02g02890	OsCYP2	LOC_Os02g46450	OsPIE1
894	LOC_Os08g10600	SPL29	LOC_Os03g55130
895	LOC_Os04g42580		LOC_Os11g18170	OsGPX5
896	LOC_Os08g10600	SPL29	LOC_Os02g39190
897	LOC_Os10g04290		LOC_Os05g27930	OsDREB2B
898	LOC_Os08g10300		LOC_Os02g46450	OsPIE1
899	LOC_Os02g02830		LOC_Os05g27930	OsDREB2B
900	LOC_Os02g48110		LOC_Os05g27930	OsDREB2B
901	LOC_Os04g42380		LOC_Os05g27930	OsDREB2B
902	LOC_Os08g10020		LOC_Os06g48950	OsARF19
903	LOC_Os11g40140		LOC_Os01g68870	OsMSP1
904	LOC_Os07g26440		LOC_Os05g27930	OsDREB2B
905	LOC_Os10g03320		LOC_Os08g39080	OsPEX5
906	LOC_Os10g03320		LOC_Os05g27930	OsDREB2B
907	LOC_Os05g33090		LOC_Os06g06750	OsMADS5
908	LOC_Os11g04740	OsGalLDH	LOC_Os12g04520
909	LOC_Os01g08430		LOC_Os11g04740	OsGalLDH
910	LOC_Os02g47800		LOC_Os06g48950	OsARF19
911	LOC_Os04g42130		LOC_Os05g27930	OsDREB2B
912	LOC_Os01g08430		LOC_Os05g27930	OsDREB2B
913	LOC_Os05g32850	OsCBSDUF1	LOC_Os07g31420
914	LOC_Os01g42880		LOC_Os05g27930	OsDREB2B
915	LOC_Os05g32850	OsCBSDUF1	LOC_Os04g42840
916	LOC_Os08g09250		LOC_Os05g27930	OsDREB2B
917	LOC_Os06g45560		LOC_Os05g27930	OsDREB2B
918	LOC_Os06g45510		LOC_Os06g48950	OsARF19
919	LOC_Os11g38360		LOC_Os01g66030	OsMADS2
920	LOC_Os06g11290		LOC_Os05g27930	OsDREB2B
921	LOC_Os11g38270	FON4	LOC_Os09g28280
922	LOC_Os03g46860		LOC_Os05g27930	OsDREB2B
923	LOC_Os01g42340		LOC_Os05g27930	OsDREB2B
924	LOC_Os03g39740		LOC_Os06g06750	OsMADS5
925	LOC_Os11g38210		LOC_Os06g48950	OsARF19
926	LOC_Os05g32140	OsSQD1	LOC_Os12g43560
927	LOC_Os03g39310		LOC_Os07g25710	OsPHR2
928	LOC_Os05g32140	OsSQD1	LOC_Os10g38402
929	LOC_Os08g08960		LOC_Os05g27930	OsDREB2B
930	LOC_Os05g32140	OsSQD1	LOC_Os02g37780
931	LOC_Os08g08210	SDG701	LOC_Os08g14730
932	LOC_Os03g37930		LOC_Os06g48950	OsARF19
933	LOC_Os11g36860		LOC_Os05g27930	OsDREB2B
934	LOC_Os07g04220		LOC_Os08g39080	OsPEX5
935	LOC_Os11g36440	OsCRTISO	LOC_Os03g31070
936	LOC_Os09g39400	OsAHP2	LOC_Os09g35710
937	LOC_Os04g40350		LOC_Os06g48950	OsARF19
938	LOC_Os09g39400	OsAHP2	LOC_Os01g68870	OsMSP1
939	LOC_Os05g30900		LOC_Os06g48950	OsARF19
940	LOC_Os08g29080		LOC_Os06g06750	OsMADS5
941	LOC_Os04g40290	CRC1	LOC_Os03g53280
942	LOC_Os08g29080		LOC_Os06g06090	OsMAPK6
943	LOC_Os03g37490		LOC_Os06g48950	OsARF19
944	LOC_Os08g29080		LOC_Os05g27930	OsDREB2B
945	LOC_Os01g41250		LOC_Os05g27930	OsDREB2B
946	LOC_Os07g04220		LOC_Os07g25710	OsPHR2
947	LOC_Os02g46510		LOC_Os01g55094	AMD1
948	LOC_Os06g43670		LOC_Os06g48950	OsARF19
949	LOC_Os07g04220		LOC_Os06g48950	OsARF19
950	LOC_Os01g40630	LOG	LOC_Os11g05130
951	LOC_Os01g40630	LOG	LOC_Os04g55970
952	LOC_Os01g40630	LOG	LOC_Os04g52290
953	LOC_Os09g38850	OsDEES1	LOC_Os09g32532
954	LOC_Os11g35590		LOC_Os06g48950	OsARF19
955	LOC_Os08g06480	OsLIS-L1	LOC_Os02g30310
956	LOC_Os06g43660		LOC_Os05g03430	OsSIZ1
957	LOC_Os03g36750		LOC_Os05g27930	OsDREB2B
958	LOC_Os09g38640		LOC_Os08g41950	OsMADS7
959	LOC_Os02g46130		LOC_Os05g27930	OsDREB2B
960	LOC_Os04g39560		LOC_Os07g25710	OsPHR2
961	LOC_Os04g39560		LOC_Os03g13810	OsPE
962	LOC_Os08g29080		LOC_Os01g68870	OsMSP1
963	LOC_Os09g38520	OsCYBDOMG1	LOC_Os02g30310
964	LOC_Os07g04220		LOC_Os05g27930	OsDREB2B
965	LOC_Os09g38520	OsCYBDOMG1	LOC_Os01g59850
966	LOC_Os07g04220		LOC_Os04g57610	OsARF12
967	LOC_Os08g06180		LOC_Os06g48950	OsARF19
968	LOC_Os06g43120	DCM1	LOC_Os12g37970
969	LOC_Os06g43120	DCM1	LOC_Os10g39420
970	LOC_Os06g43120	DCM1	LOC_Os04g57440
971	LOC_Os02g45690		LOC_Os05g27930	OsDREB2B
972	LOC_Os06g43120	DCM1	LOC_Os02g54160
973	LOC_Os06g43120	DCM1	LOC_Os02g12880
974	LOC_Os08g06110		LOC_Os07g25710	OsPHR2
975	LOC_Os09g38300		LOC_Os07g25710	OsPHR2
976	LOC_Os01g39680	SaM	LOC_Os09g20350
977	LOC_Os01g39680	SaM	LOC_Os02g39190
978	LOC_Os02g45600		LOC_Os06g48950	OsARF19
979	LOC_Os09g38300		LOC_Os06g48950	OsARF19
980	LOC_Os03g20780		LOC_Os05g27930	OsDREB2B
981	LOC_Os02g45570	OsGRF10	LOC_Os02g18280
982	LOC_Os01g07400		LOC_Os06g48950	OsARF19
983	LOC_Os07g04220		LOC_Os03g51970	OsGRF6
984	LOC_Os06g42450		LOC_Os05g27930	OsDREB2B
985	LOC_Os02g45010		LOC_Os01g68870	OsMSP1
986	LOC_Os01g07310		LOC_Os08g41950	OsMADS7
987	LOC_Os03g33819		LOC_Os08g39080	OsPEX5
988	LOC_Os06g41730	OsARID3	LOC_Os02g54160
989	LOC_Os01g38950		LOC_Os06g48950	OsARF19
990	LOC_Os08g04840		LOC_Os05g27930	OsDREB2B
991	LOC_Os05g29030		LOC_Os08g39080	OsPEX5
992	LOC_Os11g33240		LOC_Os06g48950	OsARF19
993	LOC_Os06g51310	OsAGO1d	LOC_Os06g48950	OsARF19
994	LOC_Os01g38670	OsMST8	LOC_Os03g04990
995	LOC_Os05g05860		LOC_Os06g48950	OsARF19
996	LOC_Os08g04620		LOC_Os03g13810	OsPE
997	LOC_Os04g38480		LOC_Os05g27930	OsDREB2B
998	LOC_Os09g38030	OsUgp1	LOC_Os04g48260
999	LOC_Os06g41050		LOC_Os06g51310	OsAGO1d
1000	LOC_Os09g38030	OsUgp1	LOC_Os03g39050
1001	LOC_Os01g07110	OsBRCA2	LOC_Os09g32040
1002	LOC_Os01g07110	OsBRCA2	LOC_Os06g17440
1003	LOC_Os05g29030		LOC_Os07g25710	OsPHR2
1004	LOC_Os08g04460		LOC_Os09g10850	OsMFS1
1005	LOC_Os05g29030		LOC_Os06g48950	OsARF19
1006	LOC_Os03g32580	OsI-BAK1	LOC_Os07g48420
1007	LOC_Os08g10310		LOC_Os03g13810	OsPE
1008	LOC_Os03g32580	OsI-BAK1	LOC_Os03g63280
1009	LOC_Os11g31890		LOC_Os06g48950	OsARF19
1010	LOC_Os05g29030		LOC_Os05g27930	OsDREB2B
1011	LOC_Os09g37280		LOC_Os06g48950	OsARF19
1012	LOC_Os02g44100		LOC_Os06g48950	OsARF19
1013	LOC_Os12g02130		LOC_Os06g21330	NULL
1014	LOC_Os02g44100		LOC_Os05g27930	OsDREB2B
1015	LOC_Os11g30390		LOC_Os06g06750	OsMADS5
1016	LOC_Os01g45750		LOC_Os05g27930	OsDREB2B
1017	LOC_Os08g02070	OsMADS26	LOC_Os11g06010
1018	LOC_Os07g04220		LOC_Os01g11900	OsROS1
1019	LOC_Os11g29790		LOC_Os01g59660	OsGAmyb
1020	LOC_Os07g25710	OsPHR2	LOC_Os10g42210
1021	LOC_Os07g25710	OsPHR2	LOC_Os08g01750
1022	LOC_Os07g25710	OsPHR2	LOC_Os07g25710	OsPHR2
1023	LOC_Os07g25710	OsPHR2	LOC_Os05g49180
1024	LOC_Os07g25710	OsPHR2	LOC_Os03g20780
1025	LOC_Os09g36450		LOC_Os05g27930	OsDREB2B
1026	LOC_Os07g25710	OsPHR2	LOC_Os01g25450
1027	LOC_Os11g29340		LOC_Os08g39080	OsPEX5
1028	LOC_Os07g25710	OsPHR2	LOC_Os01g13690
1029	LOC_Os01g05870		LOC_Os07g25710	OsPHR2
1030	LOC_Os04g35920		LOC_Os05g27930	OsDREB2B
1031	LOC_Os02g02020	OsCPPR1	LOC_Os12g16520
1032	LOC_Os05g29030		LOC_Os02g46450	OsPIE1
1033	LOC_Os11g29190		LOC_Os05g27930	OsDREB2B
1034	LOC_Os06g15420		LOC_Os06g08380	GSL5
1035	LOC_Os08g01180		LOC_Os05g27930	OsDREB2B
1036	LOC_Os07g49470		LOC_Os08g39080	OsPEX5
1037	LOC_Os09g36070		LOC_Os06g06090	OsMAPK6
1038	LOC_Os07g49340		LOC_Os02g34500	DMD1
1039	LOC_Os02g43130		LOC_Os06g48950	OsARF19
1040	LOC_Os07g49310		LOC_Os07g25710	OsPHR2
1041	LOC_Os12g44320		LOC_Os01g01484	OsDET1
1042	LOC_Os04g35210		LOC_Os02g46450	OsPIE1
1043	LOC_Os02g01360	OsHLS1	LOC_Os11g35030
1044	LOC_Os01g05650		LOC_Os06g48950	OsARF19
1045	LOC_Os02g01360	OsHLS1	LOC_Os03g08430
1046	LOC_Os05g28960		LOC_Os01g66030	OsMADS2
1047	LOC_Os09g35970		LOC_Os01g68870	OsMSP1
1048	LOC_Os07g48960		LOC_Os05g27930	OsDREB2B
1049	LOC_Os05g28500		LOC_Os06g48950	OsARF19
1050	LOC_Os02g01180		LOC_Os06g48950	OsARF19
1051	LOC_Os04g34450		LOC_Os05g27930	OsDREB2B
1052	LOC_Os09g35730		LOC_Os01g68870	OsMSP1
1053	LOC_Os02g01070	DPW3	LOC_Os03g08460
1054	LOC_Os12g43720		LOC_Os01g68870	OsMSP1
1055	LOC_Os11g25640		LOC_Os05g27930	OsDREB2B
1056	LOC_Os06g38550		LOC_Os05g27930	OsDREB2B
1057	LOC_Os09g34280		LOC_Os07g25710	OsPHR2
1058	LOC_Os05g28090		LOC_Os07g25710	OsPHR2
1059	LOC_Os04g33570	RCN4	LOC_Os03g49170
1060	LOC_Os12g43340		LOC_Os06g48950	OsARF19
1061	LOC_Os06g38270		LOC_Os05g27930	OsDREB2B
1062	LOC_Os02g42314		LOC_Os06g48950	OsARF19
1063	LOC_Os05g27940		LOC_Os06g48950	OsARF19
1064	LOC_Os01g74160		LOC_Os05g27930	OsDREB2B
1065	LOC_Os02g42220		LOC_Os02g57190	OSMYOXIB
1066	LOC_Os11g24540		LOC_Os06g48950	OsARF19
1067	LOC_Os07g48100		LOC_Os05g27930	OsDREB2B
1068	LOC_Os01g05420		LOC_Os05g27930	OsDREB2B
1069	LOC_Os11g24450		LOC_Os05g27930	OsDREB2B
1070	LOC_Os09g33930	OsPFT/OsPGGT I-α	LOC_Os05g49180
1071	LOC_Os12g42760		LOC_Os05g27930	OsDREB2B
1072	LOC_Os06g37364		LOC_Os08g41950	OsMADS7
1073	LOC_Os09g32952		LOC_Os06g48950	OsARF19
1074	LOC_Os02g04640		LOC_Os02g42910	OsSHOC1
1075	LOC_Os04g32470		LOC_Os08g39080	OsPEX5
1076	LOC_Os07g47201		LOC_Os05g27930	OsDREB2B
1077	LOC_Os01g05030		LOC_Os06g48950	OsARF19
1078	LOC_Os04g32470		LOC_Os07g25710	OsPHR2
1079	LOC_Os12g42230		LOC_Os06g48950	OsARF19
1080	LOC_Os07g46790	OsDPE2	LOC_Os08g41070
1081	LOC_Os07g46790	OsDPE2	LOC_Os07g46790	OsDPE2
1082	LOC_Os07g46790	OsDPE2	LOC_Os04g22900
1083	LOC_Os01g73530		LOC_Os06g48950	OsARF19
1084	LOC_Os07g46790	OsDPE2	LOC_Os03g47610
1085	LOC_Os07g46790	OsDPE2	LOC_Os01g47430
1086	LOC_Os02g40880		LOC_Os06g48950	OsARF19
1087	LOC_Os06g36990		LOC_Os05g27930	OsDREB2B
1088	LOC_Os12g42020	OsPID	LOC_Os12g02440
1089	LOC_Os12g41950	OsARF25	LOC_Os06g09390
1090	LOC_Os05g25450		LOC_Os03g21240	OsPHR1
1091	LOC_Os07g46590		LOC_Os05g27930	OsDREB2B
1092	LOC_Os11g22430		LOC_Os01g68870	OsMSP1
1093	LOC_Os11g22120		LOC_Os06g48950	OsARF19
1094	LOC_Os11g29710		LOC_Os07g25710	OsPHR2
1095	LOC_Os11g21920		LOC_Os05g27930	OsDREB2B
1096	LOC_Os08g08840	OsGPT1	LOC_Os12g02440
1097	LOC_Os08g08840	OsGPT1	LOC_Os05g27930	OsDREB2B
1098	LOC_Os08g08840	OsGPT1	LOC_Os03g03660
1099	LOC_Os04g32050		LOC_Os02g46450	OsPIE1
1100	LOC_Os09g31300		LOC_Os06g48950	OsARF19
1101	LOC_Os07g46460	Fd-GOGAT1	LOC_Os11g16390
1102	LOC_Os07g46460	Fd-GOGAT1	LOC_Os09g29370
1103	LOC_Os08g08840	OsGPT1	LOC_Os02g30310
1104	LOC_Os07g46460	Fd-GOGAT1	LOC_Os04g52290
1105	LOC_Os08g08840	OsGPT1	LOC_Os02g04480
1106	LOC_Os07g46460	Fd-GOGAT1	LOC_Os02g39630
1107	LOC_Os09g31031	UbL404	LOC_Os11g06010
1108	LOC_Os07g46410		LOC_Os06g06090	OsMAPK6
1109	LOC_Os01g04190		LOC_Os06g48950	OsARF19
1110	LOC_Os06g36090		LOC_Os06g48950	OsARF19
1111	LOC_Os09g26940		LOC_Os02g46450	OsPIE1
1112	LOC_Os06g35780		LOC_Os04g47220	OsPIP1;2
1113	LOC_Os06g35540		LOC_Os05g27930	OsDREB2B
1114	LOC_Os07g46360	OsGly I	LOC_Os06g05100
1115	LOC_Os07g46360	OsGly I	LOC_Os01g51840
1116	LOC_Os07g46330		LOC_Os05g27930	OsDREB2B
1117	LOC_Os03g25270		LOC_Os06g48950	OsARF19
1118	LOC_Os11g18510		LOC_Os06g48950	OsARF19
1119	LOC_Os06g34230		LOC_Os01g68870	OsMSP1
1120	LOC_Os01g73140		LOC_Os08g39080	OsPEX5
1121	LOC_Os11g17780		LOC_Os05g27930	OsDREB2B
1122	LOC_Os09g29840		LOC_Os02g57190	OSMYOXIB
1123	LOC_Os04g31320		LOC_Os06g08290	AID1
1124	LOC_Os01g73140		LOC_Os06g48950	OsARF19
1125	LOC_Os02g57650		LOC_Os08g39080	OsPEX5
1126	LOC_Os05g24150		LOC_Os06g48950	OsARF19
1127	LOC_Os07g45330		LOC_Os05g27930	OsDREB2B
1128	LOC_Os02g57650		LOC_Os01g68870	OsMSP1
1129	LOC_Os11g16610		LOC_Os06g48950	OsARF19
1130	LOC_Os07g45194	qHMS7-ORF3	LOC_Os07g48700
1131	LOC_Os07g45194	qHMS7-ORF3	LOC_Os02g39190
1132	LOC_Os05g23810		LOC_Os06g48950	OsARF19
1133	LOC_Os03g24070		LOC_Os06g06750	OsMADS5
1134	LOC_Os02g39640		LOC_Os05g27930	OsDREB2B
1135	LOC_Os05g23670		LOC_Os04g57610	OsARF12
1136	LOC_Os02g39620		LOC_Os05g27930	OsDREB2B
1137	LOC_Os12g39320		LOC_Os12g38460	MEL2
1138	LOC_Os07g44740		LOC_Os05g27930	OsDREB2B
1139	LOC_Os09g29380		LOC_Os01g68870	OsMSP1
1140	LOC_Os11g15190		LOC_Os07g25710	OsPHR2
1141	LOC_Os03g24000		LOC_Os05g27930	OsDREB2B
1142	LOC_Os11g15130		LOC_Os05g27930	OsDREB2B
1143	LOC_Os01g31110		LOC_Os08g41950	OsMADS7
1144	LOC_Os01g31110		LOC_Os08g39080	OsPEX5
1145	LOC_Os11g14950		LOC_Os07g25710	OsPHR2
1146	LOC_Os04g29300		LOC_Os05g27930	OsDREB2B
1147	LOC_Os03g23030	OsAPT1	LOC_Os01g72480
1148	LOC_Os03g22900	CHR732	LOC_Os09g29370
1149	LOC_Os01g31110		LOC_Os08g08840	OsGPT1
1150	LOC_Os06g30310	OsGWD1	LOC_Os06g49530
1151	LOC_Os09g28680		LOC_Os05g27930	OsDREB2B
1152	LOC_Os09g25490	OsCesA9	LOC_Os08g01750
1153	LOC_Os03g22830		LOC_Os06g48950	OsARF19
1154	LOC_Os09g25490	OsCesA9	LOC_Os02g45310
1155	LOC_Os09g25490	OsCesA9	LOC_Os02g39190
1156	LOC_Os09g25490	OsCesA9	LOC_Os01g41630
1157	LOC_Os07g44090		LOC_Os05g27930	OsDREB2B
1158	LOC_Os01g31110		LOC_Os07g25710	OsPHR2
1159	LOC_Os06g30020		LOC_Os05g27930	OsDREB2B
1160	LOC_Os02g39160		LOC_Os05g27930	OsDREB2B
1161	LOC_Os06g29804		LOC_Os06g48950	OsARF19
1162	LOC_Os01g31110		LOC_Os06g48950	OsARF19
1163	LOC_Os01g03070		LOC_Os06g48950	OsARF19
1164	LOC_Os01g03070		LOC_Os05g27930	OsDREB2B
1165	LOC_Os07g43980	OsRH36	LOC_Os09g20380
1166	LOC_Os12g38270		LOC_Os06g48950	OsARF19
1167	LOC_Os11g12770		LOC_Os03g19520	SRL2
1168	LOC_Os11g12420		LOC_Os05g27930	OsDREB2B
1169	LOC_Os09g28050		LOC_Os08g06480	OsLIS-L1
1170	LOC_Os11g12350		LOC_Os03g19520	SRL2
1171	LOC_Os01g31110		LOC_Os05g27930	OsDREB2B
1172	LOC_Os03g22140		LOC_Os07g25710	OsPHR2
1173	LOC_Os09g27930	UbL401	LOC_Os05g02580
1174	LOC_Os09g27620	OsMS1	LOC_Os01g68870	OsMSP1
1175	LOC_Os01g71930	Osg1	LOC_Os03g37970
1176	LOC_Os02g38820		LOC_Os06g48950	OsARF19
1177	LOC_Os01g02710		LOC_Os06g48950	OsARF19
1178	LOC_Os03g21730		LOC_Os05g27930	OsDREB2B
1179	LOC_Os09g27300		LOC_Os08g39080	OsPEX5
1180	LOC_Os01g71240		LOC_Os06g48950	OsARF19
1181	LOC_Os07g42650		LOC_Os05g27930	OsDREB2B
1182	LOC_Os01g02710		LOC_Os01g68870	OsMSP1
1183	LOC_Os04g25540	S28	LOC_Os11g47447
1184	LOC_Os09g26890		LOC_Os07g25710	OsPHR2
1185	LOC_Os06g27400		LOC_Os02g46450	OsPIE1
1186	LOC_Os04g37540		LOC_Os05g27930	OsDREB2B
1187	LOC_Os12g37519		LOC_Os01g69030	OsSPS1
1188	LOC_Os04g54790		LOC_Os06g48950	OsARF19
1189	LOC_Os05g22770		LOC_Os05g27930	OsDREB2B
1190	LOC_Os09g26730		LOC_Os05g27930	OsDREB2B
1191	LOC_Os12g37970		LOC_Os08g41950	OsMADS7
1192	LOC_Os09g26570		LOC_Os07g25710	OsPHR2
1193	LOC_Os03g21540	FLR1	LOC_Os05g37340
1194	LOC_Os11g10760		LOC_Os06g48950	OsARF19
1195	LOC_Os04g24180		LOC_Os05g27930	OsDREB2B
1196	LOC_Os11g10760		LOC_Os05g27930	OsDREB2B
1197	LOC_Os01g31110		LOC_Os02g46450	OsPIE1
1198	LOC_Os01g02440		LOC_Os05g27930	OsDREB2B
1199	LOC_Os05g22660		LOC_Os05g27930	OsDREB2B
1200	LOC_Os12g36890	OsCSLD4	LOC_Os01g21135
1201	LOC_Os04g23410		LOC_Os06g48950	OsARF19
1202	LOC_Os12g11870		LOC_Os06g48950	OsARF19
1203	LOC_Os09g24870		LOC_Os06g48950	OsARF19
1204	LOC_Os01g70190		LOC_Os02g46450	OsPIE1
1205	LOC_Os12g36720	GNP12	LOC_Os12g40520
1206	LOC_Os12g36720	GNP12	LOC_Os03g03660
1207	LOC_Os05g20320		LOC_Os08g39080	OsPEX5
1208	LOC_Os02g37856		LOC_Os06g48950	OsARF19
1209	LOC_Os06g24594		LOC_Os05g27930	OsDREB2B
1210	LOC_Os04g22510		LOC_Os06g48950	OsARF19
1211	LOC_Os02g37850	OsOSD1	LOC_Os03g48780
1212	LOC_Os12g36580		LOC_Os03g29810	NAL9
1213	LOC_Os04g22360		LOC_Os08g41950	OsMADS7
1214	LOC_Os01g29750		LOC_Os05g27930	OsDREB2B
1215	LOC_Os12g36270		LOC_Os02g53680	OsRPA1a
1216	LOC_Os01g01960		LOC_Os05g27930	OsDREB2B
1217	LOC_Os02g36974	OsGF14e	LOC_Os12g40520
1218	LOC_Os02g36974	OsGF14e	LOC_Os10g40780
1219	LOC_Os02g36974	OsGF14e	LOC_Os10g16974
1220	LOC_Os02g36974	OsGF14e	LOC_Os09g26420
1221	LOC_Os12g36030	pms3	LOC_Os08g01750
1222	LOC_Os12g36030	pms3	LOC_Os03g50390
1223	LOC_Os02g36974	OsGF14e	LOC_Os08g07830
1224	LOC_Os02g36974	OsGF14e	LOC_Os05g27930	OsDREB2B
1225	LOC_Os07g40580		LOC_Os05g27930	OsDREB2B
1226	LOC_Os02g36974	OsGF14e	LOC_Os04g55970
1227	LOC_Os02g36974	OsGF14e	LOC_Os03g37970
1228	LOC_Os02g36974	OsGF14e	LOC_Os03g22770
1229	LOC_Os02g36974	OsGF14e	LOC_Os02g30310
1230	LOC_Os02g36974	OsGF14e	LOC_Os01g43630
1231	LOC_Os06g22850	OsMFAP1	LOC_Os03g56234
1232	LOC_Os01g28680		LOC_Os06g48950	OsARF19
1233	LOC_Os05g17050		LOC_Os03g19520	SRL2
1234	LOC_Os09g22440		LOC_Os03g07140	DPW
1235	LOC_Os11g09690		LOC_Os02g46450	OsPIE1
1236	LOC_Os04g47310		LOC_Os05g27930	OsDREB2B
1237	LOC_Os10g28360		LOC_Os06g48950	OsARF19
1238	LOC_Os05g15940		LOC_Os06g48950	OsARF19
1239	LOC_Os01g01484	OsDET1	LOC_Os12g24030
1240	LOC_Os06g22010		LOC_Os05g27930	OsDREB2B
1241	LOC_Os12g34850	OsVIL2	LOC_Os12g37970
1242	LOC_Os12g34850	OsVIL2	LOC_Os08g01750
1243	LOC_Os02g36140		LOC_Os05g27930	OsDREB2B
1244	LOC_Os12g34850	OsVIL2	LOC_Os03g63770
1245	LOC_Os12g34850	OsVIL2	LOC_Os03g17240
1246	LOC_Os02g39190		LOC_Os09g25490	OsCesA9
1247	LOC_Os12g34670		LOC_Os05g27930	OsDREB2B
1248	LOC_Os09g22020		LOC_Os05g27930	OsDREB2B
1249	LOC_Os05g15360		LOC_Os04g57610	OsARF12
1250	LOC_Os09g21970		LOC_Os01g68870	OsMSP1
1251	LOC_Os02g35660		LOC_Os06g48950	OsARF19
1252	LOC_Os06g21330	NULL	LOC_Os02g55210
1253	LOC_Os06g20620		LOC_Os06g06750	OsMADS5
1254	LOC_Os01g67850		LOC_Os06g48950	OsARF19
1255	LOC_Os01g67850		LOC_Os05g27930	OsDREB2B
1256	LOC_Os06g20370		LOC_Os06g48950	OsARF19
1257	LOC_Os12g34094		LOC_Os05g27930	OsDREB2B
1258	LOC_Os06g20310		LOC_Os06g48950	OsARF19
1259	LOC_Os12g34062		LOC_Os05g27930	OsDREB2B
1260	LOC_Os11g07916		LOC_Os08g41950	OsMADS7
1261	LOC_Os04g19540		LOC_Os06g48950	OsARF19
1262	LOC_Os08g04280		LOC_Os06g48950	OsARF19
1263	LOC_Os08g04280		LOC_Os05g27930	OsDREB2B
1264	LOC_Os09g20040		LOC_Os06g48950	OsARF19
1265	LOC_Os07g37610	GD1	LOC_Os12g43560
1266	LOC_Os07g37610	GD1	LOC_Os12g37970
1267	LOC_Os04g18244		LOC_Os02g57190	OSMYOXIB
1268	LOC_Os07g37610	GD1	LOC_Os11g33270
1269	LOC_Os02g35070		LOC_Os06g48950	OsARF19
1270	LOC_Os09g20030		LOC_Os05g27930	OsDREB2B
1271	LOC_Os05g14270		LOC_Os06g48950	OsARF19
1272	LOC_Os04g17630		LOC_Os06g48950	OsARF19
