# Supplementary material for: Global Protein Interactome Mapping in Rice Using Barcode‐Indexed PCR Coupled with HiFi Long‐Read Sequencing
Source: Adv Sci (Weinh). 2025 Jan 22;12(11):2416243. doi: 10.1002/advs.202416243 (PMC11923860; doi:10.1002/advs.202416243)
Supplement: Supplementary file 2 — Supporting Figure and Tables [file ADVS-12-2416243-s001.zip › advs202416243-sup-0002-SuppFigTables/Supplementary table 16.xlsx]

## Sheet: Supplementary Table 16
Supplementary Table 16. Comparison of the reported PPIome profiling methods
Pipeline	Methodology	Specices	Library	Proteins in the library (Bait x Prey)	Positive Y2H colonies	PPIs identified	Recall rate	References
Stitch-seq	PCR, illumina seq	Human	ORFeome library	6,000 x 6,000	5200	979	N/A	Nature Methods. 8(6): 478–480. (2011) .
CrY2H-seq	Cre-mediated recombination, illumina seq	Arabidopsis	ORFeome library	1,933 x 1,877	N/A	8577 by ten times test	73% (479/656) by Y2H	Nature Methods. 14 (8):819-825. (2017).
RLL-Y2H	Cre-mediated recombination, illumina seq	M.tb vs Mouse	ORFeome library	542 x 316	8800	1438	70.3% (189/269) by Y2H	NAR. 46(3):e17. (2018)
PLATE-seq	PCR, illumina seq	Rice	ORFeome library	2,300 x2,300	N/A	322	85.7% (6/7) by BiFC	PNAS. 117(21):11836-11842. (2020).
BIP-seq	PCR, pac-bio seq	Rice	cDNA library	N/A	60000	28507 low-confidence 15785 high-confidence	62.5% (25/40) by BiFC	Current study
