# Supplementary material for: Global Protein Interactome Mapping in Rice Using Barcode‐Indexed PCR Coupled with HiFi Long‐Read Sequencing
Source: Adv Sci (Weinh). 2025 Jan 22;12(11):2416243. doi: 10.1002/advs.202416243 (PMC11923860; doi:10.1002/advs.202416243)
Supplement: Supplementary file 2 — Supporting Figure and Tables [file ADVS-12-2416243-s001.zip › advs202416243-sup-0002-SuppFigTables/Supplementary table 17.xlsx]

## Sheet: Supplementary Table 17
Supplementary Table 17. Sequences of primers used in this study
Name	primer sequence (5' to 3')	Usage
		The first round PCR
pGADT7-F	CGCGTTTGGAATCACTACAGG
pGADT7-R	GAGGTTACATGGCCAAGATTG
pGBKT7-F	GGCTTCAGTGGAGACTGATATGC
pGBKT7-R	AGAAATTCGCCCGGAATTAGC
		Plate-prey barcode primer
AD-Fn	ggagtgagtacggtgtgc [8-10bp barcode] CATACGACGTACCAGATTAC
AD-Rn	gagttggatgctggatgg [8-10bp barcode] TGAGATGGTGCACGATGCAC
		Plate-bait barcode primer
BD-Fn	ggagtgagtacggtgtgc [8-10bp barcode] TCATCATCGGAAGAGAGTAG
BD-Rn	gagttggatgctggatgg [8-10bp barcode] GGTTATGCTAGTTATGCGGC
		Block barcode primer
BLOCK-Fn	[16bp-barcode] ggagtgagtacggtgtgc
BLOCK-Rn	[16bp-barcode] gagttggatgctggatgg
		BiFC
AD-N-YFPC-KpnI-F:	atggacgagctgtacaagggtaccGTACCAGATTACGCTCATATG
AD-N-YFPC-BamHI-R:	ctgcaggtcgactctagaggatccATCTACGATTCATCTGCAGC
BD-N-YFPN-KpnI-F:	aacgtctatatcatggccggtacc tcagaggaggacctgcatatg
BD-N-YFPN-BamHI-R:	ctgcaggtcgactctagaggatcc ggggttatgctagttatgcg
fox(1)-N-YFPC-KpnI-F:0	atggacgagctgtacaagggtaccGTTTGGTGTTACTTCTGCACT
fox-N-YFPC-BamHI-R:	ctgcaggtcgactctagaggatccATCTACCATGGTGGACTCC
fox(1)-N-YFPN-KpnI-F:0	aacgtctatatcatggccggtacc GTTTGGTGTTACTTCTGCACT
fox-N-YFPN-BamHI-R:	ctgcaggtcgactctagaggatcc ATCTACCATGGTGGACTCC
fox(2)-N-YFPC-KpnI-F:1	atggacgagctgtacaagggtaccTGTTTGGTGTTACTTCTGCACT
fox(2)-N-YFPN-KpnI-F:1	aacgtctatatcatggccggtacc TGTTTGGTGTTACTTCTGCACT
fox(3)-N-YFPC-KpnI-F:2	atggacgagctgtacaagggtaccTTGTTTGGTGTTACTTCTGCACT
fox(3)-N-YFPN-KpnI-F:2	aacgtctatatcatggccggtacc TTGTTTGGTGTTACTTCTGCACT
		Y2H
BD-(AD)EcoR I-F1:	gccatggaggccgaattcTACGACGTACCAGATTACGCT
BD-(AD)BamH I-R1:	ctgcaggtcgacggatccGTATCTACGATTCATCTGCAG
AD-(BD)EcoR I-F1:	GGAGGCCAGTGAATTC GGCTTCAGTGGAGACTGATATGC
AD-(BD)BamH I-R1:	CGAGCTCGATGGATCC CATGCCGGTAGAGGTGTGGTC
		CRISPR/Cas9 gDNA sequence
NAC23-U3 F (LOC_Os02g12310)	ggcaTGCGAGAAAATGCTAGCTG
NAC23-U3 R (LOC_Os02g12310)	aaacCAGCTAGCATTTTCTCGCA
bZIP58-U3 F (LOC_Os07g08420)	ggcaCGAGATCCCCGACCCGCTGT
bZIP58-U3 R (LOC_Os07g08420)	aaacACAGCGGGTCGGGGATCTCG
		Over-expression construction
OE-NAC23 F	cgcggatccATGGCGATGACACCGCA
OE-NAC23 R	aaaactgcagcTAGCCACCATGGTTTCT
		qRT-PCR
Ubi-qRT F LOC_Os05g06770	GCTCCGTGGCGGTATCAT
Ubi-qRT R LOC_Os05g06770	CGGCAGTTGACAGCCCTAG
NAC23-qRT F	TTCGGTGAATCGTCTTCCCA
NAC23-qRT R	TAGGCAGGTCCTTGTTGGAG
