# Supplementary material for: Global Protein Interactome Mapping in Rice Using Barcode‐Indexed PCR Coupled with HiFi Long‐Read Sequencing
Source: Adv Sci (Weinh). 2025 Jan 22;12(11):2416243. doi: 10.1002/advs.202416243 (PMC11923860; doi:10.1002/advs.202416243)
Supplement: Supplementary file 2 — Supporting Figure and Tables [file ADVS-12-2416243-s001.zip › advs202416243-sup-0002-SuppFigTables/Supplementary table 18.xlsx]

## Sheet: Supplementary Table 18
Supplementary Table 18. Sequences of barcode used in this study
No.	Forward barcode sequence	Reverse barcode sequence	Usage
			Plate barcode
1	GACGTGAC	GTCACGTC
2	CACAATGG	CCATTGTG
3	AGCACCTA	TAGGTGCT
4	ATCCGCAG	CTGCGGAT
5	AGAGTTGT	ACAACTCT
6	GTTCATCT	AGATGAAC
7	GTGGCTAC	GTAGCCAC
8	TACAGGCT	AGCCTGTA
9	TATCGTAA	TTACGATA
10	GCACGACA	TGTCGTGC
11	TGACCGAG	CTCGGTCA
12	GGCTTGGC	GCCAAGCC
13	CGTCCGTG	CACGGACG
14	CTAATCCT	AGGATTAG
15	CCATCTGC	GCAGATGG
16	TGGCTCAC	GTGAGCCA
17	CGCTGCTC	GAGCAGCG
18	CCGTGCCA	TGGCACGG
19	TAATAGGA	TCCTATTA
20	ACCAACAT	ATGTTGGT
21	ATAATGTA	TACATTAT
22	TCGGCACC	GGTGCCGA
23	GCTATCGA	TCGATAGC
24	AAGTTATC	GATAACTT
25	CAATGATG	CATCATTG
26	GATGCCGG	CCGGCATC
27	GGTGTCCG	CGGACACC
28	AATACGGT	ACCGTATT
29	ACGAAGCC	GGCTTCGT
30	ACTCTGCG	CGCAGAGT
31	AGGAGTTC	GAACTCCT
32	AGTACAGC	GCTGTACT
33	ATGCACGT	ACGTGCAT
34	ATTACTAG	CTAGTAAT
35	CAGAGAAG	CTTCTCTG
36	CCCTATCG	CGATAGGG
37	CCTGAGCA	TGCTCAGG
38	CGATTCAA	TTGAATCG
39	CGGTAAGA	TCTTACCG
40	CTCGATGA	TCATCGAG
41	CTGTGTTA	TAACACAG
42	CTTCTAAC	GTTAGAAG
43	GAAGCGTT	AACGCTTC
44	GAGTCTTG	CAAGACTC
45	GCGATACG	CGTATCGC
46	GGATCACT	AGTGATCC
47	GGTACTAT	ATAGTACC
48	GTATCGTC	GACGATAC
49	GTCGAAGG	CCTTCGAC
50	TAGTCCTG	CAGGACTA
51	TCAGGAGT	ACTCCTGA
52	TCCAGCTT	AAGCTGGA
53	TCTGGTCC	GGACCAGA
54	TGCGTACA	TGTACGCA
55	TGTCCTCA	TGAGGACA
56	TTACCCGC	GCGGGTAA
57	TTCGGGAA	TTCCCGAA
58	TTGTAGAT	ATCTACAA
59	AACTTGCACC	GGTGCAAGTT
60	AATTGTCAAG	CTTGACAATT
61	ACATTCTTAT	ATAAGAATGT
62	ACCTTAAGTT	AACTTAAGGT
63	ACGTTGTACG	CGTACAACGT
64	ACTTGGTGTC	GACACCAAGT
65	AGATTGCTCA	TGAGCAATCT
66	AGGTTAGGAG	CTCCTAACCT
67	ATATTGATAT	ATATCAATAT
68	ATCTGAGATG	CATCTCAGAT
69	ATGTTGAAGC	GCTTCAACAT
70	ATTGGTAATC	GATTACCAAT
71	CACTTAGCTA	TAGCTAAGTG
72	CAGTTCAGCT	AGCTGAACTG
73	CATTGTTATA	TATAACAATG
74	CCTTGGATCC	GGATCCAAGG
75	CGTTGTAGCA	TGCTACAACG
76	CTATGTCGCG	CGCGACATAG
77	CTCTTCTCAA	TTGAGAAGAG
78	CTTGTTGTGT	ACACAACAAG
79	GAATTCTCGG	CCGAGAATTC
80	GACTTGAGGT	ACCTCAAGTC
81	GATTGATGGC	GCCATCAATC
82	GCCTGTGTTA	TAACACAGGC
83	GCGTTAGATG	CATCTAACGC
84	GCTTGTCATA	TATGACAAGC
85	GGTTGGTAAC	GTTACCAACC
86	GTGTTGGAAC	GTTCCAACAC
87	GTTGTTCTCT	AGAGAACAAC
88	TACTGTGTCA	TGACACAGTA
89	TATTGTCACA	TGTGACAATA
90	TCATCTACTC	GAGTAGATGA
91	TCCTTGCCAG	CTGGCAAGGA
92	TCGTTATAGG	CCTATAACGA
93	TCTTGGAGAC	GTCTCCAAGA
94	TGCTGGTGGC	GCCACCAGCA
95	TGGTTCGGAC	GTCCGAACCA
96	TTATTGTCGA	TCGACAATAA
			Block barcode
I-1	TCAGACGATGCGTCAT	ATGACGCATCGTCTGA
I-2	CTATACATGACTCTGC	GCAGAGTCATGTATAG
I-3	TACTAGAGTAGCACTC	GAGTGCTACTCTAGTA
I-4	TGTGTATCAGTACATG	CATGTACTGATACACA
I-5	ACACGCATGACACACT	AGTGTGTCATGCGTGT
I-6	GATCTCTACTATATGC	GCATATAGTAGAGATC
I-7	ACAGTCTATACTGCTG	CAGCAGTATAGACTGT
I-8	ATGATGTGCTACATCT	AGATGTAGCACATCAT
I-9	CTGCGTGCTCTACGAC	GTCGTAGAGCACGCAG
I-10	GCGCGATACGATGACT	AGTCATCGTATCGCGC
I-11	CGCGCTCAGCTGATCG	CGATCAGCTGAGCGCG
I-12	GCGCACGCACTACAGA	TCTGTAGTGCGTGCGC
I-13	ACACTGACGTCGCGAC	GTCGCGACGTCAGTGT
I-14	CGTCTATATACGTATA	TATACGTATATAGACG
I-15	ATAGAGACTCAGAGCT	AGCTCTGAGTCTCTAT
I-16	TAGATGCGAGAGTAGA	TCTACTCTCGCATCTA
I-17	CATAGCGACTATCGTG	CACGATAGTCGCTATG
I-18	CATCACTACGCTAGAT	ATCTAGCGTAGTGATG
I-19	CGCATCTGTGCATGCA	TGCATGCACAGATGCG
I-20	TATGTGATCGTCTCTC	GAGAGACGATCACATA
I-21	GCACATACACGCTCAC	GTGAGCGTGTATGTGC
I-22	GCTCGTCGCGCGCACA	TGTGCGCGCGACGAGC
I-23	ACAGTGCGCTGTCTAT	ATAGACAGCGCACTGT
I-24	TCACACTCTAGAGCGA	TCGCTCTAGAGTGTGA
I-25	TCACATATGTATACAT	ATGTATACATATGTGA
I-26	CGCTGCGAGAGACAGT	ACTGTCTCTCGCAGCG
I-27	ACACACAGACTGTGAG	CTCACAGTCTGTGTGT
I-28	GCAGACTCTCACACGC	GCGTGTGAGAGTCTGC
I-29	TGCTCTCGTGTACTGT	ACAGTACACGAGAGCA
I-30	GTGTGAGATATATATC	GATATATATCTCACAC
I-31	TCTGTATCTCTATGTG	CACATAGAGATACAGA
I-32	TGCGAGCGACTCTATC	GATAGAGTCGCTCGCA
I-33	GTCAGCTAGTGTCAGC	GCTGACACTAGCTGAC
I-34	AGATATCATCAGCGAG	CTCGCTGATGATATCT
I-35	GTGCAGTGATCGATGA	TCATCGATCACTGCAC
I-36	TGACTCGCTCATAGTC	GACTATGAGCGAGTCA
I-37	ATGCTGATGACGCGCT	AGCGCGTCATCAGCAT
I-38	GACAGCATCTGCGCTC	GAGCGCAGATGCTGTC
I-39	AGCGTCTGACGTGAGT	ACTCACGTCAGACGCT
I-40	TCGATATACGACGTGC	GCACGTCGTATATCGA
I-41	GTACATATGCGTCTGT	ACAGACGCATATGTAC
I-42	GAGACTAGAGATAGTG	CACTATCTCTAGTCTC
I-43	TACGCGTGTACGCAGA	TCTGCGTACACGCGTA
I-44	ACGATCACTCGTGTCA	TGACACGAGTGATCGT
I-45	GATCGACTCGAGCATC	GATGCTCGAGTCGATC
I-46	ATGCTCACTACTACAT	ATGTAGTAGTGAGCAT
I-47	CGTGCACATCTATAGC	GCTATAGATGTGCACG
I-48	GACTGCACATGCACGA	TCGTGCATGTGCAGTC
I-49	TATGACTAGTGTACTA	TAGTACACTAGTCATA
I-50	GACGTGTCGTAGATAT	ATATCTACGACACGTC
I-51	ATAGCGACGCGATATA	TATATCGCGTCGCTAT
I-52	ATCGCTGTGTCTATAG	CTATAGACACAGCGAT
I-53	TCTCACTGATAGCGTG	CACGCTATCAGTGAGA
I-54	TGTCGTCTATCATGTA	TACATGATAGACGACA
I-55	CACACGAGATCTCATC	GATGAGATCTCGTGTG
I-56	AGATACACATGATACT	AGTATCATGTGTATCT
I-57	CGTGAGTAGTCAGACG	CGTCTGACTACTCACG
I-58	TCTCGACTGCACATAT	ATATGTGCAGTCGAGA
I-59	TGAGTGACGTGTAGCG	CGCTACACGTCACTCA
I-60	ACATATACAGCGTATC	GATACGCTGTATATGT
I-61	TAGCGTGAGAGTGTCG	CGACACTCTCACGCTA
I-62	GTCTCTCTCTCACGCA	TGCGTGAGAGAGAGAC
I-63	TGCATAGTAGTGCTCT	AGAGCACTACTATGCA
I-64	CATATCAGTGCTACAG	CTGTAGCACTGATATG
I-65	CGACGTCATAGTGCGT	ACGCACTATGACGTCG
I-66	CGCACAGATACGCTCT	AGAGCGTATCTGTGCG
I-67	GCTGTGTGTGCTCGTC	GACGAGCACACACAGC
I-68	CAGATCTCGCGTGACA	TGTCACGCGAGATCTG
I-69	GAGTCTGCACGCGCTA	TAGCGCGTGCAGACTC
I-70	AGACGCGAGCGCGTAG	CTACGCGCTCGCGTCT
I-71	CTACGATGCTATGTAT	ATACATAGCATCGTAG
I-72	CGACTAGATCTATCAT	ATGATAGATCTAGTCG
I-73	ATCTCTGTGCGCGCAG	CTGCGCGCACAGAGAT
I-74	GCTAGCATGCTCTCAG	CTGAGAGCATGCTAGC
I-75	GTCACGATATAGTGAC	GTCACTATATCGTGAC
I-76	AGTAGTGTGATACTAG	CTAGTATCACACTACT
I-77	CGAGCATATATATCTC	GAGATATATATGCTCG
I-78	GTATAGACAGATGTGC	GCACATCTGTCTATAC
I-79	GTGTATCAGCGAGTAT	ATACTCGCTGATACAC
I-80	GCACTCAGAGACGCGA	TCGCGTCTCTGAGTGC
I-81	TCTATCAGCGCTGATG	CATCAGCGCTGATAGA
I-82	CTCGTGACGCTGACTG	CAGTCAGCGTCACGAG
I-83	CACGACTATATGCTCT	AGAGCATATAGTCGTG
I-84	AGTCACACGCACGCTG	CAGCGTGCGTGTGACT
I-85	CATACATCGCGCAGTA	TACTGCGCGATGTATG
I-86	GTGCGCGAGAGTATAC	GTATACTCTCGCGCAC
I-87	CTCTGACTCGCGTCGA	TCGACGCGAGTCAGAG
I-88	CTATCTAGCACTCACA	TGTGAGTGCTAGATAG
I-89	GCGCAGTGTCACATCA	TGATGTGACACTGCGC
I-90	GCGATCACTGTACACT	AGTGTACAGTGATCGC
I-91	CGCTAGAGATCTGCTA	TAGCAGATCTCTAGCG
I-92	GATACTGACACACTAT	ATAGTGTGTCAGTATC
I-93	GAGCTGATGTACATGT	ACATGTACATCAGCTC
I-94	TCATACACACAGATAG	CTATCTGTGTGTATGA
I-95	TGTAGAGATACTCACT	AGTGAGTATCTCTACA
I-96	TCGCTGACTCGACACA	TGTGTCGAGTCAGCGA
I-97	TACATCTCGCTGCGCA	TGCGCAGCGAGATGTA
I-98	GTATATATATACGTCT	AGACGTATATATATAC
I-99	TCGCGAGCAGCGACAT	ATGTCGCTGCTCGCGA
I-100	CACTCGACTCTCGCGT	ACGCGAGAGTCGAGTG
I-101	CGTATACAGTCACGCT	AGCGTGACTGTATACG
I-102	ACGACGCGCACTGACA	TGTCAGTGCGCGTCGT
I-103	CTCATAGCGTGTACTC	GAGTACACGCTATGAG
I-104	GACGACAGACTGCATA	TATGCAGTCTGTCGTC
I-105	GTCTGTATAGCTATCT	AGATAGCTATACAGAC
II-1	GTACACGCTGTGACTA	TAGTCACAGCGTGTAC
II-2	CGTGTCGCGCATATCT	AGATATGCGCGACACG
II-3	ATATCAGTCATGCATA	TATGCATGACTGATAT
II-4	GAGATCGACAGTCTCG	CGAGACTGTCGATCTC
II-5	CACGCACACACGCGCG	CGCGCGTGTGTGCGTG
II-6	CGAGCACGCGCGTGTG	CACACGCGCGTGCTCG
II-7	GTAGTCTCGCACAGAT	ATCTGTGCGAGACTAC
II-8	GAGACTCTGTGCGCGT	ACGCGCACAGAGTCTC
II-9	GCTCGACTGTGAGAGA	TCTCTCACAGTCGAGC
II-10	AGAGATGTGTGATGAC	GTCATCACACATCTCT
II-11	TACGACTACATATCAG	CTGATATGTAGTCGTA
II-12	TATCTCTGTAGAGTCT	AGACTCTACAGAGATA
II-13	AGAGAGAGACATGCGC	GCGCATGTCTCTCTCT
II-14	ACTCTCGCTCTGTAGA	TCTACAGAGCGAGAGT
II-15	TCTATGTCTCAGTAGT	ACTACTGAGACATAGA
II-16	GCGTATATCTCATGCG	CGCATGAGATATACGC
II-17	GTGCGTATGTCGCTAC	GTAGCGACATACGCAC
II-18	TGCTCGCAGTATCACA	TGTGATACTGCGAGCA
II-19	CTGAGTGTGATAGAGT	ACTCTATCACACTCAG
II-20	CAGTGAGAGCCTGATA	TATCAGGCTCTCACTG
II-21	TACGATCGTAGCTGCT	AGCAGCTACGATCGTA
II-22	TATACACACTCGCTCG	CGAGCGAGTGTGTATA
II-23	AGCGCTGCGACACGCG	CGCGTGTCGCAGCGCT
II-24	GTCGTAGCTGCTGTAT	ATACAGCAGCTACGAC
II-25	CTGTACTAGAGCGTCT	AGACGCTCTAGTACAG
II-26	TCGAGTGTATAGCTCA	TGAGCTATACACTCGA
II-27	ACTGTGACAGTATGAT	ATCATACTGTCACAGT
II-28	TGTCTGAGACGCATAC	GTATGCGTCTCAGACA
II-29	CACTCACGTGTGATAT	ATATCACACGTGAGTG
II-30	ATCGCATCGCAGAGAC	GTCTCTGCGATGCGAT
II-31	TACTCATATATGCTAC	GTAGCATATATGAGTA
II-32	GTCTACGCTCGTCGCG	CGCGACGAGCGTAGAC
II-33	TGCGAGACTATCGCGA	TCGCGATAGTCTCGCA
II-34	CAGCTATCTCTGATGT	ACATCAGAGATAGCTG
II-35	GTAGAGTGATCGCGTC	GACGCGATCACTCTAC
II-36	ACGACAGTCAGAGTAT	ATACTCTGACTGTCGT
II-37	ATATATAGCTGATGCG	CGCATCAGCTATATAT
II-38	TGCTATCTGAGATACT	AGTATCTCAGATAGCA
II-39	CAGCAGATCATGTCGA	TCGACATGATCTGCTG
II-40	TGCTGCGAGCGCTCTG	CAGAGCGCTCGCAGCA
II-41	ACTATCGCAGCTCAGT	ACTGAGCTGCGATAGT
II-42	CGTCACTCGTCTGTGC	GCACAGACGAGTGACG
II-43	GAGTATCGATATACTA	TAGTATATCGATACTC
II-44	TGTCATGTGTACACAC	GTGTGTACACATGACA
II-45	TCTGTCGATATACACT	AGTGTATATCGACAGA
II-46	ACGTGCTCTATAGAGA	TCTCTATAGAGCACGT
II-47	TATCAGCACGACATGC	GCATGTCGTGCTGATA
II-48	GTGATGCATACGTACA	TGTACGTATGCATCAC
II-49	TATATGCTCTGTGTGA	TCACACAGAGCATATA
II-50	GATAGCTGCTAGCTGA	TCAGCTAGCAGCTATC
II-51	TCTCATGTGTGAGCTA	TAGCTCACACATGAGA
II-52	TCAGATGTGTCGCGAG	CTCGCGACACATCTGA
II-53	CGTAGCTCAGACACTC	GAGTGTCTGAGCTACG
II-54	TCAGAGACACTACGAG	CTCGTAGTGTCTCTGA
II-55	ATCGAGCAGCAGTCGT	ACGACTGCTGCTCGAT
II-56	CGAGTGTGTCTATACT	AGTATAGACACACTCG
II-57	GCTAGTCGATGACAGC	GCTGTCATCGACTAGC
II-58	CATGATGCGAGACGCT	AGCGTCTCGCATCATG
II-59	GTGTAGCGTAGACAGT	ACTGTCTACGCTACAC
II-60	AGCACGTGTGTCGACA	TGTCGACACACGTGCT
II-61	AGCACACATATAGCGC	GCGCTATATGTGTGCT
II-62	CATATGCTCGTGCACT	TGATCTAGTATGTAGT
II-63	ACTACATACTAGATCA	ACTGCTGTCGTGCACA
II-64	ATGATACACGCGCGAC	GTCGCGCGTGTATCAT
II-65	TGTGCGATCTGTATCA	TGATACAGATCGCACA
II-66	GATATCTCGATCTCTG	CAGAGATCGAGATATC
II-67	TGTCATATGAGAGTGT	ACACTCTCATATGACA
II-68	GAGCTCATGTAGACAC	GTGTCTACATGAGCTC
II-69	TACATATGTCACGCGC	GCGCGTGACATATGTA
II-70	CGTCTCTATCTCTCTA	TAGAGAGATAGAGACG
II-71	TACATGTGTCGATGTC	GACATCGACACATGTA
II-72	TCTCGCGCGTGCACGC	GCGTGCACGCGCGAGA
II-73	GTCGCGCATAGTGAGC	GCTCACTATGCGCGAC
II-74	GATCACAGAGATGCTC	GAGCATCTCTGTGATC
II-75	ACAGTCGAGCCTAGCG	CGCTAGGCTCGACTGT
II-76	GAGAGTAGCGTGTACA	TGTACACGCTACTCTC
II-77	GATATATCGAGTCTAT	ATAGACTCGATATATC
II-78	GCACACATATCTGATG	CATCAGATATGTGTGC
II-79	CATCGCGAGTGCGCTC	GAGCGCACTCGCGATG
II-80	ACATATCGTACTCTCT	AGAGAGTACGATATGT
II-81	CTGTGTGCTCGCTATG	CATAGCGAGCACACAG
II-82	GCGCACAGACATCTGT	ACAGATGTCTGTGCGC
II-83	ACGCGCTATCTCAGAG	CTCTGAGATAGCGCGT
II-84	CTGTAGACATCACACG	CGTGTGATGTCTACAG
II-85	TATCTGAGCGCGAGCA	TGCTCGCGCTCAGATA
II-86	TATAGAGCTCGTCATA	TATGACGAGCTCTATA
II-87	ACGTAGTGCACACAGA	TCTGTGTGCACTACGT
II-88	TGTATGAGTGTCTGAC	GTCAGACACTCATACA
II-89	CTCTGCAGCGATCACT	AGTGATCGCTGCAGAG
II-90	GCGCTAGTGTGTACGA	TCGTACACACTAGCGC
II-91	GAGACACGTCGCACAC	GTGTGCGACGTGTCTC
II-92	GATGTGTGCGCAGTGC	GCACTGCGCACACATC
II-93	AGACACACACGCACAT	ATGTGCGTGTGTGTCT
II-94	CACAGAGACACGCACA	TGTGCGTGTCTCTGTG
II-95	GATCTGTCGTGAGCGT	ACGCTCACGACAGATC
II-96	GTCATCTGTACGCTAT	ATAGCGTACAGATGAC
II-97	ACTCATCACGTCTCGA	TCGAGACGTGATGAGT
II-98	CTCTCTAGAGTGACAT	ATGTCACTCTAGAGAG
II-99	TCACACTGTGCGAGAC	GTCTCGCACAGTGTGA
II-100	CGCGCGAGTATCTCGT	ACGAGATACTCGCGCG
III-1	ACATTGCATGTGACAG	CTGTCACATGCAATGT
III-2	ACGCCTGATGATATGA	TCATATCATCAGGCGT
III-3	ACGCTCGTGCATCGTG	CACGATGCACGAGCGT
III-4	ACTGCTCGTGATGAGC	GCTCATCACGAGCAGT
III-5	ACTGTCATCAGCGTAG	CTACGCTGATGACAGT
III-6	AGCGTGTATCTGCGAC	GTCGCAGATACACGCT
III-7	AGCTCTCAGCTACATG	CATGTAGCTGAGAGCT
III-8	AGCTTAGAGCCATCTA	TAGATGGCTCTAAGCT
III-9	AGTACTATACACTGTA	TACAGTGTATAGTACT
III-10	AGTATACTATACTAGC	GCTAGTATAGTATACT
III-11	AGTCCTACTCATCATG	CATGATGAGTAGGACT
III-12	AGTCTACGTAGTCAGC	GCTGACTACGTAGACT
III-13	AGTGCGTCTACAGTCG	CGACTGTAGACGCACT
III-14	AGTGGTGCTGATACGT	ACGTATCAGCACCACT
III-15	ATACCGTATACAGCAC	GTGCTGTATACGGTAT
III-16	ATACGCGCGCGCATGC	GCATGCGCGCGCGTAT
III-17	ATACGTGAGTAGAGTG	CACTCTACTCACGTAT
III-18	ATAGAGAGTGTCTCAG	CTGAGACACTCTCTAT
III-19	ATAGCGACATCTCTCT	AGAGAGATGTCGCTAT
III-20	ATCTCGAGATGTAGCG	CGCTACATCTCGAGAT
III-21	ATGTCATGTACACACG	CGTGTGTACATGACAT
III-22	ATGTCGCTGTCTATGA	TCATAGACAGCGACAT
III-23	ATGTGTCTGCAGCTAG	CTAGCTGCAGACACAT
III-24	CACACGCACTGAGATA	TATCTCAGTGCGTGTG
III-25	CACATATCAGAGTGCG	CGCACTCTGATATGTG
III-26	CACGATAGTGATAGAC	GTCTATCACTATCGTG
III-27	CACTATACACTGCGCT	AGCGCAGTGTATAGTG
III-28	CAGAAGCTGCTATCTA	TAGATAGCAGCTTCTG
III-29	CAGAGAGATATCTCTG	CAGAGATATCTCTCTG
III-30	CAGCAGATAGTCTCGC	GCGAGACTATCTGCTG
III-31	CAGCAGCGTACAGATC	GATCTGTACGCTGCTG
III-32	CAGTACTGATCGTACG	CGTACGATCAGTACTG
III-33	CAGTAGCAGCCATGTC	GACATGGCTGCTACTG
III-34	CAGTGTCATGACCGCA	TGCGGTCATGACACTG
III-35	CATAGAGAGATAGTAT	ATACTATCTCTCTATG
III-36	CATCACGTGCCATACG	CGTATGGCACGTGATG
III-37	CATGACGATGAGAGAG	CTCTCTCATCGTCATG
III-38	CATGGTAGACGTCTAG	CTAGACGTCTACCATG
III-39	CATGTGTAGCATAGTA	TACTATGCTACACATG
III-40	CGATACTGTGCAACTG	CAGTTGCACAGTATCG
III-41	CGATGTACGATGTATG	CATACATCGTACATCG
III-42	CGCATATCTCACTAGT	ACTAGTGAGATATGCG
III-43	CGCTCATATGAGCTCA	TGAGCTCATATGAGCG
III-44	CTACGCTGTGCGACGT	ACGTCGCACAGCGTAG
III-45	CTACTACGCTGAGACG	CGTCTCAGCGTAGTAG
III-46	CTAGAGCTGATGAGCT	AGCTCATCAGCTCTAG
III-47	CTAGGCGTGACTATCG	CGATAGTCACGCCTAG
III-48	CTATACATAGTGATGT	ACATCACTATGTATAG
III-49	CTCACACTCTCTCACA	TGTGAGAGAGTGTGAG
III-50	CTCGAGCTGCCACGTA	TACGTGGCAGCTCGAG
III-51	CTCGATGCGCTAAGTC	GACTTAGCGCATCGAG
III-52	CTGAATCTCTCTGACT	AGTCAGAGAGATTCAG
III-53	CTGATGCGCGCTGTAC	GTACAGCGCGCATCAG
III-54	CTGCGCAGTACGTGCA	TGCACGTACTGCGCAG
III-55	GACTGATGCTCAGATC	GATCTGAGCATCAGTC
III-56	GAGAGCGCTGACTCTG	CAGAGTCAGCGCTCTC
III-57	GAGATACGCTGCAGTC	GACTGCAGCGTATCTC
III-58	GAGCGAGTCTAGGCAC	GTGCCTAGACTCGCTC
III-59	GAGTGACGCGTAGCAT	ATGCTACGCGTCACTC
III-60	GATGGACACGCAGCAT	ATGCTGCGTGTCCATC
III-61	GATGTACTCATCGTAC	GTACGATGAGTACATC
III-62	GCAGATGACATAGTAC	GTACTATGTCATCTGC
III-63	GCAGCTGACAGTGTCA	TGACACTGTCAGCTGC
III-64	GCATCAGCACGTGATC	GATCACGTGCTGATGC
III-65	GCATCTCGCAGATGTC	GACATCTGCGAGATGC
III-66	GCGACTCACAGAGTCG	CGACTCTGTGAGTCGC
III-67	GCGCGCGCACTCTCTG	CAGAGAGTGCGCGCGC
III-68	GCGCTCTCTCACATAC	GTATGTGAGAGAGCGC
III-69	GCGTAGACAGACTACA	TGTAGTCTGTCTACGC
III-70	GCGTGTGTCGAGTGTA	TACACTCGACACACGC
III-71	GCTCGCACAGCGCGTC	GACGCGCTGTGCGAGC
III-72	GCTGAGACGACGCGCG	CGCGCGTCGTCTCAGC
III-73	GTCGATGACACAGTGA	TCACTGTGTCATCGAC
III-74	GTCTGATAGATACAGA	TCTGTATCTATCAGAC
III-75	GTGACTATATGCGTGT	ACACGCATATAGTCAC
III-76	GTGATGTATCGACGAT	ATCGTCGATACATCAC
III-77	GTGCATACATACATAT	ATATGTATGTATGCAC
III-78	TACACACTATGTGCGT	ACGCACATAGTGTGTA
III-79	TACTCTACATCATAGA	TCTATGATGTAGAGTA
III-80	TAGAGCGTCTCTCGTA	TACGAGAGACGCTCTA
III-81	TAGATCTATCATCGTC	GACGATGATAGATCTA
III-82	TAGCCGTCATATTATG	CATAATATGACGGCTA
III-83	TAGCGTGAGTATATCG	CGATATACTCACGCTA
III-84	TAGTCGTAGCGTAGAT	ATCTACGCTACGACTA
III-85	TAGTGACGAGCATCGC	GCGATGCTCGTCACTA
III-86	TCAGCGCACTGTGCTG	CAGCACAGTGCGCTGA
III-87	TCATCGCTACGTTGAT	ATCAACGTAGCGATGA
III-88	TCATGCTGACGTTGAG	CTCAACGTCAGCATGA
III-89	TCGTCGCGACGTGTGA	TCACACGTCGCGACGA
III-90	TCGTGATGACAGCGAT	ATCGCTGTCATCACGA
III-91	TCTATGAGCACTCTCG	CGAGAGTGCTCATAGA
III-92	TGACAGTATCACAGTG	CACTGTGATACTGTCA
III-93	TGAGCAGAGACTACGT	ACGTAGTCTCTGCTCA
III-94	TGAGCGATACGTCGTA	TACGACGTATCGCTCA
III-95	TGATCATGACGTCGAC	GTCGACGTCATGATCA
III-96	TGATGAGTACGATCTA	TAGATCGTACTCATCA
III-97	TGATGCGTACATTGCT	AGCAATGTACGCATCA
III-98	TGCACAGCACAGTGTC	GACACTGTGCTGTGCA
III-99	TGCAGACAGCTACTAG	CTAGTAGCTGTCTGCA
III-100	TGTACAGAGATCAGCA	TGCTGATCTCTGTACA
