# Supplementary material for: Global Protein Interactome Mapping in Rice Using Barcode‐Indexed PCR Coupled with HiFi Long‐Read Sequencing
Source: Adv Sci (Weinh). 2025 Jan 22;12(11):2416243. doi: 10.1002/advs.202416243 (PMC11923860; doi:10.1002/advs.202416243)
Supplement: Supplementary file 2 — Supporting Figure and Tables [file ADVS-12-2416243-s001.zip › advs202416243-sup-0002-SuppFigTables/Supplementary table 2.xlsx]

## Sheet: Supplementary Table 2
Supplementary Table 2. The 23,032 PPIs identified in this study
Prey protein ID	Abbreivation	Annotation	Bait protein ID	Abbreivation	Annotation
ChrSy.fgenesh.mRNA.14			LOC_Os11g06010		helix-loop-helix DNA-binding protein, putative, expressed
ChrSy.fgenesh.mRNA.19			LOC_Os02g04810	OsARF5	auxin response factor 5, putative, expressed
ChrSy.fgenesh.mRNA.28			LOC_Os01g13690		ligA, putative, expressed
ChrSy.fgenesh.mRNA.28			LOC_Os09g29750		ZOS9-15 - C2H2 zinc finger protein, expressed
ChrSy.fgenesh.mRNA.37			LOC_Os03g10540		OsFBX78 - F-box domain containing protein, expressed
ChrSy.fgenesh.mRNA.49			LOC_Os01g55650	OspPLAIVα	phospholipase, patatin family, putative, expressed
ChrSy.fgenesh.mRNA.49			LOC_Os04g47180		expressed protein
ChrSy.fgenesh.mRNA.49			LOC_Os06g02510		ribosomal protein L13, putative, expressed
ChrSy.fgenesh.mRNA.5			LOC_Os02g30310		ThiF family domain containing protein, putative, expressed
ChrSy.fgenesh.mRNA.62			LOC_Os01g70570		acyltransferase, putative, expressed
ChrSy.fgenesh.mRNA.62			LOC_Os03g03660	OsCDPK1#OsCPK11#OsCDPK13#OsCPK7	CAMK_CAMK_like.17 - CAMK includes calcium/calmodulin depedent protein kinases, expressed
ChrSy.fgenesh.mRNA.62			LOC_Os09g20350	Os09g0369050	ethylene-responsive transcription factor, putative, expressed
ChrSy.fgenesh.mRNA.73			LOC_Os06g51250		EF hand family protein, putative, expressed
ChrSy.fgenesh.mRNA.78			LOC_Os05g27930	OsDREB2B	AP2 domain containing protein, expressed
ChrSy.fgenesh.mRNA.79			LOC_Os03g27019		expressed protein
ChrUn.fgenesh.mRNA.11			LOC_Os03g03660	OsCDPK1#OsCPK11#OsCDPK13#OsCPK7	CAMK_CAMK_like.17 - CAMK includes calcium/calmodulin depedent protein kinases, expressed
ChrUn.fgenesh.mRNA.11			LOC_Os03g08430		SAC domain containing protein, putative, expressed
ChrUn.fgenesh.mRNA.18			LOC_Os12g43560		zinc finger, putative, expressed
ChrUn.fgenesh.mRNA.20			LOC_Os02g46450	OsPIE1#CHR709	helicase conserved C-terminal domain containing protein, expressed
ChrUn.fgenesh.mRNA.20			LOC_Os03g61620		expressed protein
ChrUn.fgenesh.mRNA.20			LOC_Os05g28300		expressed protein
ChrUn.fgenesh.mRNA.23			LOC_Os09g29370		RING-H2 finger protein ATL5F, putative, expressed
ChrUn.fgenesh.mRNA.29			LOC_Os08g39080	OsPEX5	tetratricopeptide repeat domain containing protein, expressed
ChrUn.fgenesh.mRNA.31			LOC_Os10g39470		expressed protein
ChrUn.fgenesh.mRNA.62			LOC_Os07g34020		expressed protein
ChrUn.fgenesh.mRNA.76			LOC_Os01g11570		GDSL-like lipase/acylhydrolase, putative, expressed
ChrUn.fgenesh.mRNA.76			LOC_Os10g01610		expressed protein
ChrUn.fgenesh.mRNA.8			LOC_Os03g08430		SAC domain containing protein, putative, expressed
ChrUn.fgenesh.mRNA.8			LOC_Os08g01750		SAC domain containing protein, putative, expressed
ChrUn.fgenesh.mRNA.8			LOC_Os11g16280		F-box domain containing protein, expressed
ChrUn.fgenesh.mRNA.86			LOC_Os04g52290		PPR repeat domain containing protein, putative, expressed
ChrUn.fgenesh.mRNA.89			LOC_Os06g09390	OsERF71	AP2 domain containing protein, expressed
ChrUn.fgenesh.mRNA.9			LOC_Os08g30930		expressed protein
ChrUn.fgenesh.mRNA.96			LOC_Os02g51760		expressed protein
ChrUn.fgenesh.mRNA.96			LOC_Os05g34720		transcriptional regulator, putative, expressed
ChrUn.fgenesh.mRNA.96			LOC_Os08g37350		ubiquitin carboxyl-terminal hydrolase family protein, expressed
ChrUn.fgenesh.mRNA.96			LOC_Os12g02440	OsWRKY56	WRKY DNA-binding domain containing protein, expressed
LOC_Os01g01010		TBC domain containing protein, expressed	LOC_Os01g59850		GTPase-activating protein, putative, expressed
LOC_Os01g01010		TBC domain containing protein, expressed	LOC_Os03g10540		OsFBX78 - F-box domain containing protein, expressed
LOC_Os01g01010		TBC domain containing protein, expressed	LOC_Os09g29750		ZOS9-15 - C2H2 zinc finger protein, expressed
LOC_Os01g01060		40S ribosomal protein S5, putative, expressed	LOC_Os12g43560		zinc finger, putative, expressed
LOC_Os01g01190		phosphoesterase family protein, putative, expressed	LOC_Os02g17190		MYB family transcription factor, putative, expressed
LOC_Os01g01190		phosphoesterase family protein, putative, expressed	LOC_Os11g07040	OsCDPK14	CAMK_CAMK_like.43 - CAMK includes calcium/calmodulin depedent protein kinases, expressed
LOC_Os01g01302		shikimate kinase, putative, expressed	LOC_Os01g47470		serine/threonine-protein kinase, putative, expressed
LOC_Os01g01302		shikimate kinase, putative, expressed	LOC_Os05g43950	OsVOZ2	expressed protein
LOC_Os01g01302		shikimate kinase, putative, expressed	LOC_Os06g17440		microtubule-associated protein, putative, expressed
LOC_Os01g01302		shikimate kinase, putative, expressed	LOC_Os11g06010		helix-loop-helix DNA-binding protein, putative, expressed
LOC_Os01g01307		translocon-associated protein beta domain containing protein, expressed	LOC_Os01g15640	OsNAC8	no apical meristem protein, putative, expressed
LOC_Os01g01312	CHR704	retrotransposon protein, putative, Ty1-copia subclass, expressed	LOC_Os09g29370		RING-H2 finger protein ATL5F, putative, expressed
LOC_Os01g01360		peptide transporter PTR2, putative, expressed	LOC_Os10g07060		B3 DNA binding domain containing protein, expressed
LOC_Os01g01369		3-beta-hydroxysteroid-Delta-isomerase, putative, expressed	LOC_Os02g39190		hypothetical protein
LOC_Os01g01420	OsCOIN	expressed protein	LOC_Os04g55970		AP2-like ethylene-responsive transcription factor AINTEGUMENTA, putative, expressed
LOC_Os01g01470		no apical meristem protein, putative, expressed	LOC_Os10g42710	OsSRO1a	RCD1, putative, expressed
LOC_Os01g01484	OsDET1	light-mediated development protein DET1, putative, expressed	LOC_Os12g24030		hypothetical protein
LOC_Os01g01650		isoflavone reductase homolog IRL, putative, expressed	LOC_Os11g45240		retrotransposon protein, putative, Ty3-gypsy subclass, expressed
LOC_Os01g01689		phosphatidylinositol 3- and 4-kinase family protein, expressed	LOC_Os02g54160	OsEREBP1	AP2 domain containing protein, expressed
LOC_Os01g01689		phosphatidylinositol 3- and 4-kinase family protein, expressed	LOC_Os08g01750		SAC domain containing protein, putative, expressed
LOC_Os01g01689		phosphatidylinositol 3- and 4-kinase family protein, expressed	LOC_Os09g29750		ZOS9-15 - C2H2 zinc finger protein, expressed
LOC_Os01g01689		phosphatidylinositol 3- and 4-kinase family protein, expressed	LOC_Os12g13600		expressed protein
LOC_Os01g01710		1-deoxy-D-xylulose 5-phosphate reductoisomerase, chloroplast precursor, putative, expressed	LOC_Os02g14730		ubiquitin carboxyl-terminal hydrolase family protein, expressed
LOC_Os01g01710		1-deoxy-D-xylulose 5-phosphate reductoisomerase, chloroplast precursor, putative, expressed	LOC_Os03g03660	OsCDPK1#OsCPK11#OsCDPK13#OsCPK7	CAMK_CAMK_like.17 - CAMK includes calcium/calmodulin depedent protein kinases, expressed
LOC_Os01g01790		expressed protein	LOC_Os01g13690		ligA, putative, expressed
LOC_Os01g01790		expressed protein	LOC_Os01g58700		expressed protein
LOC_Os01g01790		expressed protein	LOC_Os02g30310		ThiF family domain containing protein, putative, expressed
LOC_Os01g01790		expressed protein	LOC_Os08g07830		DUF292 domain containing protein, expressed
LOC_Os01g01920		HD domain containing protein 2, putative, expressed	LOC_Os03g31070		protein kinase, putative, expressed
LOC_Os01g01960		transcriptional repressor, putative, expressed	LOC_Os04g52290		PPR repeat domain containing protein, putative, expressed
LOC_Os01g01960		transcriptional repressor, putative, expressed	LOC_Os05g27930	OsDREB2B	AP2 domain containing protein, expressed
LOC_Os01g01960		transcriptional repressor, putative, expressed	LOC_Os07g07320		glutathione S-transferase, putative, expressed
LOC_Os01g01970		expressed protein	LOC_Os03g60790		heat shock protein DnaJ, putative, expressed
LOC_Os01g02040		retrotransposon protein, putative, unclassified, expressed	LOC_Os03g53200	OsCML4	OsCML4 - Calmodulin-related calcium sensor protein, expressed
LOC_Os01g02050		phosphoenolpyruvate carboxylase, putative, expressed	LOC_Os02g39190		hypothetical protein
LOC_Os01g02060		TOO MANY MOUTHS precursor, putative, expressed	LOC_Os03g13970		26S proteasome non-ATPase regulatory subunit 4, putative, expressed
LOC_Os01g02100		transposon protein, putative, unclassified, expressed	LOC_Os03g13970		26S proteasome non-ATPase regulatory subunit 4, putative, expressed
LOC_Os01g02180		expressed protein	LOC_Os03g09840		C2 domain containing protein, putative, expressed
LOC_Os01g02200		armadillo/beta-catenin repeat family protein, putative, expressed	LOC_Os04g52290		PPR repeat domain containing protein, putative, expressed
LOC_Os01g02200		armadillo/beta-catenin repeat family protein, putative, expressed	LOC_Os06g04350		expressed protein
LOC_Os01g02200		armadillo/beta-catenin repeat family protein, putative, expressed	LOC_Os11g06010		helix-loop-helix DNA-binding protein, putative, expressed
LOC_Os01g02310		expressed protein	LOC_Os10g42710	OsSRO1a	RCD1, putative, expressed
LOC_Os01g02320		protein kinase domain containing protein, expressed	LOC_Os06g40740		expressed protein
LOC_Os01g02390		protein kinase domain containing protein, expressed	LOC_Os01g61030		VHS and GAT domain containing protein, expressed
LOC_Os01g02390		protein kinase domain containing protein, expressed	LOC_Os03g08430		SAC domain containing protein, putative, expressed
LOC_Os01g02400		protein kinase domain containing protein, expressed	LOC_Os01g59850		GTPase-activating protein, putative, expressed
LOC_Os01g02400		protein kinase domain containing protein, expressed	LOC_Os01g74180		adaptin, putative, expressed
LOC_Os01g02400		protein kinase domain containing protein, expressed	LOC_Os09g20350	Os09g0369050	ethylene-responsive transcription factor, putative, expressed
LOC_Os01g02430		TAK14, putative, expressed	LOC_Os03g39050		no apical meristem protein
LOC_Os01g02440		Ser/Thr receptor-like kinase, putative, expressed	LOC_Os05g27930	OsDREB2B	AP2 domain containing protein, expressed
LOC_Os01g02450		retrotransposon protein, putative, unclassified	LOC_Os02g04810	OsARF5	auxin response factor 5, putative, expressed
LOC_Os01g02470		conserved hypothetical protein	LOC_Os01g47430		protein of unknown function DUF1296 domain containing protein, expressed
LOC_Os01g02470		conserved hypothetical protein	LOC_Os02g10720		expressed protein
LOC_Os01g02480		retrotransposon protein, putative, unclassified	LOC_Os07g34020		expressed protein
LOC_Os01g02510		retrotransposon protein, putative, unclassified, expressed	LOC_Os12g37970		MYB family transcription factor, putative, expressed
LOC_Os01g02550		protein kinase domain containing protein, expressed	LOC_Os04g37540		expressed protein
LOC_Os01g02550		protein kinase domain containing protein, expressed	LOC_Os06g40740		expressed protein
LOC_Os01g02590		receptor-like kinase, putative, expressed	LOC_Os02g54160	OsEREBP1	AP2 domain containing protein, expressed
LOC_Os01g02590		receptor-like kinase, putative, expressed	LOC_Os10g42650		retrotransposon protein, putative, unclassified, expressed
LOC_Os01g02610		protein kinase domain containing protein	LOC_Os09g40022		retrotransposon protein, putative, Ty3-gypsy subclass
LOC_Os01g02710		LRk-type protein, putative	LOC_Os01g68870	OsMSP1	leucine-rich repeat receptor protein kinase EXS precursor, putative, expressed
LOC_Os01g02710		LRk-type protein, putative	LOC_Os02g09340		expressed protein
LOC_Os01g02710		LRk-type protein, putative	LOC_Os02g54160	OsEREBP1	AP2 domain containing protein, expressed
LOC_Os01g02710		LRk-type protein, putative	LOC_Os03g08430		SAC domain containing protein, putative, expressed
LOC_Os01g02710		LRk-type protein, putative	LOC_Os03g25080		OsFBX86 - F-box domain containing protein, expressed
LOC_Os01g02710		LRk-type protein, putative	LOC_Os06g48950	OsARF19#OsARF7a	auxin response factor 19, putative, expressed
LOC_Os01g02710		LRk-type protein, putative	LOC_Os08g22036		retrotransposon protein, putative, unclassified
LOC_Os01g02710		LRk-type protein, putative	LOC_Os09g20350	Os09g0369050	ethylene-responsive transcription factor, putative, expressed
LOC_Os01g02710		LRk-type protein, putative	LOC_Os09g23690		UBX domain containing protein, expressed
LOC_Os01g02710		LRk-type protein, putative	LOC_Os09g30070		expressed protein
LOC_Os01g02710		LRk-type protein, putative	LOC_Os11g06010		helix-loop-helix DNA-binding protein, putative, expressed
LOC_Os01g02710		LRk-type protein, putative	LOC_Os11g16280		F-box domain containing protein, expressed
LOC_Os01g02710		LRk-type protein, putative	LOC_Os12g35740		retrotransposon protein, putative, Ty1-copia subclass
LOC_Os01g02740		retrotransposon protein, putative, unclassified	LOC_Os02g54160	OsEREBP1	AP2 domain containing protein, expressed
LOC_Os01g02770		resistance-related receptor-like kinase, putative, expressed	LOC_Os01g59850		GTPase-activating protein, putative, expressed
LOC_Os01g02770		resistance-related receptor-like kinase, putative, expressed	LOC_Os02g39630		iron-stress related protein, putative, expressed
LOC_Os01g02780		TAK33, putative, expressed	LOC_Os02g09100		isoleucyl-tRNA synthetase, cytoplasmic, putative, expressed
LOC_Os01g02780		TAK33, putative, expressed	LOC_Os02g54160	OsEREBP1	AP2 domain containing protein, expressed
LOC_Os01g02780		TAK33, putative, expressed	LOC_Os07g47290		xylose isomerase, putative, expressed
LOC_Os01g02810		resistance-related receptor-like kinase, putative	LOC_Os01g15640	OsNAC8	no apical meristem protein, putative, expressed
LOC_Os01g02810		resistance-related receptor-like kinase, putative	LOC_Os10g38402		retrotransposon protein, putative, Ty3-gypsy subclass
LOC_Os01g02900		glycosyltransferase, putative, expressed	LOC_Os10g01600		retrotransposon protein, putative, unclassified
LOC_Os01g02940		glycosyltransferase protein, putative, expressed	LOC_Os03g10540		OsFBX78 - F-box domain containing protein, expressed
LOC_Os01g03020		tRNA synthetase class I, putative, expressed	LOC_Os01g39385		expressed protein
LOC_Os01g03020		tRNA synthetase class I, putative, expressed	LOC_Os02g55640		proteasome maturation factor UMP1 family protein, expressed
LOC_Os01g03060		splicing factor, putative, expressed	LOC_Os09g38080		retrotransposon protein, putative, unclassified, expressed
LOC_Os01g03060		splicing factor, putative, expressed	LOC_Os10g11820		expressed protein
LOC_Os01g03070		transposon protein, putative, unclassified, expressed	LOC_Os01g59850		GTPase-activating protein, putative, expressed
LOC_Os01g03070		transposon protein, putative, unclassified, expressed	LOC_Os01g64730	OsABF1#OsbZIP12	bZIP transcription factor domain containing protein, expressed
LOC_Os01g03070		transposon protein, putative, unclassified, expressed	LOC_Os05g27930	OsDREB2B	AP2 domain containing protein, expressed
LOC_Os01g03070		transposon protein, putative, unclassified, expressed	LOC_Os06g48950	OsARF19#OsARF7a	auxin response factor 19, putative, expressed
LOC_Os01g03090		methyltransferase, putative, expressed	LOC_Os10g40540		enoyl-CoA hydratase/isomerase family protein, putative, expressed
LOC_Os01g03110		expressed protein	LOC_Os01g11570		GDSL-like lipase/acylhydrolase, putative, expressed
LOC_Os01g03110		expressed protein	LOC_Os05g37520		expressed protein
LOC_Os01g03110		expressed protein	LOC_Os06g40600		elongation factor, putative, expressed
LOC_Os01g03110		expressed protein	LOC_Os09g20350	Os09g0369050	ethylene-responsive transcription factor, putative, expressed
LOC_Os01g03144	OsABCG1#OsWBC1	white-brown complex homolog protein 7, putative, expressed	LOC_Os09g29370		RING-H2 finger protein ATL5F, putative, expressed
LOC_Os01g03180		retrotransposon protein, putative, unclassified, expressed	LOC_Os07g48700		expressed protein
LOC_Os01g03250		hypothetical protein	LOC_Os02g39190		hypothetical protein
LOC_Os01g03260		hypothetical protein	LOC_Os04g51370		protein kinase, putative, expressed
LOC_Os01g03480		expressed protein	LOC_Os01g61030		VHS and GAT domain containing protein, expressed
LOC_Os01g03490		heavy-metal-associated domain-containing protein, putative, expressed	LOC_Os03g39050		no apical meristem protein
LOC_Os01g03520		ubiquitin conjugating enzyme protein, putative, expressed	LOC_Os02g54160	OsEREBP1	AP2 domain containing protein, expressed
LOC_Os01g03520		ubiquitin conjugating enzyme protein, putative, expressed	LOC_Os02g57690		kelch repeat protein, putative, expressed
LOC_Os01g03520		ubiquitin conjugating enzyme protein, putative, expressed	LOC_Os05g15890	CHR713	SNF2 family N-terminal domain containing protein, expressed
LOC_Os01g03520		ubiquitin conjugating enzyme protein, putative, expressed	LOC_Os09g29750		ZOS9-15 - C2H2 zinc finger protein, expressed
LOC_Os01g03520		ubiquitin conjugating enzyme protein, putative, expressed	LOC_Os11g05130		PHD-finger family protein, expressed
LOC_Os01g03549		multi-copper oxidase type I family protein, putative, expressed	LOC_Os03g04990		expressed protein
LOC_Os01g03549		multi-copper oxidase type I family protein, putative, expressed	LOC_Os09g29370		RING-H2 finger protein ATL5F, putative, expressed
LOC_Os01g03549		multi-copper oxidase type I family protein, putative, expressed	LOC_Os11g08400		expressed protein
LOC_Os01g03650	OsNAP6	sufB/sufD domain containing protein, putative, expressed	LOC_Os02g57650		No apical meristem protein, putative, expressed
LOC_Os01g03660		MYB family transcription factor, putative, expressed	LOC_Os09g29370		RING-H2 finger protein ATL5F, putative, expressed
LOC_Os01g03710		mannose-6-phosphate isomerase, putative, expressed	LOC_Os01g34870		expressed protein
LOC_Os01g03720		MYB family transcription factor, putative, expressed	LOC_Os03g37970		ribosomal protein L13, putative, expressed
LOC_Os01g03720		MYB family transcription factor, putative, expressed	LOC_Os11g02240	OsCIPK15	CAMK_KIN1/SNF1/Nim1_like.4 - CAMK includes calcium/calmodulin depedent protein kinases, expressed
LOC_Os01g03760		expressed protein	LOC_Os03g03660	OsCDPK1#OsCPK11#OsCDPK13#OsCPK7	CAMK_CAMK_like.17 - CAMK includes calcium/calmodulin depedent protein kinases, expressed
LOC_Os01g03820		C2 domain containing protein, putative, expressed	LOC_Os08g15590		Leucine rich repeat N-terminal domain containing protein, putative
LOC_Os01g03820		C2 domain containing protein, putative, expressed	LOC_Os11g19110		retrotransposon protein, putative, unclassified
LOC_Os01g03950		glycosyl hydrolase, family 31, putative, expressed	LOC_Os03g37970		ribosomal protein L13, putative, expressed
LOC_Os01g04020		AP2 domain containing protein, expressed	LOC_Os02g57650		No apical meristem protein, putative, expressed
LOC_Os01g04050		BBTI12 - Bowman-Birk type bran trypsin inhibitor precursor, expressed	LOC_Os02g38050		joka2, putative, expressed
LOC_Os01g04050		BBTI12 - Bowman-Birk type bran trypsin inhibitor precursor, expressed	LOC_Os03g27460		heat shock protein DnaJ, putative, expressed
LOC_Os01g04050		BBTI12 - Bowman-Birk type bran trypsin inhibitor precursor, expressed	LOC_Os05g37400		expressed protein
LOC_Os01g04050		BBTI12 - Bowman-Birk type bran trypsin inhibitor precursor, expressed	LOC_Os08g06800		retrotransposon protein, putative, unclassified, expressed
LOC_Os01g04050		BBTI12 - Bowman-Birk type bran trypsin inhibitor precursor, expressed	LOC_Os11g06010		helix-loop-helix DNA-binding protein, putative, expressed
LOC_Os01g04160		expressed protein	LOC_Os01g43580		kinesin motor domain containing protein, putative, expressed
LOC_Os01g04190		transporter family protein, putative, expressed	LOC_Os06g48950	OsARF19#OsARF7a	auxin response factor 19, putative, expressed
LOC_Os01g04200		metallo-beta-lactamase family protein, putative, expressed	LOC_Os08g01750		SAC domain containing protein, putative, expressed
LOC_Os01g04210		DNA binding protein, putative	LOC_Os05g37400		expressed protein
LOC_Os01g04260		fatty acid hydroxylase, putative, expressed	LOC_Os03g52090		calcium-transporting ATPase 3, endoplasmic reticulum-type, putative
LOC_Os01g04260		fatty acid hydroxylase, putative, expressed	LOC_Os08g39830	OsEIL4	ethylene-insensitive 3, putative, expressed
LOC_Os01g04260		fatty acid hydroxylase, putative, expressed	LOC_Os12g43560		zinc finger, putative, expressed
LOC_Os01g04370		hsp20/alpha crystallin family protein, putative, expressed	LOC_Os03g13970		26S proteasome non-ATPase regulatory subunit 4, putative, expressed
LOC_Os01g04440		conserved hypothetical protein	LOC_Os02g57650		No apical meristem protein, putative, expressed
LOC_Os01g04440		conserved hypothetical protein	LOC_Os11g29710		OsFBO4 - F-box and other domain containing protein, expressed
LOC_Os01g04680		retrotransposon protein, putative, unclassified	LOC_Os03g31070		protein kinase, putative, expressed
LOC_Os01g04780		retrotransposon protein, putative, unclassified	LOC_Os03g03660	OsCDPK1#OsCPK11#OsCDPK13#OsCPK7	CAMK_CAMK_like.17 - CAMK includes calcium/calmodulin depedent protein kinases, expressed
LOC_Os01g04780		retrotransposon protein, putative, unclassified	LOC_Os05g37340		expressed protein
LOC_Os01g04900		peptidase M50 family protein, putative, expressed	LOC_Os02g30310		ThiF family domain containing protein, putative, expressed
LOC_Os01g04900		peptidase M50 family protein, putative, expressed	LOC_Os08g29370		peptidyl-prolyl cis-trans isomerase, chloroplast precursor, putative, expressed
LOC_Os01g04900		peptidase M50 family protein, putative, expressed	LOC_Os12g43560		zinc finger, putative, expressed
LOC_Os01g05030		transposon protein, putative, unclassified	LOC_Os01g15640	OsNAC8	no apical meristem protein, putative, expressed
LOC_Os01g05030		transposon protein, putative, unclassified	LOC_Os02g17190		MYB family transcription factor, putative, expressed
LOC_Os01g05030		transposon protein, putative, unclassified	LOC_Os02g39190		hypothetical protein
LOC_Os01g05030		transposon protein, putative, unclassified	LOC_Os03g13970		26S proteasome non-ATPase regulatory subunit 4, putative, expressed
LOC_Os01g05030		transposon protein, putative, unclassified	LOC_Os03g31070		protein kinase, putative, expressed
LOC_Os01g05030		transposon protein, putative, unclassified	LOC_Os03g51790		GTPase of unknown function domain containing protein, putative, expressed
LOC_Os01g05030		transposon protein, putative, unclassified	LOC_Os03g63770		RCD1, putative, expressed
LOC_Os01g05030		transposon protein, putative, unclassified	LOC_Os04g52290		PPR repeat domain containing protein, putative, expressed
LOC_Os01g05030		transposon protein, putative, unclassified	LOC_Os05g33110		endo-1,3;1,4-beta-D-glucanase precursor, putative, expressed
LOC_Os01g05030		transposon protein, putative, unclassified	LOC_Os06g48950	OsARF19#OsARF7a	auxin response factor 19, putative, expressed
LOC_Os01g05030		transposon protein, putative, unclassified	LOC_Os09g13570	OsbZIP71	CPuORF2 - conserved peptide uORF-containing transcript, expressed
LOC_Os01g05030		transposon protein, putative, unclassified	LOC_Os09g20350	Os09g0369050	ethylene-responsive transcription factor, putative, expressed
LOC_Os01g05030		transposon protein, putative, unclassified	LOC_Os09g26420	OsBIERF1	AP2 domain containing protein, expressed
LOC_Os01g05030		transposon protein, putative, unclassified	LOC_Os09g38080		retrotransposon protein, putative, unclassified, expressed
LOC_Os01g05030		transposon protein, putative, unclassified	LOC_Os10g40540		enoyl-CoA hydratase/isomerase family protein, putative, expressed
LOC_Os01g05060		mitochondrial glycoprotein, putative, expressed	LOC_Os04g35510		CENP-E-like kinetochore protein, putative, expressed
LOC_Os01g05064		expressed protein	LOC_Os02g39190		hypothetical protein
LOC_Os01g05064		expressed protein	LOC_Os03g37970		ribosomal protein L13, putative, expressed
LOC_Os01g05070		expressed protein	LOC_Os07g30450		hypothetical protein
LOC_Os01g05140		expressed protein	LOC_Os02g54160	OsEREBP1	AP2 domain containing protein, expressed
LOC_Os01g05370		retrotransposon protein, putative, unclassified	LOC_Os01g47430		protein of unknown function DUF1296 domain containing protein, expressed
LOC_Os01g05370		retrotransposon protein, putative, unclassified	LOC_Os01g59850		GTPase-activating protein, putative, expressed
LOC_Os01g05420		IWS1 C-terminus family protein, putative, expressed	LOC_Os03g04990		expressed protein
LOC_Os01g05420		IWS1 C-terminus family protein, putative, expressed	LOC_Os05g27930	OsDREB2B	AP2 domain containing protein, expressed
LOC_Os01g05420		IWS1 C-terminus family protein, putative, expressed	LOC_Os11g05130		PHD-finger family protein, expressed
LOC_Os01g05420		IWS1 C-terminus family protein, putative, expressed	LOC_Os12g38400	OsMYB91	MYB family transcription factor, putative, expressed
LOC_Os01g05470		transcription factor X1, putative, expressed	LOC_Os08g08060		vacuolar protein sorting-associated protein 18, putative, expressed
LOC_Os01g05470		transcription factor X1, putative, expressed	LOC_Os08g17770		hypothetical protein
LOC_Os01g05490		triosephosphate isomerase, cytosolic, putative, expressed	LOC_Os01g01650		isoflavone reductase homolog IRL, putative, expressed
LOC_Os01g05490		triosephosphate isomerase, cytosolic, putative, expressed	LOC_Os01g59850		GTPase-activating protein, putative, expressed
LOC_Os01g05490		triosephosphate isomerase, cytosolic, putative, expressed	LOC_Os02g34470		expressed protein
LOC_Os01g05490		triosephosphate isomerase, cytosolic, putative, expressed	LOC_Os03g39050		no apical meristem protein
LOC_Os01g05490		triosephosphate isomerase, cytosolic, putative, expressed	LOC_Os10g42710	OsSRO1a	RCD1, putative, expressed
LOC_Os01g05490		triosephosphate isomerase, cytosolic, putative, expressed	LOC_Os11g05130		PHD-finger family protein, expressed
LOC_Os01g05500		zinc finger protein, putative, expressed	LOC_Os07g48700		expressed protein
LOC_Os01g05500		zinc finger protein, putative, expressed	LOC_Os10g39420	SPK	CAMK_CAMK_like.8 - CAMK includes calcium/calmodulin depedent protein kinases, expressed
LOC_Os01g05585		metallothionein, putative, expressed	LOC_Os02g48190		expressed protein
LOC_Os01g05585		metallothionein, putative, expressed	LOC_Os10g01600		retrotransposon protein, putative, unclassified
LOC_Os01g05600		NBS-LRR disease resistance protein, putative	LOC_Os11g15750		retrotransposon protein, putative, unclassified
LOC_Os01g05620	Pit	NBS-LRR disease resistance protein, putative	LOC_Os09g10710		R-interacting factor 1, putative, expressed
LOC_Os01g05650		metallothionein, putative, expressed	LOC_Os01g01350		SNF7 domain containing protein, putative, expressed
LOC_Os01g05650		metallothionein, putative, expressed	LOC_Os01g02900		glycosyltransferase, putative, expressed
LOC_Os01g05650		metallothionein, putative, expressed	LOC_Os01g12790		receptor protein kinase, putative
LOC_Os01g05650		metallothionein, putative, expressed	LOC_Os01g13610		isoflavone reductase homolog IRL, putative, expressed
LOC_Os01g05650		metallothionein, putative, expressed	LOC_Os01g30936		retrotransposon protein, putative, Ty3-gypsy subclass
LOC_Os01g05650		metallothionein, putative, expressed	LOC_Os01g65780		glycosyl transferase, putative, expressed
LOC_Os01g05650		metallothionein, putative, expressed	LOC_Os02g27850		retrotransposon protein, putative, unclassified, expressed
LOC_Os01g05650		metallothionein, putative, expressed	LOC_Os02g47410		protein kinase, putative, expressed
LOC_Os01g05650		metallothionein, putative, expressed	LOC_Os02g54160	OsEREBP1	AP2 domain containing protein, expressed
LOC_Os01g05650		metallothionein, putative, expressed	LOC_Os02g57600		expressed protein
LOC_Os01g05650		metallothionein, putative, expressed	LOC_Os02g57690		kelch repeat protein, putative, expressed
LOC_Os01g05650		metallothionein, putative, expressed	LOC_Os03g08460	OsEBP-89	AP2 domain containing protein, expressed
LOC_Os01g05650		metallothionein, putative, expressed	LOC_Os03g47140	OsGRF9	growth regulating factor protein, putative, expressed
LOC_Os01g05650		metallothionein, putative, expressed	LOC_Os03g54100	OsTPKa	potassium channel protein, putative, expressed
LOC_Os01g05650		metallothionein, putative, expressed	LOC_Os04g39444		LSM domain containing protein, expressed
LOC_Os01g05650		metallothionein, putative, expressed	LOC_Os04g48480		exostosin family domain containing protein, expressed
LOC_Os01g05650		metallothionein, putative, expressed	LOC_Os05g40800		hypothetical protein
LOC_Os01g05650		metallothionein, putative, expressed	LOC_Os06g09390	OsERF71	AP2 domain containing protein, expressed
LOC_Os01g05650		metallothionein, putative, expressed	LOC_Os06g46930		ribosomal protein L24, putative, expressed
LOC_Os01g05650		metallothionein, putative, expressed	LOC_Os06g48950	OsARF19#OsARF7a	auxin response factor 19, putative, expressed
LOC_Os01g05650		metallothionein, putative, expressed	LOC_Os07g39460		transposon protein, putative, unclassified
LOC_Os01g05650		metallothionein, putative, expressed	LOC_Os08g01750		SAC domain containing protein, putative, expressed
LOC_Os01g05650		metallothionein, putative, expressed	LOC_Os08g39140	hsp82A	heat shock protein, putative, expressed
LOC_Os01g05650		metallothionein, putative, expressed	LOC_Os09g07300		BIG, putative, expressed
LOC_Os01g05650		metallothionein, putative, expressed	LOC_Os09g29370		RING-H2 finger protein ATL5F, putative, expressed
LOC_Os01g05650		metallothionein, putative, expressed	LOC_Os09g37650		flavin-containing monooxygenase family protein, putative, expressed
LOC_Os01g05650		metallothionein, putative, expressed	LOC_Os10g01600		retrotransposon protein, putative, unclassified
LOC_Os01g05650		metallothionein, putative, expressed	LOC_Os10g42210		enoyl-CoA-hydratase, putative, expressed
LOC_Os01g05650		metallothionein, putative, expressed	LOC_Os11g08230		DEFL46 - Defensin and Defensin-like DEFL family
LOC_Os01g05660		expressed protein	LOC_Os04g37540		expressed protein
LOC_Os01g05670		3-oxo-5-alpha-steroid 4-dehydrogenase, putative, expressed	LOC_Os06g15420	OsAS2	asparagine synthetase, putative, expressed
LOC_Os01g05694		hypothetical protein	LOC_Os07g43720		DCN1, putative, expressed
LOC_Os01g05744		expressed protein	LOC_Os02g39190		hypothetical protein
LOC_Os01g05744		expressed protein	LOC_Os09g29750		ZOS9-15 - C2H2 zinc finger protein, expressed
LOC_Os01g05780		expressed protein	LOC_Os08g39830	OsEIL4	ethylene-insensitive 3, putative, expressed
LOC_Os01g05800		inner membrane protein, putative, expressed	LOC_Os01g34870		expressed protein
LOC_Os01g05800		inner membrane protein, putative, expressed	LOC_Os02g54160	OsEREBP1	AP2 domain containing protein, expressed
LOC_Os01g05800		inner membrane protein, putative, expressed	LOC_Os03g39050		no apical meristem protein
LOC_Os01g05810		gamma-glutamyltranspeptidase 1 precursor, putative, expressed	LOC_Os05g43950	OsVOZ2	expressed protein
LOC_Os01g05830		expressed protein	LOC_Os03g03660	OsCDPK1#OsCPK11#OsCDPK13#OsCPK7	CAMK_CAMK_like.17 - CAMK includes calcium/calmodulin depedent protein kinases, expressed
LOC_Os01g05870		receptor kinase, putative, expressed	LOC_Os07g25710	OsPHR2	myb-like DNA-binding domain containing protein, expressed
LOC_Os01g05940		receptor kinase, putative, expressed	LOC_Os02g55210		carboxyl-terminal proteinase, putative, expressed
LOC_Os01g06020		aspartyl-tRNA synthetase, putative, expressed	LOC_Os09g29370		RING-H2 finger protein ATL5F, putative, expressed
LOC_Os01g06130		expressed protein	LOC_Os03g49170		zinc finger family protein, putative, expressed
LOC_Os01g06160		retrotransposon protein, putative, Ty3-gypsy subclass	LOC_Os03g03660	OsCDPK1#OsCPK11#OsCDPK13#OsCPK7	CAMK_CAMK_like.17 - CAMK includes calcium/calmodulin depedent protein kinases, expressed
LOC_Os01g06280		TKL_IRAK_CrRLK1L-1.4 - The CrRLK1L-1 subfamily has homology to the CrRLK1L homolog, expressed	LOC_Os02g30310		ThiF family domain containing protein, putative, expressed
LOC_Os01g06400		expressed protein	LOC_Os06g11860		ethylene-responsive transcription factor, putative, expressed
LOC_Os01g06460		uncharacterized Cys-rich domain containing protein, putative, expressed	LOC_Os04g52290		PPR repeat domain containing protein, putative, expressed
LOC_Os01g06500		PHLOEM 2-LIKE A5, putative, expressed	LOC_Os12g02130		expressed protein
LOC_Os01g06520		verticillium wilt disease resistance protein, putative, expressed	LOC_Os03g39050		no apical meristem protein
LOC_Os01g06520		verticillium wilt disease resistance protein, putative, expressed	LOC_Os08g01750		SAC domain containing protein, putative, expressed
LOC_Os01g06600		glutaryl-CoA dehydrogenase, mitochondrial precursor, putative, expressed	LOC_Os04g31400		expressed protein
LOC_Os01g06640		basic helix-loop-helix, putative, expressed	LOC_Os02g14730		ubiquitin carboxyl-terminal hydrolase family protein, expressed
LOC_Os01g06670		hcr2-5D, putative, expressed	LOC_Os02g54160	OsEREBP1	AP2 domain containing protein, expressed
LOC_Os01g06680		retrotransposon protein, putative, unclassified, expressed	LOC_Os07g36000		retrotransposon protein, putative, unclassified
LOC_Os01g06700		retrotransposon protein, putative, unclassified	LOC_Os06g08440	ORR2	two-component response regulator, putative, expressed
LOC_Os01g06700		retrotransposon protein, putative, unclassified	LOC_Os07g48700		expressed protein
LOC_Os01g06870		resistance protein SlVe1 precursor, putative, expressed	LOC_Os03g16900	OsGDI3	rab GDP dissociation inhibitor alpha, putative, expressed
LOC_Os01g06890		leucine-rich repeat family protein, putative	LOC_Os01g04020		AP2 domain containing protein, expressed
LOC_Os01g06890		leucine-rich repeat family protein, putative	LOC_Os02g30310		ThiF family domain containing protein, putative, expressed
LOC_Os01g06890		leucine-rich repeat family protein, putative	LOC_Os02g54160	OsEREBP1	AP2 domain containing protein, expressed
LOC_Os01g06890		leucine-rich repeat family protein, putative	LOC_Os02g57650		No apical meristem protein, putative, expressed
LOC_Os01g06890		leucine-rich repeat family protein, putative	LOC_Os03g55130		expressed protein
LOC_Os01g06890		leucine-rich repeat family protein, putative	LOC_Os04g32960		TUDOR protein with multiple SNc domains, putative, expressed
LOC_Os01g07070		transposon protein, putative, CACTA, En/Spm sub-class, expressed	LOC_Os08g11620		retrotransposon protein, putative, Ty3-gypsy subclass
LOC_Os01g07080		DEAD-box ATP-dependent RNA helicase, putative, expressed	LOC_Os11g07230		receptor kinase, putative, expressed
LOC_Os01g07090	OsPP2C01	5-azacytidine resistance protein azr1, putative, expressed	LOC_Os02g47460		hypothetical protein
LOC_Os01g07090	OsPP2C01	5-azacytidine resistance protein azr1, putative, expressed	LOC_Os05g34540		rab GDP dissociation inhibitor alpha, putative, expressed
LOC_Os01g07090	OsPP2C01	5-azacytidine resistance protein azr1, putative, expressed	LOC_Os05g34720		transcriptional regulator, putative, expressed
LOC_Os01g07110		BRCA2 repeat family protein, expressed	LOC_Os06g17440		microtubule-associated protein, putative, expressed
LOC_Os01g07110		BRCA2 repeat family protein, expressed	LOC_Os09g32040		no apical meristem protein, putative, expressed
LOC_Os01g07140		kelch repeat-containing protein, putative, expressed	LOC_Os05g05860		retrotransposon protein, putative, unclassified, expressed
LOC_Os01g07250		saposin-like type B, region 1 family protein, putative, expressed	LOC_Os02g11820		GTPase-activating protein, putative, expressed
LOC_Os01g07250		saposin-like type B, region 1 family protein, putative, expressed	LOC_Os07g28260		expressed protein
LOC_Os01g07260		expressed protein	LOC_Os03g04990		expressed protein
LOC_Os01g07280		disease resistance protein, putative, expressed	LOC_Os03g47050		expressed protein
LOC_Os01g07310		transporter-related, putative, expressed	LOC_Os08g41950	OsMADS7#OsMADS45	OsMADS7 - MADS-box family gene with MIKCc type-box, expressed
LOC_Os01g07330		expressed protein	LOC_Os02g54160	OsEREBP1	AP2 domain containing protein, expressed
LOC_Os01g07330		expressed protein	LOC_Os09g04110		coatomer alpha subunit, putative, expressed
LOC_Os01g07370		KIP1, putative, expressed	LOC_Os02g54160	OsEREBP1	AP2 domain containing protein, expressed
LOC_Os01g07370		KIP1, putative, expressed	LOC_Os03g04990		expressed protein
LOC_Os01g07370		KIP1, putative, expressed	LOC_Os03g46910		pyruvate kinase, putative, expressed
LOC_Os01g07370		KIP1, putative, expressed	LOC_Os09g29750		ZOS9-15 - C2H2 zinc finger protein, expressed
LOC_Os01g07376		thioredoxin, putative, expressed	LOC_Os03g37970		ribosomal protein L13, putative, expressed
LOC_Os01g07376		thioredoxin, putative, expressed	LOC_Os03g46910		pyruvate kinase, putative, expressed
LOC_Os01g07376		thioredoxin, putative, expressed	LOC_Os04g58880		exo70 exocyst complex subunit, putative, expressed
LOC_Os01g07376		thioredoxin, putative, expressed	LOC_Os08g34760		expressed protein
LOC_Os01g07376		thioredoxin, putative, expressed	LOC_Os12g03190		bifunctional aspartokinase/homoserine dehydrogenase, putative, expressed
LOC_Os01g07390		zinc finger, C3HC4 type family protein, expressed	LOC_Os09g07810		hypothetical protein
LOC_Os01g07400		WD40-like domain containing protein, putative, expressed	LOC_Os06g48950	OsARF19#OsARF7a	auxin response factor 19, putative, expressed
LOC_Os01g07430		myb-like DNA-binding domain containing protein, putative	LOC_Os03g20780	OsEIL1	ethylene-insensitive 3, putative
LOC_Os01g07490		RST1, putative, expressed	LOC_Os03g03660	OsCDPK1#OsCPK11#OsCDPK13#OsCPK7	CAMK_CAMK_like.17 - CAMK includes calcium/calmodulin depedent protein kinases, expressed
LOC_Os01g07500	FIB	alliin lyase precursor, putative, expressed	LOC_Os02g17190		MYB family transcription factor, putative, expressed
LOC_Os01g07500	FIB	alliin lyase precursor, putative, expressed	LOC_Os04g55970		AP2-like ethylene-responsive transcription factor AINTEGUMENTA, putative, expressed
LOC_Os01g07590		universal stress protein domain containing protein, putative, expressed	LOC_Os01g40830		transposon protein, putative, Mutator sub-class
LOC_Os01g07590		universal stress protein domain containing protein, putative, expressed	LOC_Os02g32590	OsHsfA3	HSF-type DNA-binding domain containing protein, expressed
LOC_Os01g07590		universal stress protein domain containing protein, putative, expressed	LOC_Os03g08430		SAC domain containing protein, putative, expressed
LOC_Os01g07590		universal stress protein domain containing protein, putative, expressed	LOC_Os09g13570	OsbZIP71	CPuORF2 - conserved peptide uORF-containing transcript, expressed
LOC_Os01g07590		universal stress protein domain containing protein, putative, expressed	LOC_Os12g07820	OsAPx6	OsAPx6 - Stromal Ascorbate Peroxidase encoding gene 5,8, expressed
LOC_Os01g07600		expressed protein	LOC_Os11g06010		helix-loop-helix DNA-binding protein, putative, expressed
LOC_Os01g07620		expressed protein	LOC_Os03g37970		ribosomal protein L13, putative, expressed
LOC_Os01g07630		BRASSINOSTEROID INSENSITIVE 1-associated receptor kinase 1 precursor, putative, expressed	LOC_Os01g01660		isoflavone reductase, putative, expressed
LOC_Os01g07630		BRASSINOSTEROID INSENSITIVE 1-associated receptor kinase 1 precursor, putative, expressed	LOC_Os02g57330		expressed protein
LOC_Os01g07630		BRASSINOSTEROID INSENSITIVE 1-associated receptor kinase 1 precursor, putative, expressed	LOC_Os08g01750		SAC domain containing protein, putative, expressed
LOC_Os01g07630		BRASSINOSTEROID INSENSITIVE 1-associated receptor kinase 1 precursor, putative, expressed	LOC_Os09g20350	Os09g0369050	ethylene-responsive transcription factor, putative, expressed
LOC_Os01g07700		expressed protein	LOC_Os08g29080		retrotransposon protein, putative, unclassified
LOC_Os01g07700		expressed protein	LOC_Os12g02040		hypoxia-responsive family protein, putative, expressed
LOC_Os01g07730		phosphate/phosphoenolpyruvate translocator-related protein, putative, expressed	LOC_Os03g03660	OsCDPK1#OsCPK11#OsCDPK13#OsCPK7	CAMK_CAMK_like.17 - CAMK includes calcium/calmodulin depedent protein kinases, expressed
LOC_Os01g07730		phosphate/phosphoenolpyruvate translocator-related protein, putative, expressed	LOC_Os03g57600		expressed protein
LOC_Os01g07750		expressed protein	LOC_Os01g24820		NB-ARC domain containing protein
LOC_Os01g07750		expressed protein	LOC_Os02g30310		ThiF family domain containing protein, putative, expressed
LOC_Os01g07760	OsPLDα	phospholipase D, putative, expressed	LOC_Os01g24820		NB-ARC domain containing protein
LOC_Os01g07760	OsPLDα	phospholipase D, putative, expressed	LOC_Os02g54160	OsEREBP1	AP2 domain containing protein, expressed
LOC_Os01g07790		polygalacturonase, putative	LOC_Os03g08430		SAC domain containing protein, putative, expressed
LOC_Os01g07790		polygalacturonase, putative	LOC_Os09g14060		disease resistance protein RPS2, putative
LOC_Os01g07870		ABC transporter family protein, putative, expressed	LOC_Os03g19890		NADH dehydrogenase 1 alpha subcomplex subunit 5, putative, expressed
LOC_Os01g07890		expressed protein	LOC_Os02g54160	OsEREBP1	AP2 domain containing protein, expressed
LOC_Os01g07890		expressed protein	LOC_Os03g13970		26S proteasome non-ATPase regulatory subunit 4, putative, expressed
LOC_Os01g07890		expressed protein	LOC_Os03g20780	OsEIL1	ethylene-insensitive 3, putative
LOC_Os01g07890		expressed protein	LOC_Os03g46860		helix-loop-helix DNA-binding protein, putative, expressed
LOC_Os01g07890		expressed protein	LOC_Os12g02130		expressed protein
LOC_Os01g07910		NADH-cytochrome b5 reductase, putative, expressed	LOC_Os04g39170		expressed protein
LOC_Os01g07940		AGC_PVPK_like_kin82y.3 - ACG kinases include homologs to PKA, PKG and PKC, expressed	LOC_Os11g11890		protein kinase domain containing protein, expressed
LOC_Os01g07950	OsGRX1	OsGrx_S15.2 - glutaredoxin subgroup II, expressed	LOC_Os10g38402		retrotransposon protein, putative, Ty3-gypsy subclass
LOC_Os01g07960		acyl-protein thioesterase, putative, expressed	LOC_Os02g54160	OsEREBP1	AP2 domain containing protein, expressed
LOC_Os01g07980		ankyrin, putative, expressed	LOC_Os05g50560	OsMPK9	CGMC_MAPKCMGC_2.9 - CGMC includes CDA, MAPK, GSK3, and CLKC kinases, expressed
LOC_Os01g07990		retrotransposon protein, putative, unclassified	LOC_Os02g38860		expressed protein
LOC_Os01g08010		expressed protein	LOC_Os09g29370		RING-H2 finger protein ATL5F, putative, expressed
LOC_Os01g08020	OsBOR3	boron transporter protein, putative, expressed	LOC_Os02g14730		ubiquitin carboxyl-terminal hydrolase family protein, expressed
LOC_Os01g08020	OsBOR3	boron transporter protein, putative, expressed	LOC_Os04g52290		PPR repeat domain containing protein, putative, expressed
LOC_Os01g08020	OsBOR3	boron transporter protein, putative, expressed	LOC_Os05g47980		ATP synthase, putative, expressed
LOC_Os01g08090		flavonol-3-O-glycoside-7-O-glucosyltransferase 1, putative, expressed	LOC_Os12g43560		zinc finger, putative, expressed
LOC_Os01g08170		expressed protein	LOC_Os02g09340		expressed protein
LOC_Os01g08170		expressed protein	LOC_Os04g52290		PPR repeat domain containing protein, putative, expressed
LOC_Os01g08190		transcriptional corepressor LEUNIG, putative, expressed	LOC_Os01g13690		ligA, putative, expressed
LOC_Os01g08190		transcriptional corepressor LEUNIG, putative, expressed	LOC_Os04g20180		expressed protein
LOC_Os01g08190		transcriptional corepressor LEUNIG, putative, expressed	LOC_Os05g32810		expressed protein
LOC_Os01g08200		ubiquitin carboxyl-terminal hydrolase 14, putative, expressed	LOC_Os03g08460	OsEBP-89	AP2 domain containing protein, expressed
LOC_Os01g08200		ubiquitin carboxyl-terminal hydrolase 14, putative, expressed	LOC_Os09g29750		ZOS9-15 - C2H2 zinc finger protein, expressed
LOC_Os01g08250		retrotransposon protein, putative, unclassified	LOC_Os10g03490		conserved hypothetical protein
LOC_Os01g08270		aminotransferase, classes I and II, domain containing protein, expressed	LOC_Os02g39190		hypothetical protein
LOC_Os01g08270		aminotransferase, classes I and II, domain containing protein, expressed	LOC_Os08g14810		NB-ARC domain containing protein, expressed
LOC_Os01g08280		expressed protein	LOC_Os04g52290		PPR repeat domain containing protein, putative, expressed
LOC_Os01g08300	OsCDT3	hypothetical protein	LOC_Os04g52290		PPR repeat domain containing protein, putative, expressed
LOC_Os01g08430		expressed protein	LOC_Os02g14730		ubiquitin carboxyl-terminal hydrolase family protein, expressed
LOC_Os01g08430		expressed protein	LOC_Os05g27930	OsDREB2B	AP2 domain containing protein, expressed
LOC_Os01g08430		expressed protein	LOC_Os05g34720		transcriptional regulator, putative, expressed
LOC_Os01g08430		expressed protein	LOC_Os08g14830		NB-ARC domain containing protein
LOC_Os01g08430		expressed protein	LOC_Os11g04740		FAD-binding and arabino-lactone oxidase domains containing protein, putative, expressed
LOC_Os01g08430		expressed protein	LOC_Os12g35320		RING finger and CHY zinc finger domain-containing protein 1, putative, expressed
LOC_Os01g08460		TMS membrane protein/tumour differentially expressed protein, putative, expressed	LOC_Os09g26420	OsBIERF1	AP2 domain containing protein, expressed
LOC_Os01g08460		TMS membrane protein/tumour differentially expressed protein, putative, expressed	LOC_Os09g29370		RING-H2 finger protein ATL5F, putative, expressed
LOC_Os01g08520		DUF581 domain containing protein, expressed	LOC_Os01g11570		GDSL-like lipase/acylhydrolase, putative, expressed
LOC_Os01g08560		DnaK family protein, putative, expressed	LOC_Os02g05530		hypothetical protein
LOC_Os01g08600		expressed protein	LOC_Os09g08390		CRAL/TRIO domain containing protein, expressed
LOC_Os01g08600		expressed protein	LOC_Os10g21940		expressed protein
LOC_Os01g08680		myb/SANT domain protein, putative, expressed	LOC_Os08g44780		expressed protein
LOC_Os01g08750		expressed protein	LOC_Os10g42650		retrotransposon protein, putative, unclassified, expressed
LOC_Os01g08814		expressed protein	LOC_Os02g55640		proteasome maturation factor UMP1 family protein, expressed
LOC_Os01g08814		expressed protein	LOC_Os11g13694		AGAP007117-PA, putative, expressed
LOC_Os01g08814		expressed protein	LOC_Os11g34750	OsABC1-14	ABC1 family domain containing protein, putative, expressed
LOC_Os01g08830		OsFBDUF1 - F-box and DUF domain containing protein, expressed	LOC_Os08g43300		UBX domain-containing protein, putative, expressed
LOC_Os01g08850		expressed protein	LOC_Os11g05130		PHD-finger family protein, expressed
LOC_Os01g08970		SSRP1-like FACT complex subunit, putative, expressed	LOC_Os02g55640		proteasome maturation factor UMP1 family protein, expressed
LOC_Os01g09020		WD domain, G-beta repeat domain containing protein, expressed	LOC_Os08g06560		ribosomal protein L13, putative
LOC_Os01g09170		transposon protein, putative, unclassified	LOC_Os01g13690		ligA, putative, expressed
LOC_Os01g09200		AGC_AGC_other_NDRh_TRCd.1 - ACG kinases include homologs to PKA, PKG and PKC, expressed	LOC_Os04g52290		PPR repeat domain containing protein, putative, expressed
LOC_Os01g09200		AGC_AGC_other_NDRh_TRCd.1 - ACG kinases include homologs to PKA, PKG and PKC, expressed	LOC_Os11g07040	OsCDPK14	CAMK_CAMK_like.43 - CAMK includes calcium/calmodulin depedent protein kinases, expressed
LOC_Os01g09252		WD domain, G-beta repeat domain containing protein, expressed	LOC_Os02g33750		transposon protein, putative, unclassified, expressed
LOC_Os01g09320		NADP-dependent malic enzyme, chloroplast precursor, putative, expressed	LOC_Os01g25450		AIG1 family protein, expressed
LOC_Os01g09320		NADP-dependent malic enzyme, chloroplast precursor, putative, expressed	LOC_Os01g47430		protein of unknown function DUF1296 domain containing protein, expressed
LOC_Os01g09320		NADP-dependent malic enzyme, chloroplast precursor, putative, expressed	LOC_Os05g15890	CHR713	SNF2 family N-terminal domain containing protein, expressed
LOC_Os01g09320		NADP-dependent malic enzyme, chloroplast precursor, putative, expressed	LOC_Os07g41360		alpha-1,4-glucan-protein synthase, putative, expressed
LOC_Os01g09340		hypothetical protein	LOC_Os05g37340		expressed protein
LOC_Os01g09490		transposon protein, putative, unclassified, expressed	LOC_Os09g20350	Os09g0369050	ethylene-responsive transcription factor, putative, expressed
LOC_Os01g09500		expressed protein	LOC_Os06g05600		OsFBDUF31 - F-box and DUF domain containing protein, expressed
LOC_Os01g09500		expressed protein	LOC_Os07g38090		zinc finger family protein, putative, expressed
LOC_Os01g09510		60S acidic ribosomal protein, putative, expressed	LOC_Os03g13030		lecithin cholesterol acyltransferase, putative, expressed
LOC_Os01g09520		transposon protein, putative, unclassified	LOC_Os01g59850		GTPase-activating protein, putative, expressed
LOC_Os01g09540		HAD superfamily phosphatase, putative, expressed	LOC_Os05g34720		transcriptional regulator, putative, expressed
LOC_Os01g09550	SNAC3	no apical meristem protein, putative, expressed	LOC_Os05g38590		expressed protein
LOC_Os01g09550	SNAC3	no apical meristem protein, putative, expressed	LOC_Os12g43560		zinc finger, putative, expressed
LOC_Os01g09640		Myb transcription factor, putative, expressed	LOC_Os10g42650		retrotransposon protein, putative, unclassified, expressed
LOC_Os01g09690		hypothetical protein	LOC_Os03g04990		expressed protein
LOC_Os01g09690		hypothetical protein	LOC_Os09g29750		ZOS9-15 - C2H2 zinc finger protein, expressed
LOC_Os01g09860		retrotransposon protein, putative, unclassified, expressed	LOC_Os12g02440	OsWRKY56	WRKY DNA-binding domain containing protein, expressed
LOC_Os01g09860		retrotransposon protein, putative, unclassified, expressed	LOC_Os12g43560		zinc finger, putative, expressed
LOC_Os01g09930		helix-loop-helix DNA-binding domain containing protein, expressed	LOC_Os02g38050		joka2, putative, expressed
LOC_Os01g10030		expressed protein	LOC_Os03g08430		SAC domain containing protein, putative, expressed
LOC_Os01g10030		expressed protein	LOC_Os10g01610		expressed protein
LOC_Os01g10140		RNA-dependent RNA polymerase, putative, expressed	LOC_Os02g54160	OsEREBP1	AP2 domain containing protein, expressed
LOC_Os01g10140		RNA-dependent RNA polymerase, putative, expressed	LOC_Os08g01750		SAC domain containing protein, putative, expressed
LOC_Os01g10150		CK1_CaseinKinase_1a.1 - CK1 includes the casein kinase 1 kinases, expressed	LOC_Os03g47610		thiamine biosynthesis protein thiC, putative, expressed
LOC_Os01g10150		CK1_CaseinKinase_1a.1 - CK1 includes the casein kinase 1 kinases, expressed	LOC_Os10g42210		enoyl-CoA-hydratase, putative, expressed
LOC_Os01g10290		autophagy-related protein 3, putative, expressed	LOC_Os02g54160	OsEREBP1	AP2 domain containing protein, expressed
LOC_Os01g10400	OsMTI-3a	expressed protein	LOC_Os01g43350		protein kinase family protein, putative, expressed
LOC_Os01g10400	OsMTI-3a	expressed protein	LOC_Os01g47430		protein of unknown function DUF1296 domain containing protein, expressed
LOC_Os01g10400	OsMTI-3a	expressed protein	LOC_Os01g58790		GHMP kinases ATP-binding protein, putative, expressed
LOC_Os01g10400	OsMTI-3a	expressed protein	LOC_Os02g17190		MYB family transcription factor, putative, expressed
LOC_Os01g10400	OsMTI-3a	expressed protein	LOC_Os02g30310		ThiF family domain containing protein, putative, expressed
LOC_Os01g10400	OsMTI-3a	expressed protein	LOC_Os02g39190		hypothetical protein
LOC_Os01g10400	OsMTI-3a	expressed protein	LOC_Os02g55320	ORR3	two-component response regulator, putative, expressed
LOC_Os01g10400	OsMTI-3a	expressed protein	LOC_Os03g03660	OsCDPK1#OsCPK11#OsCDPK13#OsCPK7	CAMK_CAMK_like.17 - CAMK includes calcium/calmodulin depedent protein kinases, expressed
LOC_Os01g10400	OsMTI-3a	expressed protein	LOC_Os03g20720		GTPase-activating protein, putative, expressed
LOC_Os01g10400	OsMTI-3a	expressed protein	LOC_Os03g22634		terpene synthase, putative, expressed
LOC_Os01g10400	OsMTI-3a	expressed protein	LOC_Os03g63710		GTPase-activating protein, putative, expressed
LOC_Os01g10400	OsMTI-3a	expressed protein	LOC_Os04g51120		ENTH domain containing protein, expressed
LOC_Os01g10400	OsMTI-3a	expressed protein	LOC_Os05g27930	OsDREB2B	AP2 domain containing protein, expressed
LOC_Os01g10400	OsMTI-3a	expressed protein	LOC_Os05g34720		transcriptional regulator, putative, expressed
LOC_Os01g10400	OsMTI-3a	expressed protein	LOC_Os05g35170	IDEF2	no apical meristem protein, putative, expressed
LOC_Os01g10400	OsMTI-3a	expressed protein	LOC_Os07g09740		no apical meristem protein
LOC_Os01g10400	OsMTI-3a	expressed protein	LOC_Os09g08700		hypothetical protein
LOC_Os01g10400	OsMTI-3a	expressed protein	LOC_Os09g29750		ZOS9-15 - C2H2 zinc finger protein, expressed
LOC_Os01g10400	OsMTI-3a	expressed protein	LOC_Os10g18430		agmatine coumaroyltransferase, putative
LOC_Os01g10400	OsMTI-3a	expressed protein	LOC_Os10g39420	SPK	CAMK_CAMK_like.8 - CAMK includes calcium/calmodulin depedent protein kinases, expressed
LOC_Os01g10400	OsMTI-3a	expressed protein	LOC_Os12g43560		zinc finger, putative, expressed
LOC_Os01g10430		protein kinase family protein, putative, expressed	LOC_Os01g37960		hydrolase, putative, expressed
LOC_Os01g10450		protein kinase domain containing protein, expressed	LOC_Os10g42650		retrotransposon protein, putative, unclassified, expressed
LOC_Os01g10610		BES1/BZR1 homolog protein, putative, expressed	LOC_Os01g10610		BES1/BZR1 homolog protein, putative, expressed
LOC_Os01g10610		BES1/BZR1 homolog protein, putative, expressed	LOC_Os03g37970		ribosomal protein L13, putative, expressed
LOC_Os01g10770		hypothetical protein	LOC_Os03g13970		26S proteasome non-ATPase regulatory subunit 4, putative, expressed
LOC_Os01g10770		hypothetical protein	LOC_Os12g24030		hypothetical protein
LOC_Os01g10790		WD domain, G-beta repeat domain containing protein, expressed	LOC_Os11g05130		PHD-finger family protein, expressed
LOC_Os01g10800		pentatricopeptide, putative, expressed	LOC_Os05g09740		HAD superfamily phosphatase, putative, expressed
LOC_Os01g10820		ribosomal protein L5, putative, expressed	LOC_Os01g50010		clathrin assembly protein, putative, expressed
LOC_Os01g10840	OsGSK1	CGMC_GSK.2 - CGMC includes CDA, MAPK, GSK3, and CLKC kinases, expressed	LOC_Os01g67770	ORR6	two-component response regulator, putative, expressed
LOC_Os01g10870		CAMK_KIN1/SNF1/Nim1_like.7 - CAMK includes calcium/calmodulin depedent protein kinases, expressed	LOC_Os05g27930	OsDREB2B	AP2 domain containing protein, expressed
LOC_Os01g10870		CAMK_KIN1/SNF1/Nim1_like.7 - CAMK includes calcium/calmodulin depedent protein kinases, expressed	LOC_Os09g29370		RING-H2 finger protein ATL5F, putative, expressed
LOC_Os01g10890		CAMK_KIN1/SNF1/Nim1_like.8 - CAMK includes calcium/calmodulin depedent protein kinases, expressed	LOC_Os02g55640		proteasome maturation factor UMP1 family protein, expressed
LOC_Os01g10890		CAMK_KIN1/SNF1/Nim1_like.8 - CAMK includes calcium/calmodulin depedent protein kinases, expressed	LOC_Os03g37270		RNA recognition motif containing protein, putative, expressed
LOC_Os01g10890		CAMK_KIN1/SNF1/Nim1_like.8 - CAMK includes calcium/calmodulin depedent protein kinases, expressed	LOC_Os06g48950	OsARF19#OsARF7a	auxin response factor 19, putative, expressed
LOC_Os01g11000		transposon protein, putative, unclassified	LOC_Os01g59850		GTPase-activating protein, putative, expressed
LOC_Os01g11000		transposon protein, putative, unclassified	LOC_Os04g55970		AP2-like ethylene-responsive transcription factor AINTEGUMENTA, putative, expressed
LOC_Os01g11000		transposon protein, putative, unclassified	LOC_Os06g48950	OsARF19#OsARF7a	auxin response factor 19, putative, expressed
LOC_Os01g11000		transposon protein, putative, unclassified	LOC_Os11g11170		retrotransposon protein, putative, Ty3-gypsy subclass
LOC_Os01g11040	TUT1#ES1#OsSCAR1	SCAR-like protein 2, putative, expressed	LOC_Os06g02510		ribosomal protein L13, putative, expressed
LOC_Os01g11040	TUT1#ES1#OsSCAR1	SCAR-like protein 2, putative, expressed	LOC_Os06g50630		conserved hypothetical protein
LOC_Os01g11040	TUT1#ES1#OsSCAR1	SCAR-like protein 2, putative, expressed	LOC_Os12g40520		MATH domain containing protein, expressed
LOC_Os01g11070		Alg9-like mannosyltransferase protein, putative, expressed	LOC_Os09g08700		hypothetical protein
LOC_Os01g11240		DUF538 domain containing protein, putative, expressed	LOC_Os06g02510		ribosomal protein L13, putative, expressed
LOC_Os01g11250	OsKAT2	potassium channel KAT1, putative, expressed	LOC_Os02g05480	OsMAPK33#OsMPK14#OsMPK3	CGMC_MAPKCMGC_2_SLT2y_ERK.1 - CGMC includes CDA, MAPK, GSK3, and CLKC kinases, expressed
LOC_Os01g11250	OsKAT2	potassium channel KAT1, putative, expressed	LOC_Os03g08430		SAC domain containing protein, putative, expressed
LOC_Os01g11260		phospho-N-acetylmuramoyl-pentapeptide-transferase, putative, expressed	LOC_Os07g25710	OsPHR2	myb-like DNA-binding domain containing protein, expressed
LOC_Os01g11370		ATP-dependent RNA helicase, putative, expressed	LOC_Os02g30310		ThiF family domain containing protein, putative, expressed
LOC_Os01g11580		bromodomain containing protein, expressed	LOC_Os10g43060		expressed protein
LOC_Os01g11660		GDSL-like lipase/acylhydrolase, putative, expressed	LOC_Os01g10610		BES1/BZR1 homolog protein, putative, expressed
LOC_Os01g11710		GDSL-like lipase/acylhydrolase, putative, expressed	LOC_Os12g31800		glycine-rich RNA-binding protein 7, putative, expressed
LOC_Os01g11900	ROS1a	hhH-GPD superfamily base excision DNA repair protein, expressed	LOC_Os02g04810	OsARF5	auxin response factor 5, putative, expressed
LOC_Os01g11900	ROS1a	hhH-GPD superfamily base excision DNA repair protein, expressed	LOC_Os04g58110		pyruvate kinase, putative, expressed
LOC_Os01g11900	ROS1a	hhH-GPD superfamily base excision DNA repair protein, expressed	LOC_Os11g06010		helix-loop-helix DNA-binding protein, putative, expressed
LOC_Os01g11952	SDG721	histone-lysine N-methyltransferase ATX5, putative, expressed	LOC_Os02g38050		joka2, putative, expressed
LOC_Os01g11960		histone-lysine N-methyltransferase ATX5, putative, expressed	LOC_Os11g06010		helix-loop-helix DNA-binding protein, putative, expressed
LOC_Os01g11980		SFT2, putative, expressed	LOC_Os02g39190		hypothetical protein
LOC_Os01g12070	OsCel9A	endoglucanase precursor, putative, expressed	LOC_Os01g67770	ORR6	two-component response regulator, putative, expressed
LOC_Os01g12070	OsCel9A	endoglucanase precursor, putative, expressed	LOC_Os03g49170		zinc finger family protein, putative, expressed
LOC_Os01g12070	OsCel9A	endoglucanase precursor, putative, expressed	LOC_Os04g52270		coatomer subunit epsilon, putative, expressed
LOC_Os01g12070	OsCel9A	endoglucanase precursor, putative, expressed	LOC_Os08g40560		ZOS8-11 - C2H2 zinc finger protein, expressed
LOC_Os01g12220		uncharacterized protein family UPF0016 domain containing protein, expressed	LOC_Os11g16280		F-box domain containing protein, expressed
LOC_Os01g12320		GDSL-like lipase/acylhydrolase, putative, expressed	LOC_Os01g59850		GTPase-activating protein, putative, expressed
LOC_Os01g12320		GDSL-like lipase/acylhydrolase, putative, expressed	LOC_Os03g56630		transposon protein, putative, unclassified, expressed
LOC_Os01g12320		GDSL-like lipase/acylhydrolase, putative, expressed	LOC_Os07g41200	GL7#GW7	expressed protein
LOC_Os01g12340		retrotransposon protein, putative, unclassified	LOC_Os02g39190		hypothetical protein
LOC_Os01g12340		retrotransposon protein, putative, unclassified	LOC_Os06g40330		MYB family transcription factor, putative, expressed
LOC_Os01g12400		S-locus lectin protein kinase family protein, putative, expressed	LOC_Os03g55130		expressed protein
LOC_Os01g12400		S-locus lectin protein kinase family protein, putative, expressed	LOC_Os05g27930	OsDREB2B	AP2 domain containing protein, expressed
LOC_Os01g12400		S-locus lectin protein kinase family protein, putative, expressed	LOC_Os09g35710		UBX domain-containing protein, putative, expressed
LOC_Os01g12400		S-locus lectin protein kinase family protein, putative, expressed	LOC_Os10g31970	CHR717	SNF2 family N-terminal domain containing protein, expressed
LOC_Os01g12400		S-locus lectin protein kinase family protein, putative, expressed	LOC_Os12g43560		zinc finger, putative, expressed
LOC_Os01g12420		receptor-like protein kinase, putative, expressed	LOC_Os08g44810		lactate/malate dehydrogenase, putative, expressed
LOC_Os01g12420		receptor-like protein kinase, putative, expressed	LOC_Os12g08360		conserved hypothetical protein
LOC_Os01g12470		mitochondrial carrier protein, putative, expressed	LOC_Os04g37540		expressed protein
LOC_Os01g12470		mitochondrial carrier protein, putative, expressed	LOC_Os06g40600		elongation factor, putative, expressed
LOC_Os01g12490	OsYUCCA4	flavin monooxygenase, putative, expressed	LOC_Os04g37540		expressed protein
LOC_Os01g12490	OsYUCCA4	flavin monooxygenase, putative, expressed	LOC_Os09g03500		ZOS9-01 - C2H2 zinc finger protein, expressed
LOC_Os01g12530		smr domain containing protein, expressed	LOC_Os09g29370		RING-H2 finger protein ATL5F, putative, expressed
LOC_Os01g12550		expressed protein	LOC_Os02g54160	OsEREBP1	AP2 domain containing protein, expressed
LOC_Os01g12570		3-methyl-2-oxobutanoate hydroxymethyltransferase, putative, expressed	LOC_Os05g38520		60S ribosomal protein L36-2, putative, expressed
LOC_Os01g12710	NYC1	oxidoreductase, short chain dehydrogenase/reductase family domain containing protein, expressed	LOC_Os03g03660	OsCDPK1#OsCPK11#OsCDPK13#OsCPK7	CAMK_CAMK_like.17 - CAMK includes calcium/calmodulin depedent protein kinases, expressed
LOC_Os01g12710	NYC1	oxidoreductase, short chain dehydrogenase/reductase family domain containing protein, expressed	LOC_Os07g23270		transposon protein, putative, CACTA, En/Spm sub-class
LOC_Os01g12710	NYC1	oxidoreductase, short chain dehydrogenase/reductase family domain containing protein, expressed	LOC_Os07g48700		expressed protein
LOC_Os01g12710	NYC1	oxidoreductase, short chain dehydrogenase/reductase family domain containing protein, expressed	LOC_Os09g08390		CRAL/TRIO domain containing protein, expressed
LOC_Os01g12710	NYC1	oxidoreductase, short chain dehydrogenase/reductase family domain containing protein, expressed	LOC_Os11g06010		helix-loop-helix DNA-binding protein, putative, expressed
LOC_Os01g12710	NYC1	oxidoreductase, short chain dehydrogenase/reductase family domain containing protein, expressed	LOC_Os12g02440	OsWRKY56	WRKY DNA-binding domain containing protein, expressed
LOC_Os01g12720		protein kinase domain containing protein, expressed	LOC_Os01g59850		GTPase-activating protein, putative, expressed
LOC_Os01g12730		ras-related protein, putative, expressed	LOC_Os03g08430		SAC domain containing protein, putative, expressed
LOC_Os01g12730		ras-related protein, putative, expressed	LOC_Os03g58970		expressed protein
LOC_Os01g12730		ras-related protein, putative, expressed	LOC_Os04g51370		protein kinase, putative, expressed
LOC_Os01g12730		ras-related protein, putative, expressed	LOC_Os10g18790		transposon protein, putative, CACTA, En/Spm sub-class
LOC_Os01g12730		ras-related protein, putative, expressed	LOC_Os11g08660		TOPBP1A - Similar to DNA replication protein TOPBP1 from, expressed
LOC_Os01g12790		receptor protein kinase, putative	LOC_Os01g15640	OsNAC8	no apical meristem protein, putative, expressed
LOC_Os01g12790		receptor protein kinase, putative	LOC_Os01g51770		outer mitochondrial membrane porin, putative, expressed
LOC_Os01g12790		receptor protein kinase, putative	LOC_Os09g20350	Os09g0369050	ethylene-responsive transcription factor, putative, expressed
LOC_Os01g12790		receptor protein kinase, putative	LOC_Os09g29370		RING-H2 finger protein ATL5F, putative, expressed
LOC_Os01g12880		VHS and GAT domain containing protein, expressed	LOC_Os03g13970		26S proteasome non-ATPase regulatory subunit 4, putative, expressed
LOC_Os01g12890	DFO1#CCP1	expressed protein	LOC_Os08g42690		ankyrin repeat domain containing protein, expressed
LOC_Os01g12900	OsRac1	ras-related protein, putative, expressed	LOC_Os01g59850		GTPase-activating protein, putative, expressed
LOC_Os01g12900	OsRac1	ras-related protein, putative, expressed	LOC_Os03g39050		no apical meristem protein
LOC_Os01g13030		OsIAA3 - Auxin-responsive Aux/IAA gene family member, expressed	LOC_Os10g38402		retrotransposon protein, putative, Ty3-gypsy subclass
LOC_Os01g13100		KH domain containing protein, putative, expressed	LOC_Os01g66280		transcriptional regulator, putative, expressed
LOC_Os01g13130	OsTIP4;2	aquaporin protein, putative, expressed	LOC_Os06g37340		retrotransposon protein, putative, unclassified
LOC_Os01g13150		metallo-beta-lactamase family protein, putative, expressed	LOC_Os03g39050		no apical meristem protein
LOC_Os01g13150		metallo-beta-lactamase family protein, putative, expressed	LOC_Os05g02580		expressed protein
LOC_Os01g13150		metallo-beta-lactamase family protein, putative, expressed	LOC_Os09g28280		gibberellin receptor GID1L2, putative, expressed
LOC_Os01g13200		abscisic acid insensitive 8, putative, expressed	LOC_Os01g47430		protein of unknown function DUF1296 domain containing protein, expressed
LOC_Os01g13200		abscisic acid insensitive 8, putative, expressed	LOC_Os04g10060	OsDTS2#OsKSL4#KS4	ent-kaurene synthase, chloroplast precursor, putative, expressed
LOC_Os01g13200		abscisic acid insensitive 8, putative, expressed	LOC_Os06g40600		elongation factor, putative, expressed
LOC_Os01g13200		abscisic acid insensitive 8, putative, expressed	LOC_Os08g41950	OsMADS7#OsMADS45	OsMADS7 - MADS-box family gene with MIKCc type-box, expressed
LOC_Os01g13200		abscisic acid insensitive 8, putative, expressed	LOC_Os09g32040		no apical meristem protein, putative, expressed
LOC_Os01g13404		ATP binding protein, putative, expressed	LOC_Os10g35920		OsFBX389 - F-box domain containing protein, expressed
LOC_Os01g13430		importin-alpha re-exporter, putative, expressed	LOC_Os04g37540		expressed protein
LOC_Os01g13430		importin-alpha re-exporter, putative, expressed	LOC_Os11g04510		expressed protein
LOC_Os01g13450		hypothetical protein	LOC_Os09g29370		RING-H2 finger protein ATL5F, putative, expressed
LOC_Os01g13460	OsMYL2	helix-loop-helix DNA-binding domain containing protein, expressed	LOC_Os01g02900		glycosyltransferase, putative, expressed
LOC_Os01g13460	OsMYL2	helix-loop-helix DNA-binding domain containing protein, expressed	LOC_Os09g09460		harpin-induced protein 1 domain containing protein
LOC_Os01g13470		KH domain containing protein, putative, expressed	LOC_Os01g27160		cullin, putative, expressed
LOC_Os01g13470		KH domain containing protein, putative, expressed	LOC_Os09g29750		ZOS9-15 - C2H2 zinc finger protein, expressed
LOC_Os01g13530		ABIL2, putative, expressed	LOC_Os03g13790		myb/SANT domain protein, putative, expressed
LOC_Os01g13540		NIN, putative, expressed	LOC_Os03g01580		expressed protein
LOC_Os01g13540		NIN, putative, expressed	LOC_Os04g40520		uncharacterized glycosyltransferase, putative, expressed
LOC_Os01g13540		NIN, putative, expressed	LOC_Os04g58560	OsAtg4	cysteine protease ATG4, putative, expressed
LOC_Os01g13540		NIN, putative, expressed	LOC_Os08g35670		expressed protein
LOC_Os01g13540		NIN, putative, expressed	LOC_Os09g10710		R-interacting factor 1, putative, expressed
LOC_Os01g13550		beta-amylase, putative, expressed	LOC_Os12g07160		plant protein of unknown function DUF869 domain containing protein, expressed
LOC_Os01g13570		phosphoglycerate mutase, putative, expressed	LOC_Os07g08640		retrotransposon protein, putative, unclassified
LOC_Os01g13690		ligA, putative, expressed	LOC_Os09g32040		no apical meristem protein, putative, expressed
LOC_Os01g13730		WD domain, G-beta repeat domain containing protein, expressed	LOC_Os09g20350	Os09g0369050	ethylene-responsive transcription factor, putative, expressed
LOC_Os01g13800		receptor-like protein kinase 5 precursor, putative, expressed	LOC_Os05g38230		oxidoreductase, aldo/keto reductase family protein, putative, expressed
LOC_Os01g14050		C2 domain containing protein, putative, expressed	LOC_Os03g04990		expressed protein
LOC_Os01g14050		C2 domain containing protein, putative, expressed	LOC_Os12g37970		MYB family transcription factor, putative, expressed
LOC_Os01g14080		lipase class 3 family protein, putative, expressed	LOC_Os06g06210		expressed protein
LOC_Os01g14140		X8 domain containing protein, expressed	LOC_Os01g52100		DUF581 domain containing protein, expressed
LOC_Os01g14140		X8 domain containing protein, expressed	LOC_Os01g59850		GTPase-activating protein, putative, expressed
LOC_Os01g14140		X8 domain containing protein, expressed	LOC_Os02g54160	OsEREBP1	AP2 domain containing protein, expressed
LOC_Os01g14140		X8 domain containing protein, expressed	LOC_Os03g03660	OsCDPK1#OsCPK11#OsCDPK13#OsCPK7	CAMK_CAMK_like.17 - CAMK includes calcium/calmodulin depedent protein kinases, expressed
LOC_Os01g14140		X8 domain containing protein, expressed	LOC_Os03g08430		SAC domain containing protein, putative, expressed
LOC_Os01g14140		X8 domain containing protein, expressed	LOC_Os04g22235		conserved hypothetical protein
LOC_Os01g14140		X8 domain containing protein, expressed	LOC_Os04g31400		expressed protein
LOC_Os01g14140		X8 domain containing protein, expressed	LOC_Os08g30410		hypothetical protein
LOC_Os01g14140		X8 domain containing protein, expressed	LOC_Os09g02990		retrotransposon protein, putative, Ty3-gypsy subclass
LOC_Os01g14140		X8 domain containing protein, expressed	LOC_Os11g06010		helix-loop-helix DNA-binding protein, putative, expressed
LOC_Os01g14140		X8 domain containing protein, expressed	LOC_Os12g40520		MATH domain containing protein, expressed
LOC_Os01g14140		X8 domain containing protein, expressed	LOC_Os12g43560		zinc finger, putative, expressed
LOC_Os01g14200		retrotransposon protein, putative, unclassified, expressed	LOC_Os08g07830		DUF292 domain containing protein, expressed
LOC_Os01g14220		expressed protein	LOC_Os11g35090		kinesin motor domain containing protein, putative, expressed
LOC_Os01g14260		transposon protein, putative, Ac/Ds sub-class	LOC_Os02g54160	OsEREBP1	AP2 domain containing protein, expressed
LOC_Os01g14310		hypothetical protein	LOC_Os05g49180		protein of unknown function DUF1296 domain containing protein, expressed
LOC_Os01g14340		expressed protein	LOC_Os02g33750		transposon protein, putative, unclassified, expressed
LOC_Os01g14340		expressed protein	LOC_Os03g39050		no apical meristem protein
LOC_Os01g14340		expressed protein	LOC_Os11g05130		PHD-finger family protein, expressed
LOC_Os01g14340		expressed protein	LOC_Os12g43950		homeobox domain containing protein, expressed
LOC_Os01g14370		histone acetyltransferase HAC5, putative, expressed	LOC_Os01g59850		GTPase-activating protein, putative, expressed
LOC_Os01g14580		dehydrogenase, putative, expressed	LOC_Os03g31070		protein kinase, putative, expressed
LOC_Os01g14580		dehydrogenase, putative, expressed	LOC_Os07g25710	OsPHR2	myb-like DNA-binding domain containing protein, expressed
LOC_Os01g14580		dehydrogenase, putative, expressed	LOC_Os12g03190		bifunctional aspartokinase/homoserine dehydrogenase, putative, expressed
LOC_Os01g14590		pathogen-related protein, putative, expressed	LOC_Os04g45990	SDG703	histone-lysine N-methyltransferase, putative, expressed
LOC_Os01g14620		hypothetical protein	LOC_Os01g59850		GTPase-activating protein, putative, expressed
LOC_Os01g14620		hypothetical protein	LOC_Os11g05130		PHD-finger family protein, expressed
LOC_Os01g14670		Cupin domain containing protein, expressed	LOC_Os06g48950	OsARF19#OsARF7a	auxin response factor 19, putative, expressed
LOC_Os01g14690		Lg106, putative, expressed	LOC_Os05g48970		zinc finger, C3HC4 type domain containing protein, expressed
LOC_Os01g14690		Lg106, putative, expressed	LOC_Os06g48950	OsARF19#OsARF7a	auxin response factor 19, putative, expressed
LOC_Os01g14690		Lg106, putative, expressed	LOC_Os08g16600		WD-40 repeat protein family, putative, expressed
LOC_Os01g14770		retrotransposon protein, putative, unclassified, expressed	LOC_Os01g47430		protein of unknown function DUF1296 domain containing protein, expressed
LOC_Os01g14770		retrotransposon protein, putative, unclassified, expressed	LOC_Os03g55130		expressed protein
LOC_Os01g14810		5-nucleotidase domain-containing protein, putative, expressed	LOC_Os03g08430		SAC domain containing protein, putative, expressed
LOC_Os01g14810		5-nucleotidase domain-containing protein, putative, expressed	LOC_Os05g27930	OsDREB2B	AP2 domain containing protein, expressed
LOC_Os01g14820		expressed protein	LOC_Os01g13690		ligA, putative, expressed
LOC_Os01g14820		expressed protein	LOC_Os05g02670		kinesin motor domain containing protein, putative, expressed
LOC_Os01g14840		ZOS1-06 - C2H2 zinc finger protein, expressed	LOC_Os02g54160	OsEREBP1	AP2 domain containing protein, expressed
LOC_Os01g14840		ZOS1-06 - C2H2 zinc finger protein, expressed	LOC_Os03g08430		SAC domain containing protein, putative, expressed
LOC_Os01g14840		ZOS1-06 - C2H2 zinc finger protein, expressed	LOC_Os04g33780		OTU-like cysteine protease family protein, putative, expressed
LOC_Os01g14860		CGMC_GSK.1 - CGMC includes CDA, MAPK, GSK3, and CLKC kinases, expressed	LOC_Os02g46780		MYB family transcription factor, putative, expressed
LOC_Os01g14860		CGMC_GSK.1 - CGMC includes CDA, MAPK, GSK3, and CLKC kinases, expressed	LOC_Os03g20720		GTPase-activating protein, putative, expressed
LOC_Os01g14860		CGMC_GSK.1 - CGMC includes CDA, MAPK, GSK3, and CLKC kinases, expressed	LOC_Os03g61620		expressed protein
LOC_Os01g14860		CGMC_GSK.1 - CGMC includes CDA, MAPK, GSK3, and CLKC kinases, expressed	LOC_Os04g31400		expressed protein
LOC_Os01g14900		glycerol-3-phosphate acyltransferase, putative, expressed	LOC_Os05g27930	OsDREB2B	AP2 domain containing protein, expressed
LOC_Os01g14910		hypothetical protein	LOC_Os05g43950	OsVOZ2	expressed protein
LOC_Os01g14932		NAK-like ser/thr protein kinase, putative, expressed	LOC_Os01g64870		expressed protein
LOC_Os01g14932		NAK-like ser/thr protein kinase, putative, expressed	LOC_Os09g29750		ZOS9-15 - C2H2 zinc finger protein, expressed
LOC_Os01g14950	α1a	importin subunit alpha, putative, expressed	LOC_Os10g38206		NADPH-dependent oxidoreductase, putative
LOC_Os01g15010	OsSar1c	miro, putative, expressed	LOC_Os05g01690		expressed protein
LOC_Os01g15029		expressed protein	LOC_Os12g03190		bifunctional aspartokinase/homoserine dehydrogenase, putative, expressed
LOC_Os01g15110		syntaxin, putative, expressed	LOC_Os06g44374		protein transport protein SEC61 subunit gamma, putative, expressed
LOC_Os01g15110		syntaxin, putative, expressed	LOC_Os10g40540		enoyl-CoA hydratase/isomerase family protein, putative, expressed
LOC_Os01g15300		zinc finger helicase family protein, putative, expressed	LOC_Os02g05480	OsMAPK33#OsMPK14#OsMPK3	CGMC_MAPKCMGC_2_SLT2y_ERK.1 - CGMC includes CDA, MAPK, GSK3, and CLKC kinases, expressed
LOC_Os01g15448	DPL1	expressed protein	LOC_Os06g06790		OsPDIL1-5 protein disulfide isomerase PDIL1-5, expressed
LOC_Os01g15448	DPL1	expressed protein	LOC_Os07g46690		PHD-finger family protein, expressed
LOC_Os01g15460		zinc finger C-x8-C-x5-C-x3-H type family protein, expressed	LOC_Os03g12370	OsHsfA9	HSF-type DNA-binding domain containing protein, expressed
LOC_Os01g15460		zinc finger C-x8-C-x5-C-x3-H type family protein, expressed	LOC_Os05g43950	OsVOZ2	expressed protein
LOC_Os01g15480		EMB3013, putative, expressed	LOC_Os07g22420		retrotransposon protein, putative, Ty3-gypsy subclass
LOC_Os01g15480		EMB3013, putative, expressed	LOC_Os08g44820		no apical meristem protein, putative, expressed
LOC_Os01g15480		EMB3013, putative, expressed	LOC_Os09g32040		no apical meristem protein, putative, expressed
LOC_Os01g15490		phosphoadenosine phosphosulfate, putative, expressed	LOC_Os03g46860		helix-loop-helix DNA-binding protein, putative, expressed
LOC_Os01g15490		phosphoadenosine phosphosulfate, putative, expressed	LOC_Os04g52290		PPR repeat domain containing protein, putative, expressed
LOC_Os01g15490		phosphoadenosine phosphosulfate, putative, expressed	LOC_Os05g43950	OsVOZ2	expressed protein
LOC_Os01g15490		phosphoadenosine phosphosulfate, putative, expressed	LOC_Os09g20350	Os09g0369050	ethylene-responsive transcription factor, putative, expressed
LOC_Os01g15570		retrotransposon protein, putative, unclassified	LOC_Os01g59850		GTPase-activating protein, putative, expressed
LOC_Os01g15580		disease resistance protein RGA2, putative, expressed	LOC_Os02g38050		joka2, putative, expressed
LOC_Os01g15580		disease resistance protein RGA2, putative, expressed	LOC_Os03g19520	SRL2#AVB#NRL2	cyclin-related protein, putative, expressed
LOC_Os01g15600		PUR ALPHA-1, putative, expressed	LOC_Os01g13690		ligA, putative, expressed
LOC_Os01g15600		PUR ALPHA-1, putative, expressed	LOC_Os03g04990		expressed protein
LOC_Os01g15600		PUR ALPHA-1, putative, expressed	LOC_Os03g39020		Kinesin motor domain domain containing protein, expressed
LOC_Os01g15610		conserved hypothetical protein	LOC_Os01g04020		AP2 domain containing protein, expressed
LOC_Os01g15610		conserved hypothetical protein	LOC_Os11g47100		hypothetical protein
LOC_Os01g15640	OsNAC8	no apical meristem protein, putative, expressed	LOC_Os04g52290		PPR repeat domain containing protein, putative, expressed
LOC_Os01g15690		retrotransposon protein, putative, unclassified	LOC_Os11g05130		PHD-finger family protein, expressed
LOC_Os01g15690		retrotransposon protein, putative, unclassified	LOC_Os12g02440	OsWRKY56	WRKY DNA-binding domain containing protein, expressed
LOC_Os01g15790		expressed protein	LOC_Os05g34720		transcriptional regulator, putative, expressed
LOC_Os01g15830	OsPOX1#ddOs319	peroxidase precursor, putative, expressed	LOC_Os02g39190		hypothetical protein
LOC_Os01g15830	OsPOX1#ddOs319	peroxidase precursor, putative, expressed	LOC_Os11g06010		helix-loop-helix DNA-binding protein, putative, expressed
LOC_Os01g15830	OsPOX1#ddOs319	peroxidase precursor, putative, expressed	LOC_Os12g02440	OsWRKY56	WRKY DNA-binding domain containing protein, expressed
LOC_Os01g15850		expressed protein	LOC_Os02g09340		expressed protein
LOC_Os01g15910		UTP--glucose-1-phosphate uridylyltransferase, putative	LOC_Os01g42490		endonuclease/exonuclease/phosphatase family domain containing protein, expressed
LOC_Os01g15934		retrotransposon protein, putative, unclassified	LOC_Os05g50810		CAMK_CAMK_like.5 - CAMK includes calcium/calmodulin depedent protein kinases, expressed
LOC_Os01g15934		retrotransposon protein, putative, unclassified	LOC_Os11g14240		expressed protein
LOC_Os01g15934		retrotransposon protein, putative, unclassified	LOC_Os11g15750		retrotransposon protein, putative, unclassified
LOC_Os01g16030		ADP-ribosylation factor, putative, expressed	LOC_Os01g74390		transposon protein, putative, unclassified
LOC_Os01g16030		ADP-ribosylation factor, putative, expressed	LOC_Os02g51760		expressed protein
LOC_Os01g16030		ADP-ribosylation factor, putative, expressed	LOC_Os02g54160	OsEREBP1	AP2 domain containing protein, expressed
LOC_Os01g16030		ADP-ribosylation factor, putative, expressed	LOC_Os03g04990		expressed protein
LOC_Os01g16030		ADP-ribosylation factor, putative, expressed	LOC_Os03g31070		protein kinase, putative, expressed
LOC_Os01g16030		ADP-ribosylation factor, putative, expressed	LOC_Os07g34020		expressed protein
LOC_Os01g16030		ADP-ribosylation factor, putative, expressed	LOC_Os08g01750		SAC domain containing protein, putative, expressed
LOC_Os01g16030		ADP-ribosylation factor, putative, expressed	LOC_Os10g01610		expressed protein
LOC_Os01g16090		RNA binding protein, putative, expressed	LOC_Os01g11570		GDSL-like lipase/acylhydrolase, putative, expressed
LOC_Os01g16090		RNA binding protein, putative, expressed	LOC_Os02g57330		expressed protein
LOC_Os01g16100		translin, putative, expressed	LOC_Os03g37970		ribosomal protein L13, putative, expressed
LOC_Os01g16130		retrotransposon protein, putative, unclassified, expressed	LOC_Os02g30310		ThiF family domain containing protein, putative, expressed
LOC_Os01g16130		retrotransposon protein, putative, unclassified, expressed	LOC_Os02g54160	OsEREBP1	AP2 domain containing protein, expressed
LOC_Os01g16130		retrotransposon protein, putative, unclassified, expressed	LOC_Os03g31070		protein kinase, putative, expressed
LOC_Os01g16130		retrotransposon protein, putative, unclassified, expressed	LOC_Os03g57430		expressed protein
LOC_Os01g16130		retrotransposon protein, putative, unclassified, expressed	LOC_Os04g52290		PPR repeat domain containing protein, putative, expressed
LOC_Os01g16130		retrotransposon protein, putative, unclassified, expressed	LOC_Os05g05710		serine/threonine-protein phosphatase 2A regulatory subunit B subunitgamma, putative, expressed
LOC_Os01g16130		retrotransposon protein, putative, unclassified, expressed	LOC_Os06g09390	OsERF71	AP2 domain containing protein, expressed
LOC_Os01g16130		retrotransposon protein, putative, unclassified, expressed	LOC_Os12g43560		zinc finger, putative, expressed
LOC_Os01g16170		PQ loop repeat domain containing protein, expressed	LOC_Os03g31070		protein kinase, putative, expressed
LOC_Os01g16170		PQ loop repeat domain containing protein, expressed	LOC_Os03g37970		ribosomal protein L13, putative, expressed
LOC_Os01g16170		PQ loop repeat domain containing protein, expressed	LOC_Os05g02580		expressed protein
LOC_Os01g16170		PQ loop repeat domain containing protein, expressed	LOC_Os08g01750		SAC domain containing protein, putative, expressed
LOC_Os01g16170		PQ loop repeat domain containing protein, expressed	LOC_Os10g13480		retrotransposon protein, putative, Ty3-gypsy subclass
LOC_Os01g16190		26S proteasome non-ATPase regulatory subunit 14, putative, expressed	LOC_Os03g13970		26S proteasome non-ATPase regulatory subunit 4, putative, expressed
LOC_Os01g16240	OsCam1-3	OsCam1-3 - Calmodulin, expressed	LOC_Os02g57610		expressed protein
LOC_Os01g16240	OsCam1-3	OsCam1-3 - Calmodulin, expressed	LOC_Os03g47930		expressed protein
LOC_Os01g16240	OsCam1-3	OsCam1-3 - Calmodulin, expressed	LOC_Os05g27930	OsDREB2B	AP2 domain containing protein, expressed
LOC_Os01g16240	OsCam1-3	OsCam1-3 - Calmodulin, expressed	LOC_Os05g35170	IDEF2	no apical meristem protein, putative, expressed
LOC_Os01g16240	OsCam1-3	OsCam1-3 - Calmodulin, expressed	LOC_Os06g49770		LTPL86 - Protease inhibitor/seed storage/LTP family protein precursor, expressed
LOC_Os01g16240	OsCam1-3	OsCam1-3 - Calmodulin, expressed	LOC_Os07g09740		no apical meristem protein
LOC_Os01g16290		DNA gyrase subunit B, chloroplast/mitochondrial precursor, putative, expressed	LOC_Os10g41740		pentatricopeptide, putative, expressed
LOC_Os01g16330		OsRhmbd2 - Putative Rhomboid homologue, expressed	LOC_Os02g39190		hypothetical protein
LOC_Os01g16330		OsRhmbd2 - Putative Rhomboid homologue, expressed	LOC_Os05g06350	α1b	importin subunit alpha, putative, expressed
LOC_Os01g16380		conserved hypothetical protein	LOC_Os10g28600	TCD10	PPR repeat domain containing protein, putative, expressed
LOC_Os01g16520		glutamyl-tRNA synthetase, cytoplasmic, putative, expressed	LOC_Os03g31070		protein kinase, putative, expressed
LOC_Os01g16530		OsClp1 - Putative Clp protease homologue, expressed	LOC_Os04g52290		PPR repeat domain containing protein, putative, expressed
LOC_Os01g16530		OsClp1 - Putative Clp protease homologue, expressed	LOC_Os08g30930		expressed protein
LOC_Os01g16530		OsClp1 - Putative Clp protease homologue, expressed	LOC_Os11g05130		PHD-finger family protein, expressed
LOC_Os01g16550		expressed protein	LOC_Os01g59850		GTPase-activating protein, putative, expressed
LOC_Os01g16600		expressed protein	LOC_Os03g13970		26S proteasome non-ATPase regulatory subunit 4, putative, expressed
LOC_Os01g16690		retrotransposon protein, putative, unclassified	LOC_Os08g44820		no apical meristem protein, putative, expressed
LOC_Os01g16700		retrotransposon protein, putative, LINE subclass	LOC_Os03g20720		GTPase-activating protein, putative, expressed
LOC_Os01g16740		transposon protein, putative, unclassified	LOC_Os04g34976	SDG708	SET domain containing protein, expressed
LOC_Os01g16750		flavin monooxygenase, putative	LOC_Os12g43100		deoxyhypusine hydroxylase, putative, expressed
LOC_Os01g16850		retrotransposon protein, putative, unclassified	LOC_Os02g54160	OsEREBP1	AP2 domain containing protein, expressed
LOC_Os01g16860		AGO4-2, putative, expressed	LOC_Os03g04990		expressed protein
LOC_Os01g16870		argonaute, putative, expressed	LOC_Os01g15640	OsNAC8	no apical meristem protein, putative, expressed
LOC_Os01g16870		argonaute, putative, expressed	LOC_Os05g04820	OsMYB2P-1	MYB family transcription factor, putative, expressed
LOC_Os01g16870		argonaute, putative, expressed	LOC_Os09g32510		BHLH transcription factor, putative, expressed
LOC_Os01g16890		ribosomal protein L7Ae, putative, expressed	LOC_Os02g57610		expressed protein
LOC_Os01g16890		ribosomal protein L7Ae, putative, expressed	LOC_Os03g08450		eukaryotic translation initiation factor 3 subunit K, putative, expressed
LOC_Os01g16890		ribosomal protein L7Ae, putative, expressed	LOC_Os04g37540		expressed protein
LOC_Os01g16890		ribosomal protein L7Ae, putative, expressed	LOC_Os11g05130		PHD-finger family protein, expressed
LOC_Os01g16900		dehydrogenase, putative, expressed	LOC_Os11g06010		helix-loop-helix DNA-binding protein, putative, expressed
LOC_Os01g17010		phospholipid-transporting ATPase, putative, expressed	LOC_Os05g05710		serine/threonine-protein phosphatase 2A regulatory subunit B subunitgamma, putative, expressed
LOC_Os01g17070		OsDegp1 - Putative Deg protease homologue, expressed	LOC_Os09g37834		serine/threonine-protein kinase receptor precursor, putative, expressed
LOC_Os01g17150		plastid-specific 50S ribosomal protein 5, chloroplast precursor, putative, expressed	LOC_Os04g45990	SDG703	histone-lysine N-methyltransferase, putative, expressed
LOC_Os01g17170	YGL8	magnesium-protoporphyrin IX monomethyl ester cyclase,chloroplast precursor, putative, expressed	LOC_Os03g39050		no apical meristem protein
LOC_Os01g17170	YGL8	magnesium-protoporphyrin IX monomethyl ester cyclase,chloroplast precursor, putative, expressed	LOC_Os04g22900		jasmonate-induced protein, putative, expressed
LOC_Os01g17170	YGL8	magnesium-protoporphyrin IX monomethyl ester cyclase,chloroplast precursor, putative, expressed	LOC_Os05g27930	OsDREB2B	AP2 domain containing protein, expressed
LOC_Os01g17170	YGL8	magnesium-protoporphyrin IX monomethyl ester cyclase,chloroplast precursor, putative, expressed	LOC_Os10g01610		expressed protein
LOC_Os01g17170	YGL8	magnesium-protoporphyrin IX monomethyl ester cyclase,chloroplast precursor, putative, expressed	LOC_Os12g16350		enoyl-CoA hydratase/isomerase family protein, putative, expressed
LOC_Os01g17190	OsCam3	OsCam3 - Calmodulin, expressed	LOC_Os01g59850		GTPase-activating protein, putative, expressed
LOC_Os01g17190	OsCam3	OsCam3 - Calmodulin, expressed	LOC_Os05g22390		retrotransposon protein, putative, unclassified
LOC_Os01g17240		transporter, major facilitator family, putative, expressed	LOC_Os04g54410		expressed protein
LOC_Os01g17240		transporter, major facilitator family, putative, expressed	LOC_Os05g27930	OsDREB2B	AP2 domain containing protein, expressed
LOC_Os01g17240		transporter, major facilitator family, putative, expressed	LOC_Os05g43950	OsVOZ2	expressed protein
LOC_Os01g17240		transporter, major facilitator family, putative, expressed	LOC_Os08g01750		SAC domain containing protein, putative, expressed
LOC_Os01g17310		retrotransposon protein, putative, unclassified	LOC_Os05g35170	IDEF2	no apical meristem protein, putative, expressed
LOC_Os01g17330	Os-eIF6;2	eukaryotic translation initiation factor 6, putative, expressed	LOC_Os01g47430		protein of unknown function DUF1296 domain containing protein, expressed
LOC_Os01g17390		OsFBX5 - F-box domain containing protein, expressed	LOC_Os01g59850		GTPase-activating protein, putative, expressed
LOC_Os01g17390		OsFBX5 - F-box domain containing protein, expressed	LOC_Os02g43330		homeobox associated leucine zipper, putative, expressed
LOC_Os01g17390		OsFBX5 - F-box domain containing protein, expressed	LOC_Os04g55970		AP2-like ethylene-responsive transcription factor AINTEGUMENTA, putative, expressed
LOC_Os01g17390		OsFBX5 - F-box domain containing protein, expressed	LOC_Os10g39470		expressed protein
LOC_Os01g17430		coatomer subunit beta-1, putative, expressed	LOC_Os04g35170		expressed protein
LOC_Os01g18070		bacterial transferase hexapeptide domain containing protein, expressed	LOC_Os02g54160	OsEREBP1	AP2 domain containing protein, expressed
LOC_Os01g18070		bacterial transferase hexapeptide domain containing protein, expressed	LOC_Os04g52290		PPR repeat domain containing protein, putative, expressed
LOC_Os01g18210		peptidyl-prolyl cis-trans isomerase, putative, expressed	LOC_Os04g33950		E2F family transcription factor protein, putative, expressed
LOC_Os01g18240	MYB61	MYB family transcription factor, putative, expressed	LOC_Os01g18240	MYB61	MYB family transcription factor, putative, expressed
LOC_Os01g18240	MYB61	MYB family transcription factor, putative, expressed	LOC_Os01g37750		glutathione S-transferase, putative, expressed
LOC_Os01g18240	MYB61	MYB family transcription factor, putative, expressed	LOC_Os02g55720		cyclin, N-terminal domain containing protein
LOC_Os01g18240	MYB61	MYB family transcription factor, putative, expressed	LOC_Os03g13970		26S proteasome non-ATPase regulatory subunit 4, putative, expressed
LOC_Os01g18240	MYB61	MYB family transcription factor, putative, expressed	LOC_Os04g52290		PPR repeat domain containing protein, putative, expressed
LOC_Os01g18280		SNF7 domain containing protein, putative, expressed	LOC_Os05g34310		no apical meristem protein, putative, expressed
LOC_Os01g18320		protoporphyrinogen oxidase, chloroplast precursor, putative, expressed	LOC_Os11g34750	OsABC1-14	ABC1 family domain containing protein, putative, expressed
LOC_Os01g18390		OsRCI2-1 - Putative low temperature and salt responsive protein	LOC_Os02g39630		iron-stress related protein, putative, expressed
LOC_Os01g18390		OsRCI2-1 - Putative low temperature and salt responsive protein	LOC_Os04g54610		hypothetical protein
LOC_Os01g18550		transposon protein, putative, CACTA, En/Spm sub-class	LOC_Os11g05130		PHD-finger family protein, expressed
LOC_Os01g18560		transposon protein, putative, CACTA, En/Spm sub-class	LOC_Os02g51760		expressed protein
LOC_Os01g18560		transposon protein, putative, CACTA, En/Spm sub-class	LOC_Os05g37340		expressed protein
LOC_Os01g18584	OsWRKY9	OsWRKY9 - Superfamily of TFs having WRKY and zinc finger domains, expressed	LOC_Os12g37970		MYB family transcription factor, putative, expressed
LOC_Os01g18630		aspartic proteinase oryzasin-1 precursor, putative, expressed	LOC_Os03g13970		26S proteasome non-ATPase regulatory subunit 4, putative, expressed
LOC_Os01g18630		aspartic proteinase oryzasin-1 precursor, putative, expressed	LOC_Os03g63770		RCD1, putative, expressed
LOC_Os01g18630		aspartic proteinase oryzasin-1 precursor, putative, expressed	LOC_Os06g09390	OsERF71	AP2 domain containing protein, expressed
LOC_Os01g18640		aminotransferase, putative, expressed	LOC_Os02g54160	OsEREBP1	AP2 domain containing protein, expressed
LOC_Os01g18640		aminotransferase, putative, expressed	LOC_Os03g39050		no apical meristem protein
LOC_Os01g18670		MDR-like ABC transporter, putative, expressed	LOC_Os05g34720		transcriptional regulator, putative, expressed
LOC_Os01g18670		MDR-like ABC transporter, putative, expressed	LOC_Os09g03500		ZOS9-01 - C2H2 zinc finger protein, expressed
LOC_Os01g18670		MDR-like ABC transporter, putative, expressed	LOC_Os12g43560		zinc finger, putative, expressed
LOC_Os01g18680		retrotransposon protein, putative, unclassified	LOC_Os06g02144	Os6PGDH#PGD1	6-phosphogluconate dehydrogenase, decarboxylating, putative, expressed
LOC_Os01g18680		retrotransposon protein, putative, unclassified	LOC_Os08g44820		no apical meristem protein, putative, expressed
LOC_Os01g18800		CAMK_KIN1/SNF1/Nim1_like.9 - CAMK includes calcium/calmodulin depedent protein kinases, expressed	LOC_Os01g59850		GTPase-activating protein, putative, expressed
LOC_Os01g18800		CAMK_KIN1/SNF1/Nim1_like.9 - CAMK includes calcium/calmodulin depedent protein kinases, expressed	LOC_Os03g61620		expressed protein
LOC_Os01g18800		CAMK_KIN1/SNF1/Nim1_like.9 - CAMK includes calcium/calmodulin depedent protein kinases, expressed	LOC_Os04g34530		integral membrane protein DUF6 containing protein, expressed
LOC_Os01g18800		CAMK_KIN1/SNF1/Nim1_like.9 - CAMK includes calcium/calmodulin depedent protein kinases, expressed	LOC_Os12g37970		MYB family transcription factor, putative, expressed
LOC_Os01g18840	OsIFL	IF, putative, expressed	LOC_Os07g10690	OsCPL1#sh-h	NLI interacting factor-like phosphatase, putative, expressed
LOC_Os01g18850		OsSPL1 - SBP-box gene family member, expressed	LOC_Os03g55150	EIF5	eukaryotic translation initiation factor 5A, putative, expressed
LOC_Os01g19220		beta-D-xylosidase, putative, expressed	LOC_Os04g52290		PPR repeat domain containing protein, putative, expressed
LOC_Os01g19310		retrotransposon protein, putative, unclassified	LOC_Os01g70570		acyltransferase, putative, expressed
LOC_Os01g19310		retrotransposon protein, putative, unclassified	LOC_Os03g56630		transposon protein, putative, unclassified, expressed
LOC_Os01g19450		ATP-citrate synthase subunit 1, putative, expressed	LOC_Os01g01660		isoflavone reductase, putative, expressed
LOC_Os01g19450		ATP-citrate synthase subunit 1, putative, expressed	LOC_Os01g34870		expressed protein
LOC_Os01g19450		ATP-citrate synthase subunit 1, putative, expressed	LOC_Os01g47430		protein of unknown function DUF1296 domain containing protein, expressed
LOC_Os01g19450		ATP-citrate synthase subunit 1, putative, expressed	LOC_Os01g48180		DDT domain containing protein, putative, expressed
LOC_Os01g19450		ATP-citrate synthase subunit 1, putative, expressed	LOC_Os01g59850		GTPase-activating protein, putative, expressed
LOC_Os01g19450		ATP-citrate synthase subunit 1, putative, expressed	LOC_Os02g54160	OsEREBP1	AP2 domain containing protein, expressed
LOC_Os01g19450		ATP-citrate synthase subunit 1, putative, expressed	LOC_Os02g57650		No apical meristem protein, putative, expressed
LOC_Os01g19450		ATP-citrate synthase subunit 1, putative, expressed	LOC_Os03g10540		OsFBX78 - F-box domain containing protein, expressed
LOC_Os01g19450		ATP-citrate synthase subunit 1, putative, expressed	LOC_Os04g51370		protein kinase, putative, expressed
LOC_Os01g19450		ATP-citrate synthase subunit 1, putative, expressed	LOC_Os06g09390	OsERF71	AP2 domain containing protein, expressed
LOC_Os01g19450		ATP-citrate synthase subunit 1, putative, expressed	LOC_Os11g41890		RNA recognition motif containing protein, putative, expressed
LOC_Os01g19460		retrotransposon protein, putative, unclassified	LOC_Os02g14730		ubiquitin carboxyl-terminal hydrolase family protein, expressed
LOC_Os01g19490		pentatricopeptide, putative, expressed	LOC_Os06g05600		OsFBDUF31 - F-box and DUF domain containing protein, expressed
LOC_Os01g19570		hypothetical protein	LOC_Os09g29750		ZOS9-15 - C2H2 zinc finger protein, expressed
LOC_Os01g19630		expressed protein	LOC_Os06g35110		retrotransposon protein, putative, Ty1-copia subclass
LOC_Os01g19630		expressed protein	LOC_Os07g46690		PHD-finger family protein, expressed
LOC_Os01g19760		expressed protein	LOC_Os01g13690		ligA, putative, expressed
LOC_Os01g19760		expressed protein	LOC_Os03g51984		differentiation protein, putative, expressed
LOC_Os01g19840		60S ribosomal protein L29-2, putative, expressed	LOC_Os03g39050		no apical meristem protein
LOC_Os01g19840		60S ribosomal protein L29-2, putative, expressed	LOC_Os04g15660		receptor kinase, putative
LOC_Os01g19840		60S ribosomal protein L29-2, putative, expressed	LOC_Os09g07280		hypothetical protein
LOC_Os01g19840		60S ribosomal protein L29-2, putative, expressed	LOC_Os12g05570		retrotransposon protein, putative, unclassified
LOC_Os01g19940		expressed protein	LOC_Os03g50390		AGC_AGC_other_GWLd.2 - ACG kinases include homologs to PKA, PKG and PKC, expressed
LOC_Os01g20110		expressed protein	LOC_Os03g03660	OsCDPK1#OsCPK11#OsCDPK13#OsCPK7	CAMK_CAMK_like.17 - CAMK includes calcium/calmodulin depedent protein kinases, expressed
LOC_Os01g20110		expressed protein	LOC_Os03g36020		retrotransposon protein, putative, Ty3-gypsy subclass
LOC_Os01g20110		expressed protein	LOC_Os09g32040		no apical meristem protein, putative, expressed
LOC_Os01g20120		expressed protein	LOC_Os06g47330		dynamin family protein, putative, expressed
LOC_Os01g20170		hypothetical protein	LOC_Os01g66190		expressed protein
LOC_Os01g20170		hypothetical protein	LOC_Os02g57650		No apical meristem protein, putative, expressed
LOC_Os01g20170		hypothetical protein	LOC_Os12g40520		MATH domain containing protein, expressed
LOC_Os01g20830		heavy metal-associated domain containing protein, expressed	LOC_Os12g43560		zinc finger, putative, expressed
LOC_Os01g20840		lipase class 3 family protein, putative, expressed	LOC_Os02g17190		MYB family transcription factor, putative, expressed
LOC_Os01g20900		OsWAK4 - OsWAK receptor-like cytoplasmic kinase OsWAK-RLCK, expressed	LOC_Os10g01610		expressed protein
LOC_Os01g21000		retrotransposon protein, putative, unclassified	LOC_Os01g15640	OsNAC8	no apical meristem protein, putative, expressed
LOC_Os01g21110		hypothetical protein	LOC_Os03g47930		expressed protein
LOC_Os01g21180		translation machinery-associated protein 20, putative, expressed	LOC_Os02g54160	OsEREBP1	AP2 domain containing protein, expressed
LOC_Os01g21180		translation machinery-associated protein 20, putative, expressed	LOC_Os03g04990		expressed protein
LOC_Os01g21180		translation machinery-associated protein 20, putative, expressed	LOC_Os03g50990		expressed protein
LOC_Os01g21180		translation machinery-associated protein 20, putative, expressed	LOC_Os05g04820	OsMYB2P-1	MYB family transcription factor, putative, expressed
LOC_Os01g21180		translation machinery-associated protein 20, putative, expressed	LOC_Os05g05710		serine/threonine-protein phosphatase 2A regulatory subunit B subunitgamma, putative, expressed
LOC_Os01g21180		translation machinery-associated protein 20, putative, expressed	LOC_Os08g44820		no apical meristem protein, putative, expressed
LOC_Os01g21240		MLA6 protein, putative, expressed	LOC_Os04g52290		PPR repeat domain containing protein, putative, expressed
LOC_Os01g21320		NAD dependent epimerase/dehydratase family domain containing protein, expressed	LOC_Os03g03060		transposon protein, putative, unclassified
LOC_Os01g21450		expressed protein	LOC_Os07g32670		expressed protein
LOC_Os01g21530		retrotransposon protein, putative, unclassified	LOC_Os02g07410		glycine cleavage system H protein, putative, expressed
LOC_Os01g21560		esterase/lipase/thioesterase family protein, putative, expressed	LOC_Os02g54160	OsEREBP1	AP2 domain containing protein, expressed
LOC_Os01g21690		retrotransposon, putative, centromere-specific	LOC_Os08g44820		no apical meristem protein, putative, expressed
LOC_Os01g21690		retrotransposon, putative, centromere-specific	LOC_Os11g34750	OsABC1-14	ABC1 family domain containing protein, putative, expressed
LOC_Os01g21740		expressed protein	LOC_Os02g04160	OsTEF1	transcription elongation factor 1, putative, expressed
LOC_Os01g21740		expressed protein	LOC_Os03g08430		SAC domain containing protein, putative, expressed
LOC_Os01g21820		preprotein translocase subunit secA, chloroplast precursor, putative, expressed	LOC_Os04g52290		PPR repeat domain containing protein, putative, expressed
LOC_Os01g21850		protein transport protein-related, putative, expressed	LOC_Os04g52290		PPR repeat domain containing protein, putative, expressed
LOC_Os01g21850		protein transport protein-related, putative, expressed	LOC_Os06g17440		microtubule-associated protein, putative, expressed
LOC_Os01g21850		protein transport protein-related, putative, expressed	LOC_Os08g06060	OsMPK2#OsMAPK2	CGMC_MAPKCMGC_2_ERK.13 - CGMC includes CDA, MAPK, GSK3, and CLKC kinases, expressed
LOC_Os01g21900		expressed protein	LOC_Os01g04020		AP2 domain containing protein, expressed
LOC_Os01g21900		expressed protein	LOC_Os02g14720	GW2	expressed protein
LOC_Os01g21900		expressed protein	LOC_Os02g39190		hypothetical protein
LOC_Os01g21900		expressed protein	LOC_Os02g54160	OsEREBP1	AP2 domain containing protein, expressed
LOC_Os01g21900		expressed protein	LOC_Os03g19080	SSD1	expressed protein
LOC_Os01g21900		expressed protein	LOC_Os03g63770		RCD1, putative, expressed
LOC_Os01g21900		expressed protein	LOC_Os07g01140		MBTB12 - Bric-a-Brac, Tramtrack, Broad Complex BTB domain with Meprin and TRAF Homology MATH domain, expressed
LOC_Os01g21900		expressed protein	LOC_Os08g06560		ribosomal protein L13, putative
LOC_Os01g21900		expressed protein	LOC_Os09g20350	Os09g0369050	ethylene-responsive transcription factor, putative, expressed
LOC_Os01g21900		expressed protein	LOC_Os11g02190		expressed protein
LOC_Os01g21900		expressed protein	LOC_Os12g43950		homeobox domain containing protein, expressed
LOC_Os01g21960		serine/threonine-protein kinase, putative, expressed	LOC_Os03g08430		SAC domain containing protein, putative, expressed
LOC_Os01g21960		serine/threonine-protein kinase, putative, expressed	LOC_Os08g39080	OsPEX5	tetratricopeptide repeat domain containing protein, expressed
LOC_Os01g22090		expressed protein	LOC_Os01g52330		NB-ARC domain containing protein, expressed
LOC_Os01g22270		retrotransposon protein, putative, unclassified	LOC_Os07g48700		expressed protein
LOC_Os01g22352		peroxidase precursor, putative, expressed	LOC_Os01g11570		GDSL-like lipase/acylhydrolase, putative, expressed
LOC_Os01g22352		peroxidase precursor, putative, expressed	LOC_Os02g53990		cyclin-related protein, putative, expressed
LOC_Os01g22352		peroxidase precursor, putative, expressed	LOC_Os03g03660	OsCDPK1#OsCPK11#OsCDPK13#OsCPK7	CAMK_CAMK_like.17 - CAMK includes calcium/calmodulin depedent protein kinases, expressed
LOC_Os01g22352		peroxidase precursor, putative, expressed	LOC_Os03g39050		no apical meristem protein
LOC_Os01g22352		peroxidase precursor, putative, expressed	LOC_Os04g31400		expressed protein
LOC_Os01g22352		peroxidase precursor, putative, expressed	LOC_Os04g51370		protein kinase, putative, expressed
LOC_Os01g22352		peroxidase precursor, putative, expressed	LOC_Os05g34720		transcriptional regulator, putative, expressed
LOC_Os01g22352		peroxidase precursor, putative, expressed	LOC_Os07g28980		hypothetical protein
LOC_Os01g22352		peroxidase precursor, putative, expressed	LOC_Os08g07830		DUF292 domain containing protein, expressed
LOC_Os01g22352		peroxidase precursor, putative, expressed	LOC_Os08g39080	OsPEX5	tetratricopeptide repeat domain containing protein, expressed
LOC_Os01g22390		WD domain containing protein, putative, expressed	LOC_Os01g02900		glycosyltransferase, putative, expressed
LOC_Os01g22390		WD domain containing protein, putative, expressed	LOC_Os02g11820		GTPase-activating protein, putative, expressed
LOC_Os01g22390		WD domain containing protein, putative, expressed	LOC_Os03g31070		protein kinase, putative, expressed
LOC_Os01g22390		WD domain containing protein, putative, expressed	LOC_Os03g47930		expressed protein
LOC_Os01g22390		WD domain containing protein, putative, expressed	LOC_Os07g09740		no apical meristem protein
LOC_Os01g22520		dihydrolipoyl dehydrogenase 1, mitochondrial precursor, putative, expressed	LOC_Os01g47430		protein of unknown function DUF1296 domain containing protein, expressed
LOC_Os01g22520		dihydrolipoyl dehydrogenase 1, mitochondrial precursor, putative, expressed	LOC_Os01g59850		GTPase-activating protein, putative, expressed
LOC_Os01g22520		dihydrolipoyl dehydrogenase 1, mitochondrial precursor, putative, expressed	LOC_Os02g55640		proteasome maturation factor UMP1 family protein, expressed
LOC_Os01g22520		dihydrolipoyl dehydrogenase 1, mitochondrial precursor, putative, expressed	LOC_Os03g10540		OsFBX78 - F-box domain containing protein, expressed
LOC_Os01g22520		dihydrolipoyl dehydrogenase 1, mitochondrial precursor, putative, expressed	LOC_Os05g05710		serine/threonine-protein phosphatase 2A regulatory subunit B subunitgamma, putative, expressed
LOC_Os01g22520		dihydrolipoyl dehydrogenase 1, mitochondrial precursor, putative, expressed	LOC_Os06g48950	OsARF19#OsARF7a	auxin response factor 19, putative, expressed
LOC_Os01g22520		dihydrolipoyl dehydrogenase 1, mitochondrial precursor, putative, expressed	LOC_Os11g06010		helix-loop-helix DNA-binding protein, putative, expressed
LOC_Os01g22700		organic cation transporter-related, putative	LOC_Os02g54160	OsEREBP1	AP2 domain containing protein, expressed
LOC_Os01g22870		expressed protein	LOC_Os02g37834		expressed protein
LOC_Os01g22870		expressed protein	LOC_Os02g51760		expressed protein
LOC_Os01g22870		expressed protein	LOC_Os02g57690		kelch repeat protein, putative, expressed
LOC_Os01g22870		expressed protein	LOC_Os03g37970		ribosomal protein L13, putative, expressed
LOC_Os01g22870		expressed protein	LOC_Os03g43390		F-box/LRR domain containing protein, putative, expressed
LOC_Os01g22870		expressed protein	LOC_Os03g47930		expressed protein
LOC_Os01g22870		expressed protein	LOC_Os04g51190	OsGRF3	growth-regulating factor, putative, expressed
LOC_Os01g22870		expressed protein	LOC_Os04g52290		PPR repeat domain containing protein, putative, expressed
LOC_Os01g22870		expressed protein	LOC_Os05g33110		endo-1,3;1,4-beta-D-glucanase precursor, putative, expressed
LOC_Os01g22870		expressed protein	LOC_Os05g39760		VHS and GAT domain containing protein, expressed
LOC_Os01g22870		expressed protein	LOC_Os06g48950	OsARF19#OsARF7a	auxin response factor 19, putative, expressed
LOC_Os01g22870		expressed protein	LOC_Os07g43720		DCN1, putative, expressed
LOC_Os01g22870		expressed protein	LOC_Os08g07830		DUF292 domain containing protein, expressed
LOC_Os01g22870		expressed protein	LOC_Os09g29370		RING-H2 finger protein ATL5F, putative, expressed
LOC_Os01g22870		expressed protein	LOC_Os12g27090		expressed protein
LOC_Os01g22870		expressed protein	LOC_Os12g43560		zinc finger, putative, expressed
LOC_Os01g22900		neutral/alkaline invertase, putative, expressed	LOC_Os01g68870	OsMSP1	leucine-rich repeat receptor protein kinase EXS precursor, putative, expressed
LOC_Os01g22900		neutral/alkaline invertase, putative, expressed	LOC_Os04g58560	OsAtg4	cysteine protease ATG4, putative, expressed
LOC_Os01g22900		neutral/alkaline invertase, putative, expressed	LOC_Os05g05710		serine/threonine-protein phosphatase 2A regulatory subunit B subunitgamma, putative, expressed
LOC_Os01g22900		neutral/alkaline invertase, putative, expressed	LOC_Os05g27930	OsDREB2B	AP2 domain containing protein, expressed
LOC_Os01g22900		neutral/alkaline invertase, putative, expressed	LOC_Os07g48700		expressed protein
LOC_Os01g22980		OsSCP3 - Putative Serine Carboxypeptidase homologue, expressed	LOC_Os01g10610		BES1/BZR1 homolog protein, putative, expressed
LOC_Os01g22980		OsSCP3 - Putative Serine Carboxypeptidase homologue, expressed	LOC_Os01g12280		hAT dimerisation domain-containing protein, putative, expressed
LOC_Os01g22980		OsSCP3 - Putative Serine Carboxypeptidase homologue, expressed	LOC_Os01g59850		GTPase-activating protein, putative, expressed
LOC_Os01g22980		OsSCP3 - Putative Serine Carboxypeptidase homologue, expressed	LOC_Os02g39190		hypothetical protein
LOC_Os01g22980		OsSCP3 - Putative Serine Carboxypeptidase homologue, expressed	LOC_Os02g54160	OsEREBP1	AP2 domain containing protein, expressed
LOC_Os01g22980		OsSCP3 - Putative Serine Carboxypeptidase homologue, expressed	LOC_Os03g03660	OsCDPK1#OsCPK11#OsCDPK13#OsCPK7	CAMK_CAMK_like.17 - CAMK includes calcium/calmodulin depedent protein kinases, expressed
LOC_Os01g22980		OsSCP3 - Putative Serine Carboxypeptidase homologue, expressed	LOC_Os04g31400		expressed protein
LOC_Os01g22980		OsSCP3 - Putative Serine Carboxypeptidase homologue, expressed	LOC_Os04g51370		protein kinase, putative, expressed
LOC_Os01g22980		OsSCP3 - Putative Serine Carboxypeptidase homologue, expressed	LOC_Os05g37400		expressed protein
LOC_Os01g22980		OsSCP3 - Putative Serine Carboxypeptidase homologue, expressed	LOC_Os12g43560		zinc finger, putative, expressed
LOC_Os01g22990		acidic leucine-rich nuclear phosphoprotein 32-related protein 1, putative, expressed	LOC_Os06g48950	OsARF19#OsARF7a	auxin response factor 19, putative, expressed
LOC_Os01g23330		retrotransposon, putative, centromere-specific	LOC_Os05g04820	OsMYB2P-1	MYB family transcription factor, putative, expressed
LOC_Os01g23380		stripe rust resistance protein Yr10, putative, expressed	LOC_Os02g30310		ThiF family domain containing protein, putative, expressed
LOC_Os01g23380		stripe rust resistance protein Yr10, putative, expressed	LOC_Os02g54160	OsEREBP1	AP2 domain containing protein, expressed
LOC_Os01g23420		transposon protein, putative, unclassified	LOC_Os09g26550		protease Do-like 14, putative, expressed
LOC_Os01g23590		suppressor of Mek, putative, expressed	LOC_Os01g35410		transposon protein, putative, unclassified
LOC_Os01g23590		suppressor of Mek, putative, expressed	LOC_Os01g47430		protein of unknown function DUF1296 domain containing protein, expressed
LOC_Os01g23590		suppressor of Mek, putative, expressed	LOC_Os02g39190		hypothetical protein
LOC_Os01g23590		suppressor of Mek, putative, expressed	LOC_Os03g04990		expressed protein
LOC_Os01g23590		suppressor of Mek, putative, expressed	LOC_Os03g19080	SSD1	expressed protein
LOC_Os01g23590		suppressor of Mek, putative, expressed	LOC_Os06g08440	ORR2	two-component response regulator, putative, expressed
LOC_Os01g23590		suppressor of Mek, putative, expressed	LOC_Os06g11270		anthocyanidin 3-O-glucosyltransferase, putative, expressed
LOC_Os01g23590		suppressor of Mek, putative, expressed	LOC_Os08g01750		SAC domain containing protein, putative, expressed
LOC_Os01g23590		suppressor of Mek, putative, expressed	LOC_Os11g06010		helix-loop-helix DNA-binding protein, putative, expressed
LOC_Os01g23610		dihydrolipoyl dehydrogenase, putative, expressed	LOC_Os02g47580		expressed protein
LOC_Os01g23610		dihydrolipoyl dehydrogenase, putative, expressed	LOC_Os02g55640		proteasome maturation factor UMP1 family protein, expressed
LOC_Os01g23610		dihydrolipoyl dehydrogenase, putative, expressed	LOC_Os04g46020		GATA zinc finger domain containing protein, expressed
LOC_Os01g23610		dihydrolipoyl dehydrogenase, putative, expressed	LOC_Os07g09740		no apical meristem protein
LOC_Os01g23610		dihydrolipoyl dehydrogenase, putative, expressed	LOC_Os10g07536		retrotransposon protein, putative, unclassified
LOC_Os01g23620	OsSar1a	miro, putative, expressed	LOC_Os05g06350	α1b	importin subunit alpha, putative, expressed
LOC_Os01g23740		OsPDIL2-2 protein disulfide isomerase PDIL2-2, expressed	LOC_Os01g07100		expressed protein
LOC_Os01g23900		retrotransposon protein, putative, unclassified	LOC_Os02g57650		No apical meristem protein, putative, expressed
LOC_Os01g23910		hypothetical protein	LOC_Os03g03660	OsCDPK1#OsCPK11#OsCDPK13#OsCPK7	CAMK_CAMK_like.17 - CAMK includes calcium/calmodulin depedent protein kinases, expressed
LOC_Os01g23980		retrotransposon protein, putative, Ty3-gypsy subclass	LOC_Os03g08460	OsEBP-89	AP2 domain containing protein, expressed
LOC_Os01g24010		pleiotropic drug resistance protein, putative, expressed	LOC_Os10g42650		retrotransposon protein, putative, unclassified, expressed
LOC_Os01g24060		importin subunit alpha, putative, expressed	LOC_Os07g09860		no apical meristem protein
LOC_Os01g24170		hypothetical protein	LOC_Os01g37760		glutamate dehydrogenase protein, putative, expressed
LOC_Os01g24170		hypothetical protein	LOC_Os02g39190		hypothetical protein
LOC_Os01g24240		conserved hypothetical protein	LOC_Os03g04990		expressed protein
LOC_Os01g24330		retrotransposon protein, putative, unclassified	LOC_Os04g46840		hypothetical protein
LOC_Os01g24330		retrotransposon protein, putative, unclassified	LOC_Os06g05870		dual specificity protein phosphatase, putative, expressed
LOC_Os01g24340		expressed protein	LOC_Os02g14730		ubiquitin carboxyl-terminal hydrolase family protein, expressed
LOC_Os01g24420		expressed protein	LOC_Os01g24420		expressed protein
LOC_Os01g24420		expressed protein	LOC_Os02g55210		carboxyl-terminal proteinase, putative, expressed
LOC_Os01g24420		expressed protein	LOC_Os03g37984		amino acid permease family protein, putative, expressed
LOC_Os01g24480		DUF1399 containing protein, putative, expressed	LOC_Os03g13810	OsPE	expressed protein
LOC_Os01g24490		expressed protein	LOC_Os02g39190		hypothetical protein
LOC_Os01g24660		transposon protein, putative, CACTA, En/Spm sub-class	LOC_Os01g15640	OsNAC8	no apical meristem protein, putative, expressed
LOC_Os01g24660		transposon protein, putative, CACTA, En/Spm sub-class	LOC_Os11g05130		PHD-finger family protein, expressed
LOC_Os01g24680		3-hydroxyacyl-CoA dehydrogenase, putative, expressed	LOC_Os09g29750		ZOS9-15 - C2H2 zinc finger protein, expressed
LOC_Os01g24690		60S ribosomal protein L23A, putative, expressed	LOC_Os01g71860		glycosyl hydrolases family 17, putative, expressed
LOC_Os01g24690		60S ribosomal protein L23A, putative, expressed	LOC_Os06g02510		ribosomal protein L13, putative, expressed
LOC_Os01g24710		jacalin-like lectin domain containing protein, expressed	LOC_Os04g52290		PPR repeat domain containing protein, putative, expressed
LOC_Os01g24740		peroxiredoxin-2E-1, chloroplast precursor, putative	LOC_Os03g55130		expressed protein
LOC_Os01g24930		hypothetical protein	LOC_Os02g55640		proteasome maturation factor UMP1 family protein, expressed
LOC_Os01g24940		poly synthetase 2-A, putative, expressed	LOC_Os01g27160		cullin, putative, expressed
LOC_Os01g25000		retrotransposon protein, putative, unclassified	LOC_Os02g57650		No apical meristem protein, putative, expressed
LOC_Os01g25010		flavonol synthase/flavanone 3-hydroxylase, putative, expressed	LOC_Os07g23480		retrotransposon protein, putative, unclassified
LOC_Os01g25010		flavonol synthase/flavanone 3-hydroxylase, putative, expressed	LOC_Os07g39980		GA22009-PA, putative, expressed
LOC_Os01g25065		ATP synthase subunit beta, putative	LOC_Os02g18280		retrotransposon protein, putative, unclassified
LOC_Os01g25110		clathrin adaptor complex small chain domain containing protein	LOC_Os04g53470		expressed protein
LOC_Os01g25210		retrotransposon protein, putative, unclassified	LOC_Os03g50390		AGC_AGC_other_GWLd.2 - ACG kinases include homologs to PKA, PKG and PKC, expressed
LOC_Os01g25210		retrotransposon protein, putative, unclassified	LOC_Os07g34020		expressed protein
LOC_Os01g25240		expressed protein	LOC_Os01g01115		pentatricopeptide, putative
LOC_Os01g25240		expressed protein	LOC_Os01g01660		isoflavone reductase, putative, expressed
LOC_Os01g25240		expressed protein	LOC_Os01g04020		AP2 domain containing protein, expressed
LOC_Os01g25240		expressed protein	LOC_Os01g10610		BES1/BZR1 homolog protein, putative, expressed
LOC_Os01g25240		expressed protein	LOC_Os01g11570		GDSL-like lipase/acylhydrolase, putative, expressed
LOC_Os01g25240		expressed protein	LOC_Os01g15640	OsNAC8	no apical meristem protein, putative, expressed
LOC_Os01g25240		expressed protein	LOC_Os01g18320		protoporphyrinogen oxidase, chloroplast precursor, putative, expressed
LOC_Os01g25240		expressed protein	LOC_Os01g18650		transposon protein, putative, unclassified
LOC_Os01g25240		expressed protein	LOC_Os01g25450		AIG1 family protein, expressed
LOC_Os01g25240		expressed protein	LOC_Os01g31360		expressed protein
LOC_Os01g25240		expressed protein	LOC_Os01g34870		expressed protein
LOC_Os01g25240		expressed protein	LOC_Os01g36460		MYB family transcription factor, putative, expressed
LOC_Os01g25240		expressed protein	LOC_Os01g39385		expressed protein
LOC_Os01g25240		expressed protein	LOC_Os01g42460		BAH domain containing protein, expressed
LOC_Os01g25240		expressed protein	LOC_Os01g43630		adaptin, putative, expressed
LOC_Os01g25240		expressed protein	LOC_Os01g43870		NLI interacting factor-like phosphatase, putative, expressed
LOC_Os01g25240		expressed protein	LOC_Os01g47430		protein of unknown function DUF1296 domain containing protein, expressed
LOC_Os01g25240		expressed protein	LOC_Os01g47540		NLI interacting factor-like phosphatase, putative, expressed
LOC_Os01g25240		expressed protein	LOC_Os01g48440		glycosyltransferase family 43 protein, putative, expressed
LOC_Os01g25240		expressed protein	LOC_Os01g52100		DUF581 domain containing protein, expressed
LOC_Os01g25240		expressed protein	LOC_Os01g52540		B3 DNA binding domain containing protein, expressed
LOC_Os01g25240		expressed protein	LOC_Os01g56800		MATH domain containing protein, expressed
LOC_Os01g25240		expressed protein	LOC_Os01g58780		zinc finger, C3HC4 type domain containing protein, expressed
LOC_Os01g25240		expressed protein	LOC_Os01g59850		GTPase-activating protein, putative, expressed
LOC_Os01g25240		expressed protein	LOC_Os01g59930		NADH-cytochrome b5 reductase, putative, expressed
LOC_Os01g25240		expressed protein	LOC_Os01g61190		exo70 exocyst complex subunit, putative, expressed
LOC_Os01g25240		expressed protein	LOC_Os01g61720		IQ calmodulin-binding motif domain containing protein, expressed
LOC_Os01g25240		expressed protein	LOC_Os01g64870		expressed protein
LOC_Os01g25240		expressed protein	LOC_Os01g65080		ZOS1-18 - C2H2 zinc finger protein, expressed
LOC_Os01g25240		expressed protein	LOC_Os01g68770		selenium-binding protein, putative, expressed
LOC_Os01g25240		expressed protein	LOC_Os01g68870	OsMSP1	leucine-rich repeat receptor protein kinase EXS precursor, putative, expressed
LOC_Os01g25240		expressed protein	LOC_Os01g70170		transaldolase, putative, expressed
LOC_Os01g25240		expressed protein	LOC_Os01g71840		retrotransposon protein, putative, unclassified, expressed
LOC_Os01g25240		expressed protein	LOC_Os01g71860		glycosyl hydrolases family 17, putative, expressed
LOC_Os01g25240		expressed protein	LOC_Os01g72480		zinc finger, C3HC4 type domain containing protein, expressed
LOC_Os01g25240		expressed protein	LOC_Os02g04160	OsTEF1	transcription elongation factor 1, putative, expressed
LOC_Os01g25240		expressed protein	LOC_Os02g04480		cleavage and polyadenylation specificity factor, putative, expressed
LOC_Os01g25240		expressed protein	LOC_Os02g05400		transmembrane protein 15, putative, expressed
LOC_Os01g25240		expressed protein	LOC_Os02g07624		gamma-thionin family domain containing protein
LOC_Os01g25240		expressed protein	LOC_Os02g08500	ORR4	two-component response regulator, putative, expressed
LOC_Os01g25240		expressed protein	LOC_Os02g09340		expressed protein
LOC_Os01g25240		expressed protein	LOC_Os02g14730		ubiquitin carboxyl-terminal hydrolase family protein, expressed
LOC_Os01g25240		expressed protein	LOC_Os02g17190		MYB family transcription factor, putative, expressed
LOC_Os01g25240		expressed protein	LOC_Os02g18990		GDSL-like lipase/acylhydrolase, putative
LOC_Os01g25240		expressed protein	LOC_Os02g21530		expressed protein
LOC_Os01g25240		expressed protein	LOC_Os02g24642		photosystem II reaction center protein K precursor, putative, expressed
LOC_Os01g25240		expressed protein	LOC_Os02g25990		retrotransposon, putative, centromere-specific
LOC_Os01g25240		expressed protein	LOC_Os02g30310		ThiF family domain containing protein, putative, expressed
LOC_Os01g25240		expressed protein	LOC_Os02g33750		transposon protein, putative, unclassified, expressed
LOC_Os01g25240		expressed protein	LOC_Os02g34850	SDG725	histone-lysine N-methyltransferase ASHH2, putative, expressed
LOC_Os01g25240		expressed protein	LOC_Os02g38860		expressed protein
LOC_Os01g25240		expressed protein	LOC_Os02g39190		hypothetical protein
LOC_Os01g25240		expressed protein	LOC_Os02g39630		iron-stress related protein, putative, expressed
LOC_Os01g25240		expressed protein	LOC_Os02g43330		homeobox associated leucine zipper, putative, expressed
LOC_Os01g25240		expressed protein	LOC_Os02g45070	OsAGO1a	PINHEAD, putative, expressed
LOC_Os01g25240		expressed protein	LOC_Os02g46450	OsPIE1#CHR709	helicase conserved C-terminal domain containing protein, expressed
LOC_Os01g25240		expressed protein	LOC_Os02g49230	DTH2	CCT/B-box zinc finger protein, putative, expressed
LOC_Os01g25240		expressed protein	LOC_Os02g51760		expressed protein
LOC_Os01g25240		expressed protein	LOC_Os02g54160	OsEREBP1	AP2 domain containing protein, expressed
LOC_Os01g25240		expressed protein	LOC_Os02g54820		trehalose-6-phosphate synthase, putative, expressed
LOC_Os01g25240		expressed protein	LOC_Os02g55210		carboxyl-terminal proteinase, putative, expressed
LOC_Os01g25240		expressed protein	LOC_Os02g55640		proteasome maturation factor UMP1 family protein, expressed
LOC_Os01g25240		expressed protein	LOC_Os02g55980		vacuolar protein sorting 55 family protein, putative, expressed
LOC_Os01g25240		expressed protein	LOC_Os02g57480		transferase family protein, putative, expressed
LOC_Os01g25240		expressed protein	LOC_Os02g57610		expressed protein
LOC_Os01g25240		expressed protein	LOC_Os02g57650		No apical meristem protein, putative, expressed
LOC_Os01g25240		expressed protein	LOC_Os02g57690		kelch repeat protein, putative, expressed
LOC_Os01g25240		expressed protein	LOC_Os02g58000		hypothetical protein
LOC_Os01g25240		expressed protein	LOC_Os03g03470		expressed protein
LOC_Os01g25240		expressed protein	LOC_Os03g03660	OsCDPK1#OsCPK11#OsCDPK13#OsCPK7	CAMK_CAMK_like.17 - CAMK includes calcium/calmodulin depedent protein kinases, expressed
LOC_Os01g25240		expressed protein	LOC_Os03g04990		expressed protein
LOC_Os01g25240		expressed protein	LOC_Os03g06720		expressed protein
LOC_Os01g25240		expressed protein	LOC_Os03g08430		SAC domain containing protein, putative, expressed
LOC_Os01g25240		expressed protein	LOC_Os03g08460	OsEBP-89	AP2 domain containing protein, expressed
LOC_Os01g25240		expressed protein	LOC_Os03g09840		C2 domain containing protein, putative, expressed
LOC_Os01g25240		expressed protein	LOC_Os03g10540		OsFBX78 - F-box domain containing protein, expressed
LOC_Os01g25240		expressed protein	LOC_Os03g13790		myb/SANT domain protein, putative, expressed
LOC_Os01g25240		expressed protein	LOC_Os03g13970		26S proteasome non-ATPase regulatory subunit 4, putative, expressed
LOC_Os01g25240		expressed protein	LOC_Os03g16580		expressed protein
LOC_Os01g25240		expressed protein	LOC_Os03g17210		expressed protein
LOC_Os01g25240		expressed protein	LOC_Os03g19520	SRL2#AVB#NRL2	cyclin-related protein, putative, expressed
LOC_Os01g25240		expressed protein	LOC_Os03g19890		NADH dehydrogenase 1 alpha subcomplex subunit 5, putative, expressed
LOC_Os01g25240		expressed protein	LOC_Os03g20720		GTPase-activating protein, putative, expressed
LOC_Os01g25240		expressed protein	LOC_Os03g20780	OsEIL1	ethylene-insensitive 3, putative
LOC_Os01g25240		expressed protein	LOC_Os03g20790	MHZ6#OsEIL1	ethylene-insensitive 3, putative
LOC_Os01g25240		expressed protein	LOC_Os03g27080		calmodulin-binding transcription activator 2, putative, expressed
LOC_Os01g25240		expressed protein	LOC_Os03g28400		transport protein particle component, Bet3, domain containing protein, expressed
LOC_Os01g25240		expressed protein	LOC_Os03g29810	NAL9#VYL#ClpP	OsClp6 - Putative Clp protease homologue, expressed
LOC_Os01g25240		expressed protein	LOC_Os03g31070		protein kinase, putative, expressed
LOC_Os01g25240		expressed protein	LOC_Os03g31400		U-box domain-containing protein, putative, expressed
LOC_Os01g25240		expressed protein	LOC_Os03g37970		ribosomal protein L13, putative, expressed
LOC_Os01g25240		expressed protein	LOC_Os03g39050		no apical meristem protein
LOC_Os01g25240		expressed protein	LOC_Os03g39100		no apical meristem protein
LOC_Os01g25240		expressed protein	LOC_Os03g44670		expressed protein
LOC_Os01g25240		expressed protein	LOC_Os03g49126		expressed protein
LOC_Os01g25240		expressed protein	LOC_Os03g49170		zinc finger family protein, putative, expressed
LOC_Os01g25240		expressed protein	LOC_Os03g50390		AGC_AGC_other_GWLd.2 - ACG kinases include homologs to PKA, PKG and PKC, expressed
LOC_Os01g25240		expressed protein	LOC_Os03g53280		WD domain containing protein, putative, expressed
LOC_Os01g25240		expressed protein	LOC_Os03g53670		YT521-B-like family domain containing protein, expressed
LOC_Os01g25240		expressed protein	LOC_Os03g57450	OsCPK10	CAMK_CAMK_like.2 - CAMK includes calcium/calmodulin depedent protein kinases, expressed
LOC_Os01g25240		expressed protein	LOC_Os03g61620		expressed protein
LOC_Os01g25240		expressed protein	LOC_Os03g63770		RCD1, putative, expressed
LOC_Os01g25240		expressed protein	LOC_Os04g02110		disease resistance protein RGA3, putative, expressed
LOC_Os01g25240		expressed protein	LOC_Os04g05460		hypothetical protein
LOC_Os01g25240		expressed protein	LOC_Os04g10060	OsDTS2#OsKSL4#KS4	ent-kaurene synthase, chloroplast precursor, putative, expressed
LOC_Os01g25240		expressed protein	LOC_Os04g14710		flavin-containing monooxygenase family protein, putative, expressed
LOC_Os01g25240		expressed protein	LOC_Os04g31400		expressed protein
LOC_Os01g25240		expressed protein	LOC_Os04g33050		HIRAN domain containing protein, putative, expressed
LOC_Os01g25240		expressed protein	LOC_Os04g33780		OTU-like cysteine protease family protein, putative, expressed
LOC_Os01g25240		expressed protein	LOC_Os04g37540		expressed protein
LOC_Os01g25240		expressed protein	LOC_Os04g41970	OsGLU3#RT	endoglucanase, putative, expressed
LOC_Os01g25240		expressed protein	LOC_Os04g45990	SDG703	histone-lysine N-methyltransferase, putative, expressed
LOC_Os01g25240		expressed protein	LOC_Os04g47180		expressed protein
LOC_Os01g25240		expressed protein	LOC_Os04g51370		protein kinase, putative, expressed
LOC_Os01g25240		expressed protein	LOC_Os04g52290		PPR repeat domain containing protein, putative, expressed
LOC_Os01g25240		expressed protein	LOC_Os04g53400		MBTB6 - Bric-a-Brac, Tramtrack, Broad Complex BTB domain with Meprin and TRAF Homology MATH domain
LOC_Os01g25240		expressed protein	LOC_Os04g55970		AP2-like ethylene-responsive transcription factor AINTEGUMENTA, putative, expressed
LOC_Os01g25240		expressed protein	LOC_Os05g01250		SNF7 domain containing protein, putative, expressed
LOC_Os01g25240		expressed protein	LOC_Os05g02580		expressed protein
LOC_Os01g25240		expressed protein	LOC_Os05g02670		kinesin motor domain containing protein, putative, expressed
LOC_Os01g25240		expressed protein	LOC_Os05g04370		expressed protein
LOC_Os01g25240		expressed protein	LOC_Os05g04820	OsMYB2P-1	MYB family transcription factor, putative, expressed
LOC_Os01g25240		expressed protein	LOC_Os05g05710		serine/threonine-protein phosphatase 2A regulatory subunit B subunitgamma, putative, expressed
LOC_Os01g25240		expressed protein	LOC_Os05g06350	α1b	importin subunit alpha, putative, expressed
LOC_Os01g25240		expressed protein	LOC_Os05g06750		dihydrolipoyl dehydrogenase, mitochondrial precursor, putative, expressed
LOC_Os01g25240		expressed protein	LOC_Os05g14194		glyoxalase family protein, putative, expressed
LOC_Os01g25240		expressed protein	LOC_Os05g14330		retrotransposon protein, putative, unclassified
LOC_Os01g25240		expressed protein	LOC_Os05g15890	CHR713	SNF2 family N-terminal domain containing protein, expressed
LOC_Os01g25240		expressed protein	LOC_Os05g19050		retrotransposon protein, putative, unclassified
LOC_Os01g25240		expressed protein	LOC_Os05g19590		retrotransposon protein, putative, unclassified
LOC_Os01g25240		expressed protein	LOC_Os05g27930	OsDREB2B	AP2 domain containing protein, expressed
LOC_Os01g25240		expressed protein	LOC_Os05g28300		expressed protein
LOC_Os01g25240		expressed protein	LOC_Os05g29760		ferrochelatase-2, chloroplast precursor, putative, expressed
LOC_Os01g25240		expressed protein	LOC_Os05g30800		26S proteasome non-ATPase regulatory subunit 14, putative, expressed
LOC_Os01g25240		expressed protein	LOC_Os05g34540		rab GDP dissociation inhibitor alpha, putative, expressed
LOC_Os01g25240		expressed protein	LOC_Os05g34720		transcriptional regulator, putative, expressed
LOC_Os01g25240		expressed protein	LOC_Os05g35170	IDEF2	no apical meristem protein, putative, expressed
LOC_Os01g25240		expressed protein	LOC_Os05g37340		expressed protein
LOC_Os01g25240		expressed protein	LOC_Os05g37400		expressed protein
LOC_Os01g25240		expressed protein	LOC_Os05g39080		protein kinase family protein, putative, expressed
LOC_Os01g25240		expressed protein	LOC_Os05g41150		expressed protein
LOC_Os01g25240		expressed protein	LOC_Os05g41930		N-rich protein, putative, expressed
LOC_Os01g25240		expressed protein	LOC_Os05g43920	OsARF14	auxin response factor 14, putative, expressed
LOC_Os01g25240		expressed protein	LOC_Os05g43950	OsVOZ2	expressed protein
LOC_Os01g25240		expressed protein	LOC_Os05g46290		T-complex protein, putative, expressed
LOC_Os01g25240		expressed protein	LOC_Os05g49180		protein of unknown function DUF1296 domain containing protein, expressed
LOC_Os01g25240		expressed protein	LOC_Os05g50780		NBS-LRR resistance-like protein B11, putative
LOC_Os01g25240		expressed protein	LOC_Os06g01640	OsPRMT7	arginine N-methyltransferase 7, putative, expressed
LOC_Os01g25240		expressed protein	LOC_Os06g05600		OsFBDUF31 - F-box and DUF domain containing protein, expressed
LOC_Os01g25240		expressed protein	LOC_Os06g08440	ORR2	two-component response regulator, putative, expressed
LOC_Os01g25240		expressed protein	LOC_Os06g09390	OsERF71	AP2 domain containing protein, expressed
LOC_Os01g25240		expressed protein	LOC_Os06g09540		SAC domain containing protein, putative, expressed
LOC_Os01g25240		expressed protein	LOC_Os06g09890		smr domain containing protein, expressed
LOC_Os01g25240		expressed protein	LOC_Os06g10690		PHD-finger domain containing protein, putative, expressed
LOC_Os01g25240		expressed protein	LOC_Os06g13310		SAM dependent carboxyl methyltransferase, putative
LOC_Os01g25240		expressed protein	LOC_Os06g15570		retrotransposon protein, putative, unclassified, expressed
LOC_Os01g25240		expressed protein	LOC_Os06g21560		CDK5RAP3, putative, expressed
LOC_Os01g25240		expressed protein	LOC_Os06g28300		zinc knuckle family protein, expressed
LOC_Os01g25240		expressed protein	LOC_Os06g37290		retrotransposon protein, putative, unclassified, expressed
LOC_Os01g25240		expressed protein	LOC_Os06g40330		MYB family transcription factor, putative, expressed
LOC_Os01g25240		expressed protein	LOC_Os06g40600		elongation factor, putative, expressed
LOC_Os01g25240		expressed protein	LOC_Os06g40740		expressed protein
LOC_Os01g25240		expressed protein	LOC_Os06g48950	OsARF19#OsARF7a	auxin response factor 19, putative, expressed
LOC_Os01g25240		expressed protein	LOC_Os06g51000		carrier, putative
LOC_Os01g25240		expressed protein	LOC_Os07g05610		zinc ion binding protein, putative, expressed
LOC_Os01g25240		expressed protein	LOC_Os07g09740		no apical meristem protein
LOC_Os01g25240		expressed protein	LOC_Os07g22420		retrotransposon protein, putative, Ty3-gypsy subclass
LOC_Os01g25240		expressed protein	LOC_Os07g25680		protein kinase domain containing protein, expressed
LOC_Os01g25240		expressed protein	LOC_Os07g25710	OsPHR2	myb-like DNA-binding domain containing protein, expressed
LOC_Os01g25240		expressed protein	LOC_Os07g29330		serine/threonine-protein kinase CTR1, putative, expressed
LOC_Os01g25240		expressed protein	LOC_Os07g32670		expressed protein
LOC_Os01g25240		expressed protein	LOC_Os07g34020		expressed protein
LOC_Os01g25240		expressed protein	LOC_Os07g37650		GTPase-activating protein, putative, expressed
LOC_Os01g25240		expressed protein	LOC_Os07g39560		RNA recognition motif containing protein, putative, expressed
LOC_Os01g25240		expressed protein	LOC_Os07g41200	GL7#GW7	expressed protein
LOC_Os01g25240		expressed protein	LOC_Os07g46690		PHD-finger family protein, expressed
LOC_Os01g25240		expressed protein	LOC_Os07g47290		xylose isomerase, putative, expressed
LOC_Os01g25240		expressed protein	LOC_Os07g47950		conserved hypothetical protein
LOC_Os01g25240		expressed protein	LOC_Os07g48420		expressed protein
LOC_Os01g25240		expressed protein	LOC_Os07g48700		expressed protein
LOC_Os01g25240		expressed protein	LOC_Os08g01410	OsUGT2	phosphate/phosphoenolpyruvate translocator-related protein, putative, expressed
LOC_Os01g25240		expressed protein	LOC_Os08g01420	Ehd3	PHD-finger domain containing protein, putative, expressed
LOC_Os01g25240		expressed protein	LOC_Os08g01750		SAC domain containing protein, putative, expressed
LOC_Os01g25240		expressed protein	LOC_Os08g07830		DUF292 domain containing protein, expressed
LOC_Os01g25240		expressed protein	LOC_Os08g16070		NB-ARC domain containing protein
LOC_Os01g25240		expressed protein	LOC_Os08g16870		hypothetical protein
LOC_Os01g25240		expressed protein	LOC_Os08g25430		cysteine-rich receptor-like protein kinase 35 precursor, putative, expressed
LOC_Os01g25240		expressed protein	LOC_Os08g28130		retrotransposon protein, putative, unclassified
LOC_Os01g25240		expressed protein	LOC_Os08g30930		expressed protein
LOC_Os01g25240		expressed protein	LOC_Os08g32870	fgr#aro	aldehyde dehydrogenase, putative, expressed
LOC_Os01g25240		expressed protein	LOC_Os08g39080	OsPEX5	tetratricopeptide repeat domain containing protein, expressed
LOC_Os01g25240		expressed protein	LOC_Os08g42690		ankyrin repeat domain containing protein, expressed
LOC_Os01g25240		expressed protein	LOC_Os08g43300		UBX domain-containing protein, putative, expressed
LOC_Os01g25240		expressed protein	LOC_Os08g44820		no apical meristem protein, putative, expressed
LOC_Os01g25240		expressed protein	LOC_Os09g03500		ZOS9-01 - C2H2 zinc finger protein, expressed
LOC_Os01g25240		expressed protein	LOC_Os09g08390		CRAL/TRIO domain containing protein, expressed
LOC_Os01g25240		expressed protein	LOC_Os09g13570	OsbZIP71	CPuORF2 - conserved peptide uORF-containing transcript, expressed
LOC_Os01g25240		expressed protein	LOC_Os09g20350	Os09g0369050	ethylene-responsive transcription factor, putative, expressed
LOC_Os01g25240		expressed protein	LOC_Os09g20380		transposon protein, putative, unclassified
LOC_Os01g25240		expressed protein	LOC_Os09g24440		expressed protein
LOC_Os01g25240		expressed protein	LOC_Os09g24710		alpha/beta hydrolase fold, putative, expressed
LOC_Os01g25240		expressed protein	LOC_Os09g25640		5-nucleotidase domain-containing protein, putative, expressed
LOC_Os01g25240		expressed protein	LOC_Os09g29090		retrotransposon protein, putative, unclassified
LOC_Os01g25240		expressed protein	LOC_Os09g29370		RING-H2 finger protein ATL5F, putative, expressed
LOC_Os01g25240		expressed protein	LOC_Os09g29750		ZOS9-15 - C2H2 zinc finger protein, expressed
LOC_Os01g25240		expressed protein	LOC_Os09g30070		expressed protein
LOC_Os01g25240		expressed protein	LOC_Os09g34270		UDP-glucoronosyl and UDP-glucosyl transferase domain containing protein
LOC_Os01g25240		expressed protein	LOC_Os09g35710		UBX domain-containing protein, putative, expressed
LOC_Os01g25240		expressed protein	LOC_Os09g36740		tetratricopeptide repeat domain containing protein, expressed
LOC_Os01g25240		expressed protein	LOC_Os09g37650		flavin-containing monooxygenase family protein, putative, expressed
LOC_Os01g25240		expressed protein	LOC_Os10g01610		expressed protein
LOC_Os01g25240		expressed protein	LOC_Os10g02500	OsBRL2	serine/threonine-protein kinase BRI1-like 2 precursor, putative, expressed
LOC_Os01g25240		expressed protein	LOC_Os10g25110		pumilio-family RNA binding repeat containing protein, expressed
LOC_Os01g25240		expressed protein	LOC_Os10g28600	TCD10	PPR repeat domain containing protein, putative, expressed
LOC_Os01g25240		expressed protein	LOC_Os10g38402		retrotransposon protein, putative, Ty3-gypsy subclass
LOC_Os01g25240		expressed protein	LOC_Os10g39420	SPK	CAMK_CAMK_like.8 - CAMK includes calcium/calmodulin depedent protein kinases, expressed
LOC_Os01g25240		expressed protein	LOC_Os10g39470		expressed protein
LOC_Os01g25240		expressed protein	LOC_Os10g42210		enoyl-CoA-hydratase, putative, expressed
LOC_Os01g25240		expressed protein	LOC_Os10g42510		expressed protein
LOC_Os01g25240		expressed protein	LOC_Os10g42650		retrotransposon protein, putative, unclassified, expressed
LOC_Os01g25240		expressed protein	LOC_Os10g42710	OsSRO1a	RCD1, putative, expressed
LOC_Os01g25240		expressed protein	LOC_Os11g05130		PHD-finger family protein, expressed
LOC_Os01g25240		expressed protein	LOC_Os11g06010		helix-loop-helix DNA-binding protein, putative, expressed
LOC_Os01g25240		expressed protein	LOC_Os11g06910		myosin heavy chain-related, putative, expressed
LOC_Os01g25240		expressed protein	LOC_Os11g07040	OsCDPK14	CAMK_CAMK_like.43 - CAMK includes calcium/calmodulin depedent protein kinases, expressed
LOC_Os01g25240		expressed protein	LOC_Os11g16280		F-box domain containing protein, expressed
LOC_Os01g25240		expressed protein	LOC_Os11g16310		expressed protein
LOC_Os01g25240		expressed protein	LOC_Os11g18170		glutathione peroxidase, putative, expressed
LOC_Os01g25240		expressed protein	LOC_Os11g24930		retrotransposon protein, putative, Ty3-gypsy subclass
LOC_Os01g25240		expressed protein	LOC_Os11g29710		OsFBO4 - F-box and other domain containing protein, expressed
LOC_Os01g25240		expressed protein	LOC_Os11g34830	OsABC1-15	ABC1 family domain containing protein, putative
LOC_Os01g25240		expressed protein	LOC_Os11g35090		kinesin motor domain containing protein, putative, expressed
LOC_Os01g25240		expressed protein	LOC_Os12g01520		ubiquitin-activating enzyme, putative, expressed
LOC_Os01g25240		expressed protein	LOC_Os12g02130		expressed protein
LOC_Os01g25240		expressed protein	LOC_Os12g02440	OsWRKY56	WRKY DNA-binding domain containing protein, expressed
LOC_Os01g25240		expressed protein	LOC_Os12g02589		hydrolase, alpha/beta fold family protein, putative, expressed
LOC_Os01g25240		expressed protein	LOC_Os12g03190		bifunctional aspartokinase/homoserine dehydrogenase, putative, expressed
LOC_Os01g25240		expressed protein	LOC_Os12g07160		plant protein of unknown function DUF869 domain containing protein, expressed
LOC_Os01g25240		expressed protein	LOC_Os12g14450		hypothetical protein
LOC_Os01g25240		expressed protein	LOC_Os12g27090		expressed protein
LOC_Os01g25240		expressed protein	LOC_Os12g29980	OsGRF7	growth regulating factor protein, putative, expressed
LOC_Os01g25240		expressed protein	LOC_Os12g31870		hypothetical protein
LOC_Os01g25240		expressed protein	LOC_Os12g33150		expressed protein
LOC_Os01g25240		expressed protein	LOC_Os12g35740		retrotransposon protein, putative, Ty1-copia subclass
LOC_Os01g25240		expressed protein	LOC_Os12g37970		MYB family transcription factor, putative, expressed
LOC_Os01g25240		expressed protein	LOC_Os12g38400	OsMYB91	MYB family transcription factor, putative, expressed
LOC_Os01g25240		expressed protein	LOC_Os12g40520		MATH domain containing protein, expressed
LOC_Os01g25240		expressed protein	LOC_Os12g43100		deoxyhypusine hydroxylase, putative, expressed
LOC_Os01g25240		expressed protein	LOC_Os12g43370		peptidase, M24 family protein, putative, expressed
LOC_Os01g25240		expressed protein	LOC_Os12g43560		zinc finger, putative, expressed
LOC_Os01g25250		hypothetical protein	LOC_Os02g57650		No apical meristem protein, putative, expressed
LOC_Os01g25330		SAC9, putative, expressed	LOC_Os02g17960		transposon protein, putative, CACTA, En/Spm sub-class
LOC_Os01g25330		SAC9, putative, expressed	LOC_Os04g37540		expressed protein
LOC_Os01g25386		multidrug resistance-associated protein, putative, expressed	LOC_Os01g15640	OsNAC8	no apical meristem protein, putative, expressed
LOC_Os01g25386		multidrug resistance-associated protein, putative, expressed	LOC_Os01g59850		GTPase-activating protein, putative, expressed
LOC_Os01g25386		multidrug resistance-associated protein, putative, expressed	LOC_Os05g28300		expressed protein
LOC_Os01g25386		multidrug resistance-associated protein, putative, expressed	LOC_Os07g37650		GTPase-activating protein, putative, expressed
LOC_Os01g25386		multidrug resistance-associated protein, putative, expressed	LOC_Os08g01750		SAC domain containing protein, putative, expressed
LOC_Os01g25386		multidrug resistance-associated protein, putative, expressed	LOC_Os09g20350	Os09g0369050	ethylene-responsive transcription factor, putative, expressed
LOC_Os01g25386		multidrug resistance-associated protein, putative, expressed	LOC_Os09g29750		ZOS9-15 - C2H2 zinc finger protein, expressed
LOC_Os01g25386		multidrug resistance-associated protein, putative, expressed	LOC_Os11g47809		metallothionein, putative, expressed
LOC_Os01g25386		multidrug resistance-associated protein, putative, expressed	LOC_Os12g07160		plant protein of unknown function DUF869 domain containing protein, expressed
LOC_Os01g25450		AIG1 family protein, expressed	LOC_Os02g14720	GW2	expressed protein
LOC_Os01g25450		AIG1 family protein, expressed	LOC_Os09g15200		ankyrin repeat family protein, putative
LOC_Os01g25600		tetratricopeptide repeat domain containing protein, expressed	LOC_Os08g01750		SAC domain containing protein, putative, expressed
LOC_Os01g25630		NB-ARC domain containing protein, expressed	LOC_Os01g47430		protein of unknown function DUF1296 domain containing protein, expressed
LOC_Os01g25740		powdery mildew resistance protein PM3F, putative, expressed	LOC_Os01g43870		NLI interacting factor-like phosphatase, putative, expressed
LOC_Os01g25740		powdery mildew resistance protein PM3F, putative, expressed	LOC_Os01g65080		ZOS1-18 - C2H2 zinc finger protein, expressed
LOC_Os01g25760		powdery mildew resistance protein PM3F, putative, expressed	LOC_Os10g42650		retrotransposon protein, putative, unclassified, expressed
LOC_Os01g25820	Osrboh1	respiratory burst oxidase, putative, expressed	LOC_Os01g11570		GDSL-like lipase/acylhydrolase, putative, expressed
LOC_Os01g25820	Osrboh1	respiratory burst oxidase, putative, expressed	LOC_Os01g59850		GTPase-activating protein, putative, expressed
LOC_Os01g25820	Osrboh1	respiratory burst oxidase, putative, expressed	LOC_Os03g31070		protein kinase, putative, expressed
LOC_Os01g25820	Osrboh1	respiratory burst oxidase, putative, expressed	LOC_Os05g02670		kinesin motor domain containing protein, putative, expressed
LOC_Os01g25820	Osrboh1	respiratory burst oxidase, putative, expressed	LOC_Os05g06350	α1b	importin subunit alpha, putative, expressed
LOC_Os01g25820	Osrboh1	respiratory burst oxidase, putative, expressed	LOC_Os09g26420	OsBIERF1	AP2 domain containing protein, expressed
LOC_Os01g25820	Osrboh1	respiratory burst oxidase, putative, expressed	LOC_Os09g29370		RING-H2 finger protein ATL5F, putative, expressed
LOC_Os01g25820	Osrboh1	respiratory burst oxidase, putative, expressed	LOC_Os12g43560		zinc finger, putative, expressed
LOC_Os01g25839		retrotransposon protein, putative, Ty1-copia subclass	LOC_Os01g59850		GTPase-activating protein, putative, expressed
LOC_Os01g25880		dephospho-CoA kinase, putative, expressed	LOC_Os01g47430		protein of unknown function DUF1296 domain containing protein, expressed
LOC_Os01g25880		dephospho-CoA kinase, putative, expressed	LOC_Os02g55640		proteasome maturation factor UMP1 family protein, expressed
LOC_Os01g26039		expressed protein	LOC_Os01g09970		hypothetical protein
LOC_Os01g26039		expressed protein	LOC_Os03g04990		expressed protein
LOC_Os01g26039		expressed protein	LOC_Os12g44330		serine/threonine-protein kinase PRP4, putative, expressed
LOC_Os01g26130		expressed protein	LOC_Os02g18280		retrotransposon protein, putative, unclassified
LOC_Os01g26280		OsWAK8 - OsWAK receptor-like protein kinase, expressed	LOC_Os03g08430		SAC domain containing protein, putative, expressed
LOC_Os01g26930		transposon protein, putative, unclassified	LOC_Os03g10540		OsFBX78 - F-box domain containing protein, expressed
LOC_Os01g26930		transposon protein, putative, unclassified	LOC_Os05g33110		endo-1,3;1,4-beta-D-glucanase precursor, putative, expressed
LOC_Os01g26970		expressed protein	LOC_Os09g29370		RING-H2 finger protein ATL5F, putative, expressed
LOC_Os01g27150		cullin, putative, expressed	LOC_Os01g59850		GTPase-activating protein, putative, expressed
LOC_Os01g27150		cullin, putative, expressed	LOC_Os02g55640		proteasome maturation factor UMP1 family protein, expressed
LOC_Os01g27280		retrotransposon protein, putative, unclassified	LOC_Os03g02150		adapitin protein, putative, expressed
LOC_Os01g27360		glutathione S-transferase, putative, expressed	LOC_Os01g52100		DUF581 domain containing protein, expressed
LOC_Os01g27360		glutathione S-transferase, putative, expressed	LOC_Os01g59850		GTPase-activating protein, putative, expressed
LOC_Os01g27400		hypothetical protein	LOC_Os03g57600		expressed protein
LOC_Os01g27430		retrotransposon protein, putative, unclassified	LOC_Os11g29710		OsFBO4 - F-box and other domain containing protein, expressed
LOC_Os01g27470		ubiquitin family domain containing protein	LOC_Os11g07040	OsCDPK14	CAMK_CAMK_like.43 - CAMK includes calcium/calmodulin depedent protein kinases, expressed
LOC_Os01g27510		hypothetical protein	LOC_Os08g05940		retrotransposon protein, putative, unclassified, expressed
LOC_Os01g27520		tRNA synthetases class II domain containing protein, expressed	LOC_Os01g47430		protein of unknown function DUF1296 domain containing protein, expressed
LOC_Os01g27530		expressed protein	LOC_Os10g28360		1,2-dihydroxy-3-keto-5-methylthiopentene dioxygenase protein, putative, expressed
LOC_Os01g27680		hypothetical protein	LOC_Os07g37650		GTPase-activating protein, putative, expressed
LOC_Os01g27730		GTPase of unknown function domain containing protein, putative, expressed	LOC_Os05g27320		VHS and GAT domain containing protein, expressed
LOC_Os01g27740		dnaJ domain containing protein, expressed	LOC_Os01g71080	OsCLP	xylanase inhibitor, putative, expressed
LOC_Os01g27880	OsSPP	sucrose-phosphatase, putative, expressed	LOC_Os03g39050		no apical meristem protein
LOC_Os01g27880	OsSPP	sucrose-phosphatase, putative, expressed	LOC_Os08g16600		WD-40 repeat protein family, putative, expressed
LOC_Os01g27880	OsSPP	sucrose-phosphatase, putative, expressed	LOC_Os12g43560		zinc finger, putative, expressed
LOC_Os01g28000		retrotransposon protein, putative, Ty3-gypsy subclass	LOC_Os04g37540		expressed protein
LOC_Os01g28000		retrotransposon protein, putative, Ty3-gypsy subclass	LOC_Os10g12174		retrotransposon protein, putative, unclassified
LOC_Os01g28150		OsFBX6 - F-box domain containing protein, expressed	LOC_Os03g57600		expressed protein
LOC_Os01g28300		OsFBX7 - F-box domain containing protein, expressed	LOC_Os03g39050		no apical meristem protein
LOC_Os01g28400		transposon protein, putative, unclassified	LOC_Os02g05480	OsMAPK33#OsMPK14#OsMPK3	CGMC_MAPKCMGC_2_SLT2y_ERK.1 - CGMC includes CDA, MAPK, GSK3, and CLKC kinases, expressed
LOC_Os01g28660		hypothetical protein	LOC_Os01g26390		TKL_IRAK_DUF26-lh.1 - DUF26 kinases have homology to DUF26 containing loci, expressed
LOC_Os01g28680		WD domain, G-beta repeat domain containing protein, expressed	LOC_Os02g55640		proteasome maturation factor UMP1 family protein, expressed
LOC_Os01g28680		WD domain, G-beta repeat domain containing protein, expressed	LOC_Os04g19900		retrotransposon protein, putative, Ty3-gypsy subclass
LOC_Os01g28680		WD domain, G-beta repeat domain containing protein, expressed	LOC_Os04g34530		integral membrane protein DUF6 containing protein, expressed
LOC_Os01g28680		WD domain, G-beta repeat domain containing protein, expressed	LOC_Os06g48950	OsARF19#OsARF7a	auxin response factor 19, putative, expressed
LOC_Os01g28690		nucleoporin autopeptidase domain containing protein, expressed	LOC_Os03g47930		expressed protein
LOC_Os01g28690		nucleoporin autopeptidase domain containing protein, expressed	LOC_Os11g35490		leucine rich repeat protein, putative
LOC_Os01g28882		retrotransposon protein, putative, unclassified	LOC_Os04g35420		helicase conserved C-terminal domain containing protein, expressed
LOC_Os01g29230		expressed protein	LOC_Os03g03660	OsCDPK1#OsCPK11#OsCDPK13#OsCPK7	CAMK_CAMK_like.17 - CAMK includes calcium/calmodulin depedent protein kinases, expressed
LOC_Os01g29230		expressed protein	LOC_Os09g27660		OsFBO21 - F-box and other domain containing protein, expressed
LOC_Os01g29280		expressed protein	LOC_Os03g39100		no apical meristem protein
LOC_Os01g29380		retrotransposon protein, putative, unclassified	LOC_Os01g59850		GTPase-activating protein, putative, expressed
LOC_Os01g29390		expressed protein	LOC_Os02g54160	OsEREBP1	AP2 domain containing protein, expressed
LOC_Os01g29450		retrotransposon protein, putative, unclassified	LOC_Os01g36640		disease resistance protein RPM1, putative, expressed
LOC_Os01g29450		retrotransposon protein, putative, unclassified	LOC_Os09g29370		RING-H2 finger protein ATL5F, putative, expressed
LOC_Os01g29450		retrotransposon protein, putative, unclassified	LOC_Os11g05130		PHD-finger family protein, expressed
LOC_Os01g29580		retrotransposon protein, putative, unclassified	LOC_Os02g57650		No apical meristem protein, putative, expressed
LOC_Os01g29610		hypothetical protein	LOC_Os03g63770		RCD1, putative, expressed
LOC_Os01g29610		hypothetical protein	LOC_Os08g34760		expressed protein
LOC_Os01g29610		hypothetical protein	LOC_Os09g29750		ZOS9-15 - C2H2 zinc finger protein, expressed
LOC_Os01g29730		retrotransposon protein, putative, Ty3-gypsy subclass	LOC_Os03g37970		ribosomal protein L13, putative, expressed
LOC_Os01g29750		transposon protein, putative, unclassified	LOC_Os05g27930	OsDREB2B	AP2 domain containing protein, expressed
LOC_Os01g29750		transposon protein, putative, unclassified	LOC_Os10g19904		hypothetical protein
LOC_Os01g31110		CRS2-associated factor 1, chloroplast precursor, putative, expressed	LOC_Os01g10610		BES1/BZR1 homolog protein, putative, expressed
LOC_Os01g31110		CRS2-associated factor 1, chloroplast precursor, putative, expressed	LOC_Os01g13610		isoflavone reductase homolog IRL, putative, expressed
LOC_Os01g31110		CRS2-associated factor 1, chloroplast precursor, putative, expressed	LOC_Os01g15640	OsNAC8	no apical meristem protein, putative, expressed
LOC_Os01g31110		CRS2-associated factor 1, chloroplast precursor, putative, expressed	LOC_Os01g25450		AIG1 family protein, expressed
LOC_Os01g31110		CRS2-associated factor 1, chloroplast precursor, putative, expressed	LOC_Os01g27520		tRNA synthetases class II domain containing protein, expressed
LOC_Os01g31110		CRS2-associated factor 1, chloroplast precursor, putative, expressed	LOC_Os01g32720		expressed protein
LOC_Os01g31110		CRS2-associated factor 1, chloroplast precursor, putative, expressed	LOC_Os01g34870		expressed protein
LOC_Os01g31110		CRS2-associated factor 1, chloroplast precursor, putative, expressed	LOC_Os01g43870		NLI interacting factor-like phosphatase, putative, expressed
LOC_Os01g31110		CRS2-associated factor 1, chloroplast precursor, putative, expressed	LOC_Os01g47430		protein of unknown function DUF1296 domain containing protein, expressed
LOC_Os01g31110		CRS2-associated factor 1, chloroplast precursor, putative, expressed	LOC_Os01g50050		polyprenyl synthetase, putative, expressed
LOC_Os01g31110		CRS2-associated factor 1, chloroplast precursor, putative, expressed	LOC_Os01g51920		phosphotransferase, putative, expressed
LOC_Os01g31110		CRS2-associated factor 1, chloroplast precursor, putative, expressed	LOC_Os01g58100		polyphenol oxidase, putative
LOC_Os01g31110		CRS2-associated factor 1, chloroplast precursor, putative, expressed	LOC_Os01g59850		GTPase-activating protein, putative, expressed
LOC_Os01g31110		CRS2-associated factor 1, chloroplast precursor, putative, expressed	LOC_Os01g61030		VHS and GAT domain containing protein, expressed
LOC_Os01g31110		CRS2-associated factor 1, chloroplast precursor, putative, expressed	LOC_Os01g70170		transaldolase, putative, expressed
LOC_Os01g31110		CRS2-associated factor 1, chloroplast precursor, putative, expressed	LOC_Os02g02800		AGAP001222-PA, putative, expressed
LOC_Os01g31110		CRS2-associated factor 1, chloroplast precursor, putative, expressed	LOC_Os02g04480		cleavage and polyadenylation specificity factor, putative, expressed
LOC_Os01g31110		CRS2-associated factor 1, chloroplast precursor, putative, expressed	LOC_Os02g04810	OsARF5	auxin response factor 5, putative, expressed
LOC_Os01g31110		CRS2-associated factor 1, chloroplast precursor, putative, expressed	LOC_Os02g09340		expressed protein
LOC_Os01g31110		CRS2-associated factor 1, chloroplast precursor, putative, expressed	LOC_Os02g10720		expressed protein
LOC_Os01g31110		CRS2-associated factor 1, chloroplast precursor, putative, expressed	LOC_Os02g14730		ubiquitin carboxyl-terminal hydrolase family protein, expressed
LOC_Os01g31110		CRS2-associated factor 1, chloroplast precursor, putative, expressed	LOC_Os02g17190		MYB family transcription factor, putative, expressed
LOC_Os01g31110		CRS2-associated factor 1, chloroplast precursor, putative, expressed	LOC_Os02g30310		ThiF family domain containing protein, putative, expressed
LOC_Os01g31110		CRS2-associated factor 1, chloroplast precursor, putative, expressed	LOC_Os02g30390		transposon protein, putative, CACTA, En/Spm sub-class
LOC_Os01g31110		CRS2-associated factor 1, chloroplast precursor, putative, expressed	LOC_Os02g39190		hypothetical protein
LOC_Os01g31110		CRS2-associated factor 1, chloroplast precursor, putative, expressed	LOC_Os02g39630		iron-stress related protein, putative, expressed
LOC_Os01g31110		CRS2-associated factor 1, chloroplast precursor, putative, expressed	LOC_Os02g43330		homeobox associated leucine zipper, putative, expressed
LOC_Os01g31110		CRS2-associated factor 1, chloroplast precursor, putative, expressed	LOC_Os02g46450	OsPIE1#CHR709	helicase conserved C-terminal domain containing protein, expressed
LOC_Os01g31110		CRS2-associated factor 1, chloroplast precursor, putative, expressed	LOC_Os02g49230	DTH2	CCT/B-box zinc finger protein, putative, expressed
LOC_Os01g31110		CRS2-associated factor 1, chloroplast precursor, putative, expressed	LOC_Os02g51760		expressed protein
LOC_Os01g31110		CRS2-associated factor 1, chloroplast precursor, putative, expressed	LOC_Os02g54160	OsEREBP1	AP2 domain containing protein, expressed
LOC_Os01g31110		CRS2-associated factor 1, chloroplast precursor, putative, expressed	LOC_Os02g55210		carboxyl-terminal proteinase, putative, expressed
LOC_Os01g31110		CRS2-associated factor 1, chloroplast precursor, putative, expressed	LOC_Os02g55640		proteasome maturation factor UMP1 family protein, expressed
LOC_Os01g31110		CRS2-associated factor 1, chloroplast precursor, putative, expressed	LOC_Os02g57650		No apical meristem protein, putative, expressed
LOC_Os01g31110		CRS2-associated factor 1, chloroplast precursor, putative, expressed	LOC_Os02g57960		Leucine Rich Repeat family protein
LOC_Os01g31110		CRS2-associated factor 1, chloroplast precursor, putative, expressed	LOC_Os02g58550		chloroplast channel forming outer membrane protein, putative, expressed
LOC_Os01g31110		CRS2-associated factor 1, chloroplast precursor, putative, expressed	LOC_Os03g03660	OsCDPK1#OsCPK11#OsCDPK13#OsCPK7	CAMK_CAMK_like.17 - CAMK includes calcium/calmodulin depedent protein kinases, expressed
LOC_Os01g31110		CRS2-associated factor 1, chloroplast precursor, putative, expressed	LOC_Os03g04990		expressed protein
LOC_Os01g31110		CRS2-associated factor 1, chloroplast precursor, putative, expressed	LOC_Os03g08430		SAC domain containing protein, putative, expressed
LOC_Os01g31110		CRS2-associated factor 1, chloroplast precursor, putative, expressed	LOC_Os03g08730		uroporphyrinogen III synthase, putative, expressed
LOC_Os01g31110		CRS2-associated factor 1, chloroplast precursor, putative, expressed	LOC_Os03g09840		C2 domain containing protein, putative, expressed
LOC_Os01g31110		CRS2-associated factor 1, chloroplast precursor, putative, expressed	LOC_Os03g10540		OsFBX78 - F-box domain containing protein, expressed
LOC_Os01g31110		CRS2-associated factor 1, chloroplast precursor, putative, expressed	LOC_Os03g11360		leucine rich repeat containing protein, expressed
LOC_Os01g31110		CRS2-associated factor 1, chloroplast precursor, putative, expressed	LOC_Os03g12370	OsHsfA9	HSF-type DNA-binding domain containing protein, expressed
LOC_Os01g31110		CRS2-associated factor 1, chloroplast precursor, putative, expressed	LOC_Os03g12600		retrotransposon protein, putative, unclassified
LOC_Os01g31110		CRS2-associated factor 1, chloroplast precursor, putative, expressed	LOC_Os03g13790		myb/SANT domain protein, putative, expressed
LOC_Os01g31110		CRS2-associated factor 1, chloroplast precursor, putative, expressed	LOC_Os03g14520		nucleotide-sensitive chloride conductance regulator containing protein, expressed
LOC_Os01g31110		CRS2-associated factor 1, chloroplast precursor, putative, expressed	LOC_Os03g14615		LTPL117 - Protease inhibitor/seed storage/LTP family protein precursor
LOC_Os01g31110		CRS2-associated factor 1, chloroplast precursor, putative, expressed	LOC_Os03g16334		fringe-related protein, putative, expressed
LOC_Os01g31110		CRS2-associated factor 1, chloroplast precursor, putative, expressed	LOC_Os03g16580		expressed protein
LOC_Os01g31110		CRS2-associated factor 1, chloroplast precursor, putative, expressed	LOC_Os03g19890		NADH dehydrogenase 1 alpha subcomplex subunit 5, putative, expressed
LOC_Os01g31110		CRS2-associated factor 1, chloroplast precursor, putative, expressed	LOC_Os03g22770		CCT/B-box zinc finger protein, putative, expressed
LOC_Os01g31110		CRS2-associated factor 1, chloroplast precursor, putative, expressed	LOC_Os03g27080		calmodulin-binding transcription activator 2, putative, expressed
LOC_Os01g31110		CRS2-associated factor 1, chloroplast precursor, putative, expressed	LOC_Os03g27460		heat shock protein DnaJ, putative, expressed
LOC_Os01g31110		CRS2-associated factor 1, chloroplast precursor, putative, expressed	LOC_Os03g31070		protein kinase, putative, expressed
LOC_Os01g31110		CRS2-associated factor 1, chloroplast precursor, putative, expressed	LOC_Os03g32119		retrotransposon protein, putative, unclassified
LOC_Os01g31110		CRS2-associated factor 1, chloroplast precursor, putative, expressed	LOC_Os03g33300		retrotransposon, putative, centromere-specific
LOC_Os01g31110		CRS2-associated factor 1, chloroplast precursor, putative, expressed	LOC_Os03g37970		ribosomal protein L13, putative, expressed
LOC_Os01g31110		CRS2-associated factor 1, chloroplast precursor, putative, expressed	LOC_Os03g38720		proteasome maturation factor UMP1 family protein
LOC_Os01g31110		CRS2-associated factor 1, chloroplast precursor, putative, expressed	LOC_Os03g38950		chloroplast post-illumination chlorophyll fluorescence increase protein, putative, expressed
LOC_Os01g31110		CRS2-associated factor 1, chloroplast precursor, putative, expressed	LOC_Os03g39020		Kinesin motor domain domain containing protein, expressed
LOC_Os01g31110		CRS2-associated factor 1, chloroplast precursor, putative, expressed	LOC_Os03g39050		no apical meristem protein
LOC_Os01g31110		CRS2-associated factor 1, chloroplast precursor, putative, expressed	LOC_Os03g39100		no apical meristem protein
LOC_Os01g31110		CRS2-associated factor 1, chloroplast precursor, putative, expressed	LOC_Os03g47140	OsGRF9	growth regulating factor protein, putative, expressed
LOC_Os01g31110		CRS2-associated factor 1, chloroplast precursor, putative, expressed	LOC_Os03g47370		LTPL95 - Protease inhibitor/seed storage/LTP family protein precursor, putative, expressed
LOC_Os01g31110		CRS2-associated factor 1, chloroplast precursor, putative, expressed	LOC_Os03g49170		zinc finger family protein, putative, expressed
LOC_Os01g31110		CRS2-associated factor 1, chloroplast precursor, putative, expressed	LOC_Os03g54780		STE_PAK_Ste20_KHSh_GCKh_HPKh.1 - STE kinases include homologs to sterile 7, sterile 11 and sterile 20 from yeast, expressed
LOC_Os01g31110		CRS2-associated factor 1, chloroplast precursor, putative, expressed	LOC_Os03g54790	OsALS1	ABC transporter, ATP-binding protein, putative, expressed
LOC_Os01g31110		CRS2-associated factor 1, chloroplast precursor, putative, expressed	LOC_Os03g55830		BTBN10 - Bric-a-Brac, Tramtrack, Broad Complex BTB domain with non-phototropic hypocotyl 3 NPH3 and coiled-coil domains, expressed
LOC_Os01g31110		CRS2-associated factor 1, chloroplast precursor, putative, expressed	LOC_Os03g60800		transposon protein, putative, unclassified, expressed
LOC_Os01g31110		CRS2-associated factor 1, chloroplast precursor, putative, expressed	LOC_Os04g20280		expressed protein
LOC_Os01g31110		CRS2-associated factor 1, chloroplast precursor, putative, expressed	LOC_Os04g28350		transposon protein, putative, unclassified
LOC_Os01g31110		CRS2-associated factor 1, chloroplast precursor, putative, expressed	LOC_Os04g31400		expressed protein
LOC_Os01g31110		CRS2-associated factor 1, chloroplast precursor, putative, expressed	LOC_Os04g37540		expressed protein
LOC_Os01g31110		CRS2-associated factor 1, chloroplast precursor, putative, expressed	LOC_Os04g42470		regulatory subunit, putative, expressed
LOC_Os01g31110		CRS2-associated factor 1, chloroplast precursor, putative, expressed	LOC_Os04g47180		expressed protein
LOC_Os01g31110		CRS2-associated factor 1, chloroplast precursor, putative, expressed	LOC_Os04g51040		OsWAK50 - OsWAK receptor-like protein kinase, expressed
LOC_Os01g31110		CRS2-associated factor 1, chloroplast precursor, putative, expressed	LOC_Os04g51370		protein kinase, putative, expressed
LOC_Os01g31110		CRS2-associated factor 1, chloroplast precursor, putative, expressed	LOC_Os04g51930		retrotransposon protein, putative, LINE subclass
LOC_Os01g31110		CRS2-associated factor 1, chloroplast precursor, putative, expressed	LOC_Os04g52290		PPR repeat domain containing protein, putative, expressed
LOC_Os01g31110		CRS2-associated factor 1, chloroplast precursor, putative, expressed	LOC_Os04g53400		MBTB6 - Bric-a-Brac, Tramtrack, Broad Complex BTB domain with Meprin and TRAF Homology MATH domain
LOC_Os01g31110		CRS2-associated factor 1, chloroplast precursor, putative, expressed	LOC_Os04g54740		expressed protein
LOC_Os01g31110		CRS2-associated factor 1, chloroplast precursor, putative, expressed	LOC_Os05g04370		expressed protein
LOC_Os01g31110		CRS2-associated factor 1, chloroplast precursor, putative, expressed	LOC_Os05g05710		serine/threonine-protein phosphatase 2A regulatory subunit B subunitgamma, putative, expressed
LOC_Os01g31110		CRS2-associated factor 1, chloroplast precursor, putative, expressed	LOC_Os05g12170		plant-specific domain TIGR01589 family protein, putative, expressed
LOC_Os01g31110		CRS2-associated factor 1, chloroplast precursor, putative, expressed	LOC_Os05g14194		glyoxalase family protein, putative, expressed
LOC_Os01g31110		CRS2-associated factor 1, chloroplast precursor, putative, expressed	LOC_Os05g15890	CHR713	SNF2 family N-terminal domain containing protein, expressed
LOC_Os01g31110		CRS2-associated factor 1, chloroplast precursor, putative, expressed	LOC_Os05g19590		retrotransposon protein, putative, unclassified
LOC_Os01g31110		CRS2-associated factor 1, chloroplast precursor, putative, expressed	LOC_Os05g27930	OsDREB2B	AP2 domain containing protein, expressed
LOC_Os01g31110		CRS2-associated factor 1, chloroplast precursor, putative, expressed	LOC_Os05g33110		endo-1,3;1,4-beta-D-glucanase precursor, putative, expressed
LOC_Os01g31110		CRS2-associated factor 1, chloroplast precursor, putative, expressed	LOC_Os05g34720		transcriptional regulator, putative, expressed
LOC_Os01g31110		CRS2-associated factor 1, chloroplast precursor, putative, expressed	LOC_Os05g37340		expressed protein
LOC_Os01g31110		CRS2-associated factor 1, chloroplast precursor, putative, expressed	LOC_Os05g43880	OsGA2ox4	gibberellin 2-beta-dioxygenase, putative
LOC_Os01g31110		CRS2-associated factor 1, chloroplast precursor, putative, expressed	LOC_Os05g43950	OsVOZ2	expressed protein
LOC_Os01g31110		CRS2-associated factor 1, chloroplast precursor, putative, expressed	LOC_Os05g44390		peptidyl-tRNA hydrolase, putative, expressed
LOC_Os01g31110		CRS2-associated factor 1, chloroplast precursor, putative, expressed	LOC_Os05g48970		zinc finger, C3HC4 type domain containing protein, expressed
LOC_Os01g31110		CRS2-associated factor 1, chloroplast precursor, putative, expressed	LOC_Os05g49800		ketol-acid reductoisomerase, chloroplast precursor, putative, expressed
LOC_Os01g31110		CRS2-associated factor 1, chloroplast precursor, putative, expressed	LOC_Os06g02510		ribosomal protein L13, putative, expressed
LOC_Os01g31110		CRS2-associated factor 1, chloroplast precursor, putative, expressed	LOC_Os06g09390	OsERF71	AP2 domain containing protein, expressed
LOC_Os01g31110		CRS2-associated factor 1, chloroplast precursor, putative, expressed	LOC_Os06g09770		conserved hypothetical protein
LOC_Os01g31110		CRS2-associated factor 1, chloroplast precursor, putative, expressed	LOC_Os06g20950		retrotransposon protein, putative, Ty1-copia subclass
LOC_Os01g31110		CRS2-associated factor 1, chloroplast precursor, putative, expressed	LOC_Os06g37660	OsPP2A-1	OsPP2Ac-1 - Phosphatase 2A isoform 1 belonging to family 1, expressed
LOC_Os01g31110		CRS2-associated factor 1, chloroplast precursor, putative, expressed	LOC_Os06g41390		N-terminal asparagine amidohydrolase, putative, expressed
LOC_Os01g31110		CRS2-associated factor 1, chloroplast precursor, putative, expressed	LOC_Os06g48950	OsARF19#OsARF7a	auxin response factor 19, putative, expressed
LOC_Os01g31110		CRS2-associated factor 1, chloroplast precursor, putative, expressed	LOC_Os06g51450		PHD-finger domain containing protein, expressed
LOC_Os01g31110		CRS2-associated factor 1, chloroplast precursor, putative, expressed	LOC_Os07g01140		MBTB12 - Bric-a-Brac, Tramtrack, Broad Complex BTB domain with Meprin and TRAF Homology MATH domain, expressed
LOC_Os01g31110		CRS2-associated factor 1, chloroplast precursor, putative, expressed	LOC_Os07g02850		DUF538 domain containing protein, putative, expressed
LOC_Os01g31110		CRS2-associated factor 1, chloroplast precursor, putative, expressed	LOC_Os07g10550		cyclin-related protein, putative, expressed
LOC_Os01g31110		CRS2-associated factor 1, chloroplast precursor, putative, expressed	LOC_Os07g25710	OsPHR2	myb-like DNA-binding domain containing protein, expressed
LOC_Os01g31110		CRS2-associated factor 1, chloroplast precursor, putative, expressed	LOC_Os07g26210		non-lysosomal glucosylceramidase, putative, expressed
LOC_Os01g31110		CRS2-associated factor 1, chloroplast precursor, putative, expressed	LOC_Os07g30450		hypothetical protein
LOC_Os01g31110		CRS2-associated factor 1, chloroplast precursor, putative, expressed	LOC_Os07g32110		transposon protein, putative, unclassified
LOC_Os01g31110		CRS2-associated factor 1, chloroplast precursor, putative, expressed	LOC_Os07g33630		HEAT repeat family protein, putative, expressed
LOC_Os01g31110		CRS2-associated factor 1, chloroplast precursor, putative, expressed	LOC_Os07g36920		OsFBX255 - F-box domain containing protein, expressed
LOC_Os01g31110		CRS2-associated factor 1, chloroplast precursor, putative, expressed	LOC_Os08g01750		SAC domain containing protein, putative, expressed
LOC_Os01g31110		CRS2-associated factor 1, chloroplast precursor, putative, expressed	LOC_Os08g07830		DUF292 domain containing protein, expressed
LOC_Os01g31110		CRS2-associated factor 1, chloroplast precursor, putative, expressed	LOC_Os08g08840	OsGPT	phosphate/phosphate translocator, putative, expressed
LOC_Os01g31110		CRS2-associated factor 1, chloroplast precursor, putative, expressed	LOC_Os08g26880	OsbZIP65	bZIP transcription factor domain containing protein, expressed
LOC_Os01g31110		CRS2-associated factor 1, chloroplast precursor, putative, expressed	LOC_Os08g29370		peptidyl-prolyl cis-trans isomerase, chloroplast precursor, putative, expressed
LOC_Os01g31110		CRS2-associated factor 1, chloroplast precursor, putative, expressed	LOC_Os08g32870	fgr#aro	aldehyde dehydrogenase, putative, expressed
LOC_Os01g31110		CRS2-associated factor 1, chloroplast precursor, putative, expressed	LOC_Os08g35670		expressed protein
LOC_Os01g31110		CRS2-associated factor 1, chloroplast precursor, putative, expressed	LOC_Os08g39080	OsPEX5	tetratricopeptide repeat domain containing protein, expressed
LOC_Os01g31110		CRS2-associated factor 1, chloroplast precursor, putative, expressed	LOC_Os08g39830	OsEIL4	ethylene-insensitive 3, putative, expressed
LOC_Os01g31110		CRS2-associated factor 1, chloroplast precursor, putative, expressed	LOC_Os08g41950	OsMADS7#OsMADS45	OsMADS7 - MADS-box family gene with MIKCc type-box, expressed
LOC_Os01g31110		CRS2-associated factor 1, chloroplast precursor, putative, expressed	LOC_Os09g02860		hypothetical protein
LOC_Os01g31110		CRS2-associated factor 1, chloroplast precursor, putative, expressed	LOC_Os09g03500		ZOS9-01 - C2H2 zinc finger protein, expressed
LOC_Os01g31110		CRS2-associated factor 1, chloroplast precursor, putative, expressed	LOC_Os09g06270		retrotransposon protein, putative, Ty3-gypsy subclass
LOC_Os01g31110		CRS2-associated factor 1, chloroplast precursor, putative, expressed	LOC_Os09g08700		hypothetical protein
LOC_Os01g31110		CRS2-associated factor 1, chloroplast precursor, putative, expressed	LOC_Os09g13400		expressed protein
LOC_Os01g31110		CRS2-associated factor 1, chloroplast precursor, putative, expressed	LOC_Os09g14610	OsDCL2b	DCL2, putative, expressed
LOC_Os01g31110		CRS2-associated factor 1, chloroplast precursor, putative, expressed	LOC_Os09g16550		ankyrin repeat family protein, putative, expressed
LOC_Os01g31110		CRS2-associated factor 1, chloroplast precursor, putative, expressed	LOC_Os09g20350	Os09g0369050	ethylene-responsive transcription factor, putative, expressed
LOC_Os01g31110		CRS2-associated factor 1, chloroplast precursor, putative, expressed	LOC_Os09g25730		transposon protein, putative, unclassified
LOC_Os01g31110		CRS2-associated factor 1, chloroplast precursor, putative, expressed	LOC_Os09g29750		ZOS9-15 - C2H2 zinc finger protein, expressed
LOC_Os01g31110		CRS2-associated factor 1, chloroplast precursor, putative, expressed	LOC_Os09g32040		no apical meristem protein, putative, expressed
LOC_Os01g31110		CRS2-associated factor 1, chloroplast precursor, putative, expressed	LOC_Os09g32310		expressed protein
LOC_Os01g31110		CRS2-associated factor 1, chloroplast precursor, putative, expressed	LOC_Os09g33740		Zinc finger, ZZ type domain containing protein, expressed
LOC_Os01g31110		CRS2-associated factor 1, chloroplast precursor, putative, expressed	LOC_Os09g35710		UBX domain-containing protein, putative, expressed
LOC_Os01g31110		CRS2-associated factor 1, chloroplast precursor, putative, expressed	LOC_Os10g17960		TKL_IRAK_DUF26-lc.26 - DUF26 kinases have homology to DUF26 containing loci, expressed
LOC_Os01g31110		CRS2-associated factor 1, chloroplast precursor, putative, expressed	LOC_Os10g38402		retrotransposon protein, putative, Ty3-gypsy subclass
LOC_Os01g31110		CRS2-associated factor 1, chloroplast precursor, putative, expressed	LOC_Os10g41190		transporter family protein, putative, expressed
LOC_Os01g31110		CRS2-associated factor 1, chloroplast precursor, putative, expressed	LOC_Os10g42210		enoyl-CoA-hydratase, putative, expressed
LOC_Os01g31110		CRS2-associated factor 1, chloroplast precursor, putative, expressed	LOC_Os10g42650		retrotransposon protein, putative, unclassified, expressed
LOC_Os01g31110		CRS2-associated factor 1, chloroplast precursor, putative, expressed	LOC_Os11g03290		nucleoside-triphosphatase, putative, expressed
LOC_Os01g31110		CRS2-associated factor 1, chloroplast precursor, putative, expressed	LOC_Os11g05130		PHD-finger family protein, expressed
LOC_Os01g31110		CRS2-associated factor 1, chloroplast precursor, putative, expressed	LOC_Os11g06010		helix-loop-helix DNA-binding protein, putative, expressed
LOC_Os01g31110		CRS2-associated factor 1, chloroplast precursor, putative, expressed	LOC_Os11g07380		hypothetical protein
LOC_Os01g31110		CRS2-associated factor 1, chloroplast precursor, putative, expressed	LOC_Os11g16280		F-box domain containing protein, expressed
LOC_Os01g31110		CRS2-associated factor 1, chloroplast precursor, putative, expressed	LOC_Os11g29710		OsFBO4 - F-box and other domain containing protein, expressed
LOC_Os01g31110		CRS2-associated factor 1, chloroplast precursor, putative, expressed	LOC_Os11g35090		kinesin motor domain containing protein, putative, expressed
LOC_Os01g31110		CRS2-associated factor 1, chloroplast precursor, putative, expressed	LOC_Os12g02130		expressed protein
LOC_Os01g31110		CRS2-associated factor 1, chloroplast precursor, putative, expressed	LOC_Os12g02440	OsWRKY56	WRKY DNA-binding domain containing protein, expressed
LOC_Os01g31110		CRS2-associated factor 1, chloroplast precursor, putative, expressed	LOC_Os12g12260		diacylglycerol kinase 1, putative, expressed
LOC_Os01g31110		CRS2-associated factor 1, chloroplast precursor, putative, expressed	LOC_Os12g12730	OsCML28	OsCML28 - Calmodulin-related calcium sensor protein, expressed
LOC_Os01g31110		CRS2-associated factor 1, chloroplast precursor, putative, expressed	LOC_Os12g16000		transposon protein, putative, CACTA, En/Spm sub-class
LOC_Os01g31110		CRS2-associated factor 1, chloroplast precursor, putative, expressed	LOC_Os12g37970		MYB family transcription factor, putative, expressed
LOC_Os01g31110		CRS2-associated factor 1, chloroplast precursor, putative, expressed	LOC_Os12g40520		MATH domain containing protein, expressed
LOC_Os01g31110		CRS2-associated factor 1, chloroplast precursor, putative, expressed	LOC_Os12g43560		zinc finger, putative, expressed
LOC_Os01g31110		CRS2-associated factor 1, chloroplast precursor, putative, expressed	LOC_Os12g43950		homeobox domain containing protein, expressed
LOC_Os01g31150		retrotransposon protein, putative, unclassified	LOC_Os01g47430		protein of unknown function DUF1296 domain containing protein, expressed
LOC_Os01g31150		retrotransposon protein, putative, unclassified	LOC_Os06g09390	OsERF71	AP2 domain containing protein, expressed
LOC_Os01g31150		retrotransposon protein, putative, unclassified	LOC_Os09g38080		retrotransposon protein, putative, unclassified, expressed
LOC_Os01g31220		expressed protein	LOC_Os01g29488		retrotransposon protein, putative, unclassified
LOC_Os01g31220		expressed protein	LOC_Os03g13970		26S proteasome non-ATPase regulatory subunit 4, putative, expressed
LOC_Os01g31260		retrotransposon protein, putative, Ty3-gypsy subclass	LOC_Os11g05130		PHD-finger family protein, expressed
LOC_Os01g31290		retrotransposon, putative, centromere-specific	LOC_Os07g25680		protein kinase domain containing protein, expressed
LOC_Os01g31350		retrotransposon protein, putative, unclassified	LOC_Os02g14810		conserved hypothetical protein
LOC_Os01g31350		retrotransposon protein, putative, unclassified	LOC_Os05g36930		histone deacetylase, putative, expressed
LOC_Os01g31360		expressed protein	LOC_Os02g05450		Homeobox domain containing protein, expressed
LOC_Os01g31360		expressed protein	LOC_Os07g37650		GTPase-activating protein, putative, expressed
LOC_Os01g31550		retrotransposon protein, putative, Ty1-copia subclass	LOC_Os03g03660	OsCDPK1#OsCPK11#OsCDPK13#OsCPK7	CAMK_CAMK_like.17 - CAMK includes calcium/calmodulin depedent protein kinases, expressed
LOC_Os01g31580		BZIP protein, putative, expressed	LOC_Os12g43560		zinc finger, putative, expressed
LOC_Os01g31629		expressed protein	LOC_Os01g42710	OsLOL2#OsLOL5	retrotransposon protein, putative, unclassified, expressed
LOC_Os01g31680		uncharacterized protein sll0194, putative, expressed	LOC_Os02g33750		transposon protein, putative, unclassified, expressed
LOC_Os01g31680		uncharacterized protein sll0194, putative, expressed	LOC_Os02g39190		hypothetical protein
LOC_Os01g31690		oxygen-evolving enhancer protein 1, chloroplast precursor, putative, expressed	LOC_Os07g08770		YGGT family protein, putative, expressed
LOC_Os01g31750		transposon protein, putative, unclassified	LOC_Os01g27650		pentatricopeptide, putative
LOC_Os01g31750		transposon protein, putative, unclassified	LOC_Os08g01750		SAC domain containing protein, putative, expressed
LOC_Os01g31750		transposon protein, putative, unclassified	LOC_Os11g07140		receptor kinase, putative, expressed
LOC_Os01g31770		oxidoreductase, 2OG-Fe oxygenase family protein, putative, expressed	LOC_Os12g43560		zinc finger, putative, expressed
LOC_Os01g31810		RNA recognition motif containing protein, putative, expressed	LOC_Os08g06560		ribosomal protein L13, putative
LOC_Os01g31870		natural resistance-associated macrophage protein, putative, expressed	LOC_Os03g38740	OsDCL2#OsDCL2a	Dicer, putative, expressed
LOC_Os01g31930		hypothetical protein	LOC_Os03g25080		OsFBX86 - F-box domain containing protein, expressed
LOC_Os01g32030		retrotransposon, putative, centromere-specific	LOC_Os02g04640	OsPHR3	Myb-like DNA-binding domain containing protein, putative, expressed
LOC_Os01g32080		thiamine pyrophosphate enzyme, C-terminal TPP binding domain containing protein, expressed	LOC_Os05g35170	IDEF2	no apical meristem protein, putative, expressed
LOC_Os01g32130		expressed protein	LOC_Os01g15640	OsNAC8	no apical meristem protein, putative, expressed
LOC_Os01g32170		pentatricopeptide, putative, expressed	LOC_Os01g15640	OsNAC8	no apical meristem protein, putative, expressed
LOC_Os01g32320		retrotransposon protein, putative, Ty1-copia subclass	LOC_Os12g40520		MATH domain containing protein, expressed
LOC_Os01g32350		OsClp2 - Putative Clp protease homologue, expressed	LOC_Os01g59850		GTPase-activating protein, putative, expressed
LOC_Os01g32350		OsClp2 - Putative Clp protease homologue, expressed	LOC_Os03g08430		SAC domain containing protein, putative, expressed
LOC_Os01g32350		OsClp2 - Putative Clp protease homologue, expressed	LOC_Os03g10540		OsFBX78 - F-box domain containing protein, expressed
LOC_Os01g32350		OsClp2 - Putative Clp protease homologue, expressed	LOC_Os09g29750		ZOS9-15 - C2H2 zinc finger protein, expressed
LOC_Os01g32364		Os1bglu1 - beta-mannosidase/glucosidase homologue, expressed	LOC_Os09g20350	Os09g0369050	ethylene-responsive transcription factor, putative, expressed
LOC_Os01g32520		hypothetical protein	LOC_Os03g08430		SAC domain containing protein, putative, expressed
LOC_Os01g32630		retrotransposon protein, putative, unclassified	LOC_Os03g16580		expressed protein
LOC_Os01g32630		retrotransposon protein, putative, unclassified	LOC_Os03g39100		no apical meristem protein
LOC_Os01g32630		retrotransposon protein, putative, unclassified	LOC_Os03g57460		fasciclin domain containing protein, expressed
LOC_Os01g32630		retrotransposon protein, putative, unclassified	LOC_Os04g52290		PPR repeat domain containing protein, putative, expressed
LOC_Os01g32630		retrotransposon protein, putative, unclassified	LOC_Os05g39080		protein kinase family protein, putative, expressed
LOC_Os01g32630		retrotransposon protein, putative, unclassified	LOC_Os12g40520		MATH domain containing protein, expressed
LOC_Os01g32660	OsMEK1#OsMKK6	STE_MEK_ste7_MAP2K.2 - STE kinases include homologs to sterile 7, sterile 11 and sterile 20 from yeast, expressed	LOC_Os01g13690		ligA, putative, expressed
LOC_Os01g32660	OsMEK1#OsMKK6	STE_MEK_ste7_MAP2K.2 - STE kinases include homologs to sterile 7, sterile 11 and sterile 20 from yeast, expressed	LOC_Os04g56850	OsARF11#OsMP#OsARF5	auxin response factor, putative, expressed
LOC_Os01g32660	OsMEK1#OsMKK6	STE_MEK_ste7_MAP2K.2 - STE kinases include homologs to sterile 7, sterile 11 and sterile 20 from yeast, expressed	LOC_Os10g40540		enoyl-CoA hydratase/isomerase family protein, putative, expressed
LOC_Os01g32670		expressed protein	LOC_Os02g17190		MYB family transcription factor, putative, expressed
LOC_Os01g32680		transposon protein, putative, unclassified, expressed	LOC_Os03g37970		ribosomal protein L13, putative, expressed
LOC_Os01g32720		expressed protein	LOC_Os03g08430		SAC domain containing protein, putative, expressed
LOC_Os01g32730		tetratricopeptide repeat containing protein, putative, expressed	LOC_Os01g67250		Rad21 / Rec8 like protein, putative, expressed
LOC_Os01g32730		tetratricopeptide repeat containing protein, putative, expressed	LOC_Os02g49610		ribosomal protein L7Ae, putative, expressed
LOC_Os01g32730		tetratricopeptide repeat containing protein, putative, expressed	LOC_Os04g37540		expressed protein
LOC_Os01g32750		TATA binding protein-associated factor, putative, expressed	LOC_Os02g54160	OsEREBP1	AP2 domain containing protein, expressed
LOC_Os01g32790		expressed protein	LOC_Os02g54160	OsEREBP1	AP2 domain containing protein, expressed
LOC_Os01g32790		expressed protein	LOC_Os03g04990		expressed protein
LOC_Os01g32790		expressed protein	LOC_Os08g01750		SAC domain containing protein, putative, expressed
LOC_Os01g32800		proteasome subunit, putative, expressed	LOC_Os02g57650		No apical meristem protein, putative, expressed
LOC_Os01g32870		heat shock protein DnaJ, putative, expressed	LOC_Os11g05130		PHD-finger family protein, expressed
LOC_Os01g33000		expressed protein	LOC_Os02g39190		hypothetical protein
LOC_Os01g33000		expressed protein	LOC_Os04g52290		PPR repeat domain containing protein, putative, expressed
LOC_Os01g33000		expressed protein	LOC_Os09g29750		ZOS9-15 - C2H2 zinc finger protein, expressed
LOC_Os01g33020		trafficking protein particle complex subunit 1, putative, expressed	LOC_Os01g67770	ORR6	two-component response regulator, putative, expressed
LOC_Os01g33020		trafficking protein particle complex subunit 1, putative, expressed	LOC_Os07g36750		CSLF3 - cellulose synthase-like family F; beta1,3;1,4 glucan synthase, expressed
LOC_Os01g33020		trafficking protein particle complex subunit 1, putative, expressed	LOC_Os08g17020		hypothetical protein
LOC_Os01g33040	DBS1#OsNACK	kinesin motor domain containing protein, expressed	LOC_Os09g03500		ZOS9-01 - C2H2 zinc finger protein, expressed
LOC_Os01g33050		ribosomal protein L24, putative, expressed	LOC_Os03g37970		ribosomal protein L13, putative, expressed
LOC_Os01g33090		expressed protein	LOC_Os01g59850		GTPase-activating protein, putative, expressed
LOC_Os01g33110		receptor-like protein kinase 5 precursor, putative, expressed	LOC_Os02g30310		ThiF family domain containing protein, putative, expressed
LOC_Os01g33110		receptor-like protein kinase 5 precursor, putative, expressed	LOC_Os09g39180		RNA recognition motif containing protein, putative, expressed
LOC_Os01g33260		retrotransposon protein, putative, unclassified	LOC_Os07g09740		no apical meristem protein
LOC_Os01g33324		retrotransposon protein, putative, Ty1-copia subclass	LOC_Os09g35710		UBX domain-containing protein, putative, expressed
LOC_Os01g33490		OsFBX10 - F-box domain containing protein, expressed	LOC_Os04g52290		PPR repeat domain containing protein, putative, expressed
LOC_Os01g33750		retrotransposon protein, putative, unclassified	LOC_Os09g29370		RING-H2 finger protein ATL5F, putative, expressed
LOC_Os01g33762		expressed protein	LOC_Os01g33684		disease resistance RPP13-like protein 1, putative, expressed
LOC_Os01g33784		lipase family protein, putative, expressed	LOC_Os01g15640	OsNAC8	no apical meristem protein, putative, expressed
LOC_Os01g33784		lipase family protein, putative, expressed	LOC_Os03g08430		SAC domain containing protein, putative, expressed
LOC_Os01g33784		lipase family protein, putative, expressed	LOC_Os03g55670		expressed protein
LOC_Os01g33784		lipase family protein, putative, expressed	LOC_Os09g08390		CRAL/TRIO domain containing protein, expressed
LOC_Os01g33810		disease resistance protein RPM1, putative, expressed	LOC_Os01g47430		protein of unknown function DUF1296 domain containing protein, expressed
LOC_Os01g33810		disease resistance protein RPM1, putative, expressed	LOC_Os02g57650		No apical meristem protein, putative, expressed
LOC_Os01g33950		conserved hypothetical protein	LOC_Os01g59850		GTPase-activating protein, putative, expressed
LOC_Os01g33990		transposon protein, putative, CACTA, En/Spm sub-class	LOC_Os02g30310		ThiF family domain containing protein, putative, expressed
LOC_Os01g33990		transposon protein, putative, CACTA, En/Spm sub-class	LOC_Os02g54160	OsEREBP1	AP2 domain containing protein, expressed
LOC_Os01g34330		BAH domain containing protein, expressed	LOC_Os02g50480	OHK5#OsHk6	histidine kinase, putative, expressed
LOC_Os01g34480		NAD dependent epimerase/dehydratase family protein, putative, expressed	LOC_Os05g27320		VHS and GAT domain containing protein, expressed
LOC_Os01g34490		retrotransposon protein, putative, unclassified	LOC_Os07g09760		retrotransposon protein, putative, unclassified
LOC_Os01g34700		dienelactone hydrolase family protein, expressed	LOC_Os01g53720		expressed protein
LOC_Os01g34700		dienelactone hydrolase family protein, expressed	LOC_Os02g04640	OsPHR3	Myb-like DNA-binding domain containing protein, putative, expressed
LOC_Os01g34700		dienelactone hydrolase family protein, expressed	LOC_Os04g51370		protein kinase, putative, expressed
LOC_Os01g34700		dienelactone hydrolase family protein, expressed	LOC_Os06g09390	OsERF71	AP2 domain containing protein, expressed
LOC_Os01g34700		dienelactone hydrolase family protein, expressed	LOC_Os06g48590	OsMPK4#OsMAPK4#OsMSRMK3	CGMC_MAPKCMGC_2_SLT2y_ERK.2 - CGMC includes CDA, MAPK, GSK3, and CLKC kinases, expressed
LOC_Os01g34700		dienelactone hydrolase family protein, expressed	LOC_Os09g03500		ZOS9-01 - C2H2 zinc finger protein, expressed
LOC_Os01g34700		dienelactone hydrolase family protein, expressed	LOC_Os09g37967		cupin domain containing protein, expressed
LOC_Os01g34700		dienelactone hydrolase family protein, expressed	LOC_Os12g03190		bifunctional aspartokinase/homoserine dehydrogenase, putative, expressed
LOC_Os01g34730		retrotransposon protein, putative, Ty3-gypsy subclass	LOC_Os03g08460	OsEBP-89	AP2 domain containing protein, expressed
LOC_Os01g34780		protein binding protein, putative, expressed	LOC_Os09g25060	OsWRKY76	OsWRKY76 - Superfamily of TFs having WRKY and zinc finger domains, expressed
LOC_Os01g34850	OsHKT2;3#OsHKT3	OsHKT2;3 - Na+ transporter, expressed	LOC_Os08g08060		vacuolar protein sorting-associated protein 18, putative, expressed
LOC_Os01g34930		callose synthase, putative, expressed	LOC_Os01g71860		glycosyl hydrolases family 17, putative, expressed
LOC_Os01g34930		callose synthase, putative, expressed	LOC_Os03g19890		NADH dehydrogenase 1 alpha subcomplex subunit 5, putative, expressed
LOC_Os01g35050		early-responsive to dehydration protein-related, putative, expressed	LOC_Os01g47430		protein of unknown function DUF1296 domain containing protein, expressed
LOC_Os01g35050		early-responsive to dehydration protein-related, putative, expressed	LOC_Os11g05130		PHD-finger family protein, expressed
LOC_Os01g35110		conserved hypothetical protein	LOC_Os08g17750		retrotransposon protein, putative, Ty1-copia subclass
LOC_Os01g35184		CAMK_KIN1/SNF1/Nim1_like.10 - CAMK includes calcium/calmodulin depedent protein kinases, expressed	LOC_Os03g03660	OsCDPK1#OsCPK11#OsCDPK13#OsCPK7	CAMK_CAMK_like.17 - CAMK includes calcium/calmodulin depedent protein kinases, expressed
LOC_Os01g35200		transposon protein, putative, CACTA, En/Spm sub-class	LOC_Os11g05130		PHD-finger family protein, expressed
LOC_Os01g35254		transposon protein, putative, CACTA, En/Spm sub-class	LOC_Os11g47460		MYB family transcription factor, putative, expressed
LOC_Os01g35300		retrotransposon protein, putative, Ty1-copia subclass	LOC_Os03g49260	OsLOX3#r9-LOX1	lipoxygenase, putative, expressed
LOC_Os01g35310		hypothetical protein	LOC_Os04g32960		TUDOR protein with multiple SNc domains, putative, expressed
LOC_Os01g35580		expressed protein	LOC_Os01g47430		protein of unknown function DUF1296 domain containing protein, expressed
LOC_Os01g35830		expressed protein	LOC_Os09g39560		genetic modifier, putative, expressed
LOC_Os01g35850		Ras family domain containing protein	LOC_Os01g48190	OsDi19-3	drought induced 19 protein, putative, expressed
LOC_Os01g35960		conserved hypothetical protein	LOC_Os01g59850		GTPase-activating protein, putative, expressed
LOC_Os01g35960		conserved hypothetical protein	LOC_Os03g63770		RCD1, putative, expressed
LOC_Os01g35960		conserved hypothetical protein	LOC_Os08g13014		expressed protein
LOC_Os01g35990		RNAse P Rpr2/Rpp21 subunit domain containing protein, expressed	LOC_Os01g14180		expressed protein
LOC_Os01g35990		RNAse P Rpr2/Rpp21 subunit domain containing protein, expressed	LOC_Os12g43560		zinc finger, putative, expressed
LOC_Os01g36080		protein phosphatase 2C containing protein, expressed	LOC_Os05g12770		NB-ARC domain containing protein
LOC_Os01g36170		retrotransposon protein, putative, Ty3-gypsy subclass	LOC_Os12g07160		plant protein of unknown function DUF869 domain containing protein, expressed
LOC_Os01g36350		cytochrome P450, putative, expressed	LOC_Os01g08400		syntaxin, putative, expressed
LOC_Os01g36350		cytochrome P450, putative, expressed	LOC_Os01g15640	OsNAC8	no apical meristem protein, putative, expressed
LOC_Os01g36350		cytochrome P450, putative, expressed	LOC_Os03g20790	MHZ6#OsEIL1	ethylene-insensitive 3, putative
LOC_Os01g36350		cytochrome P450, putative, expressed	LOC_Os03g49170		zinc finger family protein, putative, expressed
LOC_Os01g36350		cytochrome P450, putative, expressed	LOC_Os03g55130		expressed protein
LOC_Os01g36350		cytochrome P450, putative, expressed	LOC_Os04g31400		expressed protein
LOC_Os01g36350		cytochrome P450, putative, expressed	LOC_Os06g27770		isoflavone reductase homolog IRL, putative, expressed
LOC_Os01g36350		cytochrome P450, putative, expressed	LOC_Os09g29750		ZOS9-15 - C2H2 zinc finger protein, expressed
LOC_Os01g36460		MYB family transcription factor, putative, expressed	LOC_Os02g10720		expressed protein
LOC_Os01g36460		MYB family transcription factor, putative, expressed	LOC_Os02g30310		ThiF family domain containing protein, putative, expressed
LOC_Os01g36460		MYB family transcription factor, putative, expressed	LOC_Os04g47180		expressed protein
LOC_Os01g36460		MYB family transcription factor, putative, expressed	LOC_Os08g37350		ubiquitin carboxyl-terminal hydrolase family protein, expressed
LOC_Os01g36460		MYB family transcription factor, putative, expressed	LOC_Os12g37970		MYB family transcription factor, putative, expressed
LOC_Os01g36580		auxin-induced protein 5NG4, putative, expressed	LOC_Os03g37970		ribosomal protein L13, putative, expressed
LOC_Os01g36610		conserved hypothetical protein	LOC_Os04g56140		expressed protein
LOC_Os01g36620		pectate lyase family protein, expressed	LOC_Os03g08730		uroporphyrinogen III synthase, putative, expressed
LOC_Os01g36640		disease resistance protein RPM1, putative, expressed	LOC_Os01g72480		zinc finger, C3HC4 type domain containing protein, expressed
LOC_Os01g36640		disease resistance protein RPM1, putative, expressed	LOC_Os03g56234		myb/SANT domain protein, putative, expressed
LOC_Os01g36640		disease resistance protein RPM1, putative, expressed	LOC_Os05g39760		VHS and GAT domain containing protein, expressed
LOC_Os01g36640		disease resistance protein RPM1, putative, expressed	LOC_Os10g08460		hypothetical protein
LOC_Os01g36690		hypothetical protein	LOC_Os02g55640		proteasome maturation factor UMP1 family protein, expressed
LOC_Os01g36850		transposon protein, putative, Pong sub-class, expressed	LOC_Os12g29710		NBS-LRR disease resistance protein, putative
LOC_Os01g37050		ribonuclease III domain protein, putative, expressed	LOC_Os04g52290		PPR repeat domain containing protein, putative, expressed
LOC_Os01g37130		protein phosphatase 2C, putative, expressed	LOC_Os01g15640	OsNAC8	no apical meristem protein, putative, expressed
LOC_Os01g37130		protein phosphatase 2C, putative, expressed	LOC_Os03g08430		SAC domain containing protein, putative, expressed
LOC_Os01g37200		retrotransposon protein, putative, Ty3-gypsy subclass, expressed	LOC_Os01g45750		bile acid sodium symporter family protein, putative, expressed
LOC_Os01g37200		retrotransposon protein, putative, Ty3-gypsy subclass, expressed	LOC_Os07g48700		expressed protein
LOC_Os01g37200		retrotransposon protein, putative, Ty3-gypsy subclass, expressed	LOC_Os12g02130		expressed protein
LOC_Os01g37200		retrotransposon protein, putative, Ty3-gypsy subclass, expressed	LOC_Os12g02440	OsWRKY56	WRKY DNA-binding domain containing protein, expressed
LOC_Os01g37460		zinc finger family protein, putative, expressed	LOC_Os02g04810	OsARF5	auxin response factor 5, putative, expressed
LOC_Os01g37460		zinc finger family protein, putative, expressed	LOC_Os11g06010		helix-loop-helix DNA-binding protein, putative, expressed
LOC_Os01g37470		asp/Glu racemase, putative, expressed	LOC_Os01g71474		glycosyl hydrolases family 17, putative, expressed
LOC_Os01g37470		asp/Glu racemase, putative, expressed	LOC_Os08g08080		BUD13, putative, expressed
LOC_Os01g37510	OsPDF1A	peptide deformylase, putative, expressed	LOC_Os01g49190		ATP synthase, putative, expressed
LOC_Os01g37510	OsPDF1A	peptide deformylase, putative, expressed	LOC_Os02g09340		expressed protein
LOC_Os01g37510	OsPDF1A	peptide deformylase, putative, expressed	LOC_Os07g37650		GTPase-activating protein, putative, expressed
LOC_Os01g37510	OsPDF1A	peptide deformylase, putative, expressed	LOC_Os10g05180		26S proteasome regulatory subunit S5A, putative
LOC_Os01g37580		retrotransposon protein, putative, unclassified	LOC_Os07g32670		expressed protein
LOC_Os01g37800		ras-related protein, putative, expressed	LOC_Os02g39190		hypothetical protein
LOC_Os01g37800		ras-related protein, putative, expressed	LOC_Os03g64200		ABC-2 type transporter, putative, expressed
LOC_Os01g37800		ras-related protein, putative, expressed	LOC_Os04g33780		OTU-like cysteine protease family protein, putative, expressed
LOC_Os01g37800		ras-related protein, putative, expressed	LOC_Os08g44510	OsSPY	UDP-N-acetylglucosamine--peptide N-acetylglucosaminyltransferase SPINDLY, putative, expressed
LOC_Os01g37837		seryl-tRNA synthetase, putative, expressed	LOC_Os02g57650		No apical meristem protein, putative, expressed
LOC_Os01g37837		seryl-tRNA synthetase, putative, expressed	LOC_Os06g35900		BES1/BZR1 homolog protein, putative, expressed
LOC_Os01g37880		transposon protein, putative, unclassified	LOC_Os12g43560		zinc finger, putative, expressed
LOC_Os01g37910	OsVPE2	vacuolar-processing enzyme precursor, putative, expressed	LOC_Os02g54160	OsEREBP1	AP2 domain containing protein, expressed
LOC_Os01g37910	OsVPE2	vacuolar-processing enzyme precursor, putative, expressed	LOC_Os03g04990		expressed protein
LOC_Os01g37910	OsVPE2	vacuolar-processing enzyme precursor, putative, expressed	LOC_Os03g08450		eukaryotic translation initiation factor 3 subunit K, putative, expressed
LOC_Os01g37910	OsVPE2	vacuolar-processing enzyme precursor, putative, expressed	LOC_Os03g37970		ribosomal protein L13, putative, expressed
LOC_Os01g37910	OsVPE2	vacuolar-processing enzyme precursor, putative, expressed	LOC_Os09g29370		RING-H2 finger protein ATL5F, putative, expressed
LOC_Os01g37910	OsVPE2	vacuolar-processing enzyme precursor, putative, expressed	LOC_Os12g02440	OsWRKY56	WRKY DNA-binding domain containing protein, expressed
LOC_Os01g37910	OsVPE2	vacuolar-processing enzyme precursor, putative, expressed	LOC_Os12g43560		zinc finger, putative, expressed
LOC_Os01g37960		hydrolase, putative, expressed	LOC_Os02g54160	OsEREBP1	AP2 domain containing protein, expressed
LOC_Os01g38110		cytochrome P450, putative, expressed	LOC_Os12g37970		MYB family transcription factor, putative, expressed
LOC_Os01g38229		peptidyl-prolyl isomerase, putative, expressed	LOC_Os02g11820		GTPase-activating protein, putative, expressed
LOC_Os01g38229		peptidyl-prolyl isomerase, putative, expressed	LOC_Os03g39050		no apical meristem protein
LOC_Os01g38229		peptidyl-prolyl isomerase, putative, expressed	LOC_Os04g52290		PPR repeat domain containing protein, putative, expressed
LOC_Os01g38229		peptidyl-prolyl isomerase, putative, expressed	LOC_Os05g23860		rab GDP dissociation inhibitor alpha, putative, expressed
LOC_Os01g38229		peptidyl-prolyl isomerase, putative, expressed	LOC_Os06g09390	OsERF71	AP2 domain containing protein, expressed
LOC_Os01g38229		peptidyl-prolyl isomerase, putative, expressed	LOC_Os11g30520		hypothetical protein
LOC_Os01g38359		peptidyl-prolyl cis-trans isomerase, FKBP-type, putative, expressed	LOC_Os02g04810	OsARF5	auxin response factor 5, putative, expressed
LOC_Os01g38359		peptidyl-prolyl cis-trans isomerase, FKBP-type, putative, expressed	LOC_Os02g54160	OsEREBP1	AP2 domain containing protein, expressed
LOC_Os01g38359		peptidyl-prolyl cis-trans isomerase, FKBP-type, putative, expressed	LOC_Os03g17210		expressed protein
LOC_Os01g38359		peptidyl-prolyl cis-trans isomerase, FKBP-type, putative, expressed	LOC_Os05g37340		expressed protein
LOC_Os01g38359		peptidyl-prolyl cis-trans isomerase, FKBP-type, putative, expressed	LOC_Os06g09390	OsERF71	AP2 domain containing protein, expressed
LOC_Os01g38359		peptidyl-prolyl cis-trans isomerase, FKBP-type, putative, expressed	LOC_Os12g43560		zinc finger, putative, expressed
LOC_Os01g38510		protein transport protein Sec61 subunit beta, putative	LOC_Os03g48140		myosin, putative, expressed
LOC_Os01g38530	OsEF3	ELF3 protein, putative, expressed	LOC_Os01g67250		Rad21 / Rec8 like protein, putative, expressed
LOC_Os01g38530	OsEF3	ELF3 protein, putative, expressed	LOC_Os03g27460		heat shock protein DnaJ, putative, expressed
LOC_Os01g38670	OsMST8	transporter family protein, putative, expressed	LOC_Os03g04990		expressed protein
LOC_Os01g38740		retrotransposon protein, putative, Ty1-copia subclass	LOC_Os02g39190		hypothetical protein
LOC_Os01g38950		CK1_CaseinKinase_1.2 - CK1 includes the casein kinase 1 kinases, expressed	LOC_Os03g10540		OsFBX78 - F-box domain containing protein, expressed
LOC_Os01g38950		CK1_CaseinKinase_1.2 - CK1 includes the casein kinase 1 kinases, expressed	LOC_Os04g58910		receptor protein kinase TMK1 precursor, putative, expressed
LOC_Os01g38950		CK1_CaseinKinase_1.2 - CK1 includes the casein kinase 1 kinases, expressed	LOC_Os05g34540		rab GDP dissociation inhibitor alpha, putative, expressed
LOC_Os01g38950		CK1_CaseinKinase_1.2 - CK1 includes the casein kinase 1 kinases, expressed	LOC_Os05g36370		conserved hypothetical protein
LOC_Os01g38950		CK1_CaseinKinase_1.2 - CK1 includes the casein kinase 1 kinases, expressed	LOC_Os06g48950	OsARF19#OsARF7a	auxin response factor 19, putative, expressed
LOC_Os01g38950		CK1_CaseinKinase_1.2 - CK1 includes the casein kinase 1 kinases, expressed	LOC_Os11g05130		PHD-finger family protein, expressed
LOC_Os01g38970		carbamoyl-phosphate synthase large chain, putative, expressed	LOC_Os03g63770		RCD1, putative, expressed
LOC_Os01g39000		ZmGR2c, putative, expressed	LOC_Os02g38050		joka2, putative, expressed
LOC_Os01g39000		ZmGR2c, putative, expressed	LOC_Os03g03660	OsCDPK1#OsCPK11#OsCDPK13#OsCPK7	CAMK_CAMK_like.17 - CAMK includes calcium/calmodulin depedent protein kinases, expressed
LOC_Os01g39000		ZmGR2c, putative, expressed	LOC_Os05g43950	OsVOZ2	expressed protein
LOC_Os01g39000		ZmGR2c, putative, expressed	LOC_Os12g40520		MATH domain containing protein, expressed
LOC_Os01g39150		DUF260 domain containing protein, putative	LOC_Os01g59850		GTPase-activating protein, putative, expressed
LOC_Os01g39150		DUF260 domain containing protein, putative	LOC_Os03g47610		thiamine biosynthesis protein thiC, putative, expressed
LOC_Os01g39150		DUF260 domain containing protein, putative	LOC_Os12g43560		zinc finger, putative, expressed
LOC_Os01g39260		OsFtsH5 FtsH protease, homologue of AtFtsH4, expressed	LOC_Os02g54160	OsEREBP1	AP2 domain containing protein, expressed
LOC_Os01g39260		OsFtsH5 FtsH protease, homologue of AtFtsH4, expressed	LOC_Os03g61730		heat shock protein DnaJ, putative, expressed
LOC_Os01g39260		OsFtsH5 FtsH protease, homologue of AtFtsH4, expressed	LOC_Os06g22650		VHS and GAT domain containing protein, expressed
LOC_Os01g39310		SEY1, putative, expressed	LOC_Os02g54160	OsEREBP1	AP2 domain containing protein, expressed
LOC_Os01g39310		SEY1, putative, expressed	LOC_Os05g14194		glyoxalase family protein, putative, expressed
LOC_Os01g39310		SEY1, putative, expressed	LOC_Os05g49180		protein of unknown function DUF1296 domain containing protein, expressed
LOC_Os01g39310		SEY1, putative, expressed	LOC_Os11g05130		PHD-finger family protein, expressed
LOC_Os01g39310		SEY1, putative, expressed	LOC_Os11g34750	OsABC1-14	ABC1 family domain containing protein, putative, expressed
LOC_Os01g39680	Sa#SaM#SaF	expressed protein	LOC_Os02g39190		hypothetical protein
LOC_Os01g39680	Sa#SaM#SaF	expressed protein	LOC_Os09g20350	Os09g0369050	ethylene-responsive transcription factor, putative, expressed
LOC_Os01g39770		calcineurin B, putative, expressed	LOC_Os01g51920		phosphotransferase, putative, expressed
LOC_Os01g39770		calcineurin B, putative, expressed	LOC_Os05g05710		serine/threonine-protein phosphatase 2A regulatory subunit B subunitgamma, putative, expressed
LOC_Os01g39790		esterase/lipase/thioesterase, putative, expressed	LOC_Os10g42210		enoyl-CoA-hydratase, putative, expressed
LOC_Os01g39810		Alg9-like mannosyltransferase protein, putative, expressed	LOC_Os02g31150		zinc finger, C3HC4 type domain containing protein, expressed
LOC_Os01g39960		lycopene epsilon cyclase, chloroplast precursor, putative, expressed	LOC_Os02g54160	OsEREBP1	AP2 domain containing protein, expressed
LOC_Os01g39960		lycopene epsilon cyclase, chloroplast precursor, putative, expressed	LOC_Os03g04990		expressed protein
LOC_Os01g39960		lycopene epsilon cyclase, chloroplast precursor, putative, expressed	LOC_Os11g05130		PHD-finger family protein, expressed
LOC_Os01g39960		lycopene epsilon cyclase, chloroplast precursor, putative, expressed	LOC_Os11g47760	HSP70	DnaK family protein, putative, expressed
LOC_Os01g40040		hypothetical protein	LOC_Os03g41460	OsSAPK10	CAMK_CAMK_like.20 - CAMK includes calcium/calmodulin depedent protein kinases, expressed
LOC_Os01g40150		eukaryotic translation initiation factor 5B, putative, expressed	LOC_Os09g29750		ZOS9-15 - C2H2 zinc finger protein, expressed
LOC_Os01g40200		XIK, putative, expressed	LOC_Os01g59850		GTPase-activating protein, putative, expressed
LOC_Os01g40200		XIK, putative, expressed	LOC_Os02g57650		No apical meristem protein, putative, expressed
LOC_Os01g40200		XIK, putative, expressed	LOC_Os04g37540		expressed protein
LOC_Os01g40200		XIK, putative, expressed	LOC_Os07g09740		no apical meristem protein
LOC_Os01g40250		down-regulated in metastasis family protein, expressed	LOC_Os02g09340		expressed protein
LOC_Os01g40280		integral membrane protein, putative, expressed	LOC_Os09g20350	Os09g0369050	ethylene-responsive transcription factor, putative, expressed
LOC_Os01g40330		DUF630/DUF632 domains containing protein, putative, expressed	LOC_Os02g09340		expressed protein
LOC_Os01g40330		DUF630/DUF632 domains containing protein, putative, expressed	LOC_Os04g51320		transcription factor TF2, putative, expressed
LOC_Os01g40330		DUF630/DUF632 domains containing protein, putative, expressed	LOC_Os06g08440	ORR2	two-component response regulator, putative, expressed
LOC_Os01g40340		SIT4 phosphatase-associated protein domain containing protein, expressed	LOC_Os02g38050		joka2, putative, expressed
LOC_Os01g40340		SIT4 phosphatase-associated protein domain containing protein, expressed	LOC_Os02g57650		No apical meristem protein, putative, expressed
LOC_Os01g40340		SIT4 phosphatase-associated protein domain containing protein, expressed	LOC_Os03g47930		expressed protein
LOC_Os01g40470		vacuolar ATP synthase subunit d, putative, expressed	LOC_Os02g45070	OsAGO1a	PINHEAD, putative, expressed
LOC_Os01g40470		vacuolar ATP synthase subunit d, putative, expressed	LOC_Os03g49170		zinc finger family protein, putative, expressed
LOC_Os01g40550		hsp20/alpha crystallin family protein, putative, expressed	LOC_Os03g48104		expressed protein
LOC_Os01g40550		hsp20/alpha crystallin family protein, putative, expressed	LOC_Os06g09390	OsERF71	AP2 domain containing protein, expressed
LOC_Os01g40570	OSVDAC3	outer mitochondrial membrane porin, putative, expressed	LOC_Os07g37420		versicolorin reductase, putative, expressed
LOC_Os01g40620		Uncharacterized ACR, COG1565 containing protein, putative, expressed	LOC_Os01g59850		GTPase-activating protein, putative, expressed
LOC_Os01g40620		Uncharacterized ACR, COG1565 containing protein, putative, expressed	LOC_Os12g43560		zinc finger, putative, expressed
LOC_Os01g40630	LOG	uncharacterized protein PA4923, putative, expressed	LOC_Os04g52290		PPR repeat domain containing protein, putative, expressed
LOC_Os01g40630	LOG	uncharacterized protein PA4923, putative, expressed	LOC_Os04g55970		AP2-like ethylene-responsive transcription factor AINTEGUMENTA, putative, expressed
LOC_Os01g40630	LOG	uncharacterized protein PA4923, putative, expressed	LOC_Os11g05130		PHD-finger family protein, expressed
LOC_Os01g40640		S1 RNA binding domain containing protein, expressed	LOC_Os03g20790	MHZ6#OsEIL1	ethylene-insensitive 3, putative
LOC_Os01g40670	OsTRBF1	single myb histone, putative, expressed	LOC_Os02g39190		hypothetical protein
LOC_Os01g40670	OsTRBF1	single myb histone, putative, expressed	LOC_Os04g52290		PPR repeat domain containing protein, putative, expressed
LOC_Os01g40720		pentatricopeptide, putative	LOC_Os02g55640		proteasome maturation factor UMP1 family protein, expressed
LOC_Os01g40840		serine/threonine-protein kinase AFC3, putative, expressed	LOC_Os03g61730		heat shock protein DnaJ, putative, expressed
LOC_Os01g40990		expressed protein	LOC_Os04g31400		expressed protein
LOC_Os01g41000		ZCW7, putative, expressed	LOC_Os02g54160	OsEREBP1	AP2 domain containing protein, expressed
LOC_Os01g41010		DUF581 domain containing protein, expressed	LOC_Os02g54160	OsEREBP1	AP2 domain containing protein, expressed
LOC_Os01g41160		FAD dependent oxidoreductase domain containing protein, expressed	LOC_Os05g51500		eukaryotic translation initiation factor 5B, putative, expressed
LOC_Os01g41210		transposon protein, putative, unclassified, expressed	LOC_Os02g54160	OsEREBP1	AP2 domain containing protein, expressed
LOC_Os01g41250		OsFBX17 - F-box domain containing protein, expressed	LOC_Os05g27930	OsDREB2B	AP2 domain containing protein, expressed
LOC_Os01g41250		OsFBX17 - F-box domain containing protein, expressed	LOC_Os10g20990		ribosomal protein S12 containing protein
LOC_Os01g41710		chlorophyll A-B binding protein, putative, expressed	LOC_Os01g13690		ligA, putative, expressed
LOC_Os01g41710		chlorophyll A-B binding protein, putative, expressed	LOC_Os01g15640	OsNAC8	no apical meristem protein, putative, expressed
LOC_Os01g41710		chlorophyll A-B binding protein, putative, expressed	LOC_Os06g01320	CHR723	chromo domain containing protein, expressed
LOC_Os01g41710		chlorophyll A-B binding protein, putative, expressed	LOC_Os08g16340		transposon protein, putative, CACTA, En/Spm sub-class
LOC_Os01g41710		chlorophyll A-B binding protein, putative, expressed	LOC_Os12g02440	OsWRKY56	WRKY DNA-binding domain containing protein, expressed
LOC_Os01g41740		hypothetical protein	LOC_Os01g59690		OsFBX28 - F-box domain containing protein, expressed
LOC_Os01g41770		leucine rich repeat protein, putative, expressed	LOC_Os03g08430		SAC domain containing protein, putative, expressed
LOC_Os01g41770		leucine rich repeat protein, putative, expressed	LOC_Os04g55970		AP2-like ethylene-responsive transcription factor AINTEGUMENTA, putative, expressed
LOC_Os01g41810		cytochrome P450 72A1, putative, expressed	LOC_Os02g55640		proteasome maturation factor UMP1 family protein, expressed
LOC_Os01g41810		cytochrome P450 72A1, putative, expressed	LOC_Os11g05130		PHD-finger family protein, expressed
LOC_Os01g41860		hypothetical protein	LOC_Os01g51170		glycylpeptide N-tetradecanoyltransferase 1, putative, expressed
LOC_Os01g41860		hypothetical protein	LOC_Os05g50200		expressed protein
LOC_Os01g41870		protein kinase, putative, expressed	LOC_Os01g67770	ORR6	two-component response regulator, putative, expressed
LOC_Os01g41870		protein kinase, putative, expressed	LOC_Os03g31070		protein kinase, putative, expressed
LOC_Os01g42070		kinesin motor domain containing protein, putative, expressed	LOC_Os03g37970		ribosomal protein L13, putative, expressed
LOC_Os01g42080		zinc ion binding protein, putative, expressed	LOC_Os02g09340		expressed protein
LOC_Os01g42100		hypothetical protein	LOC_Os02g14730		ubiquitin carboxyl-terminal hydrolase family protein, expressed
LOC_Os01g42260		transcriptional corepressor LEUNIG, putative, expressed	LOC_Os02g04810	OsARF5	auxin response factor 5, putative, expressed
LOC_Os01g42280		pentatricopeptide, putative, expressed	LOC_Os11g16280		F-box domain containing protein, expressed
LOC_Os01g42340		conserved hypothetical protein	LOC_Os05g27930	OsDREB2B	AP2 domain containing protein, expressed
LOC_Os01g42370		pleiotropic drug resistance protein, putative, expressed	LOC_Os01g11570		GDSL-like lipase/acylhydrolase, putative, expressed
LOC_Os01g42400		STE_MEK_ste7_MAP2K.3 - STE kinases include homologs to sterile 7, sterile 11 and sterile 20 from yeast	LOC_Os05g34720		transcriptional regulator, putative, expressed
LOC_Os01g42460		BAH domain containing protein, expressed	LOC_Os02g55320	ORR3	two-component response regulator, putative, expressed
LOC_Os01g42470		acetyltransferase, GNAT family, putative, expressed	LOC_Os03g04990		expressed protein
LOC_Os01g42490		endonuclease/exonuclease/phosphatase family domain containing protein, expressed	LOC_Os01g15640	OsNAC8	no apical meristem protein, putative, expressed
LOC_Os01g42490		endonuclease/exonuclease/phosphatase family domain containing protein, expressed	LOC_Os01g47430		protein of unknown function DUF1296 domain containing protein, expressed
LOC_Os01g42490		endonuclease/exonuclease/phosphatase family domain containing protein, expressed	LOC_Os02g30310		ThiF family domain containing protein, putative, expressed
LOC_Os01g42490		endonuclease/exonuclease/phosphatase family domain containing protein, expressed	LOC_Os03g13790		myb/SANT domain protein, putative, expressed
LOC_Os01g42490		endonuclease/exonuclease/phosphatase family domain containing protein, expressed	LOC_Os05g43950	OsVOZ2	expressed protein
LOC_Os01g42490		endonuclease/exonuclease/phosphatase family domain containing protein, expressed	LOC_Os07g09740		no apical meristem protein
LOC_Os01g42610		terpene synthase, putative	LOC_Os01g15640	OsNAC8	no apical meristem protein, putative, expressed
LOC_Os01g42640		ribosomal protein, putative	LOC_Os07g48700		expressed protein
LOC_Os01g42650		cytochrome c oxidase subunit 5B, mitochondrial precursor, putative, expressed	LOC_Os01g50010		clathrin assembly protein, putative, expressed
LOC_Os01g42730		GDSL-like lipase/acylhydrolase, putative, expressed	LOC_Os01g67250		Rad21 / Rec8 like protein, putative, expressed
LOC_Os01g42810		leaf senescence related protein, putative, expressed	LOC_Os09g27030		oryzain gamma chain precursor, putative, expressed
LOC_Os01g42860	OCPI2	inhibitor I family protein, putative, expressed	LOC_Os01g58780		zinc finger, C3HC4 type domain containing protein, expressed
LOC_Os01g42860	OCPI2	inhibitor I family protein, putative, expressed	LOC_Os07g46690		PHD-finger family protein, expressed
LOC_Os01g42880		transferase family protein, putative, expressed	LOC_Os05g27930	OsDREB2B	AP2 domain containing protein, expressed
LOC_Os01g42950		protein kinase family protein, putative, expressed	LOC_Os06g09390	OsERF71	AP2 domain containing protein, expressed
LOC_Os01g42960		TTL1, putative, expressed	LOC_Os03g47110		hypothetical protein
LOC_Os01g42980		ribosomal protein L22, putative, expressed	LOC_Os02g57650		No apical meristem protein, putative, expressed
LOC_Os01g42980		ribosomal protein L22, putative, expressed	LOC_Os05g34720		transcriptional regulator, putative, expressed
LOC_Os01g43010		transposon protein, putative, unclassified, expressed	LOC_Os05g37340		expressed protein
LOC_Os01g43020		CTP synthase, putative, expressed	LOC_Os02g12880		calcium-binding EF hand family protein, putative, expressed
LOC_Os01g43020		CTP synthase, putative, expressed	LOC_Os04g52290		PPR repeat domain containing protein, putative, expressed
LOC_Os01g43020		CTP synthase, putative, expressed	LOC_Os06g09390	OsERF71	AP2 domain containing protein, expressed
LOC_Os01g43020		CTP synthase, putative, expressed	LOC_Os08g40590		oxysterol-binding protein, putative, expressed
LOC_Os01g43030		tetratricopeptide repeat domain containing protein, expressed	LOC_Os01g71840		retrotransposon protein, putative, unclassified, expressed
LOC_Os01g43040		amino acid transporter, putative, expressed	LOC_Os01g70570		acyltransferase, putative, expressed
LOC_Os01g43050		CENP-C1, putative, expressed	LOC_Os01g42880		transferase family protein, putative, expressed
LOC_Os01g43090		oxidoreductase, aldo/keto reductase family protein, putative, expressed	LOC_Os02g11820		GTPase-activating protein, putative, expressed
LOC_Os01g43090		oxidoreductase, aldo/keto reductase family protein, putative, expressed	LOC_Os08g01750		SAC domain containing protein, putative, expressed
LOC_Os01g43090		oxidoreductase, aldo/keto reductase family protein, putative, expressed	LOC_Os08g44010		WD domain, G-beta repeat domain containing protein, expressed
LOC_Os01g43090		oxidoreductase, aldo/keto reductase family protein, putative, expressed	LOC_Os12g07160		plant protein of unknown function DUF869 domain containing protein, expressed
LOC_Os01g43120		DEAD/DEAH box helicase, putative, expressed	LOC_Os09g08390		CRAL/TRIO domain containing protein, expressed
LOC_Os01g43150		OsFtsH9 FtsH protease, homologue of AtFtsH11, expressed	LOC_Os02g39630		iron-stress related protein, putative, expressed
LOC_Os01g43150		OsFtsH9 FtsH protease, homologue of AtFtsH11, expressed	LOC_Os03g57450	OsCPK10	CAMK_CAMK_like.2 - CAMK includes calcium/calmodulin depedent protein kinases, expressed
LOC_Os01g43150		OsFtsH9 FtsH protease, homologue of AtFtsH11, expressed	LOC_Os04g11880		WD domain, G-beta repeat domain containing protein, expressed
LOC_Os01g43150		OsFtsH9 FtsH protease, homologue of AtFtsH11, expressed	LOC_Os09g03610	OsFCA	flowering time control protein FCA, putative, expressed
LOC_Os01g43150		OsFtsH9 FtsH protease, homologue of AtFtsH11, expressed	LOC_Os10g40920		pentatricopeptide, putative, expressed
LOC_Os01g43230		expressed protein	LOC_Os01g25450		AIG1 family protein, expressed
LOC_Os01g43230		expressed protein	LOC_Os01g70570		acyltransferase, putative, expressed
LOC_Os01g43230		expressed protein	LOC_Os03g57600		expressed protein
LOC_Os01g43230		expressed protein	LOC_Os03g58070		frigida, putative, expressed
LOC_Os01g43230		expressed protein	LOC_Os05g46260		exostosin, putative, expressed
LOC_Os01g43230		expressed protein	LOC_Os09g29370		RING-H2 finger protein ATL5F, putative, expressed
LOC_Os01g43230		expressed protein	LOC_Os10g38030		per1-like family protein, putative, expressed
LOC_Os01g43230		expressed protein	LOC_Os11g35090		kinesin motor domain containing protein, putative, expressed
LOC_Os01g43230		expressed protein	LOC_Os12g01850		pentatricopeptide, putative, expressed
LOC_Os01g43230		expressed protein	LOC_Os12g12190		expressed protein
LOC_Os01g43250		WD domain, G-beta repeat domain containing protein, expressed	LOC_Os01g43250		WD domain, G-beta repeat domain containing protein, expressed
LOC_Os01g43250		WD domain, G-beta repeat domain containing protein, expressed	LOC_Os02g15870		molybdenum cofactor biosynthesis protein 1, putative, expressed
LOC_Os01g43280		hydroquinone glucosyltransferase, putative, expressed	LOC_Os03g46040		expressed protein
LOC_Os01g43350		protein kinase family protein, putative, expressed	LOC_Os09g29750		ZOS9-15 - C2H2 zinc finger protein, expressed
LOC_Os01g43350		protein kinase family protein, putative, expressed	LOC_Os11g07040	OsCDPK14	CAMK_CAMK_like.43 - CAMK includes calcium/calmodulin depedent protein kinases, expressed
LOC_Os01g43370		CPuORF17 - conserved peptide uORF-containing transcript, expressed	LOC_Os11g14180		expressed protein
LOC_Os01g43380		glycosyltransferase family protein 1, putative, expressed	LOC_Os06g49890		coiled-coil domain-containing protein 90A, mitochondrial precursor, putative, expressed
LOC_Os01g43410	OsCPK1	CAMK_CAMK_like.9 - CAMK includes calcium/calmodulin depedent protein kinases, expressed	LOC_Os11g05130		PHD-finger family protein, expressed
LOC_Os01g43480		AAA-type ATPase family protein, putative, expressed	LOC_Os02g04640	OsPHR3	Myb-like DNA-binding domain containing protein, putative, expressed
LOC_Os01g43480		AAA-type ATPase family protein, putative, expressed	LOC_Os12g43560		zinc finger, putative, expressed
LOC_Os01g43520		neutral ceramidase precursor, putative, expressed	LOC_Os02g30310		ThiF family domain containing protein, putative, expressed
LOC_Os01g43540	OsSGT1	suppressor of G2 allele of SKP1, putative, expressed	LOC_Os03g20780	OsEIL1	ethylene-insensitive 3, putative
LOC_Os01g43540	OsSGT1	suppressor of G2 allele of SKP1, putative, expressed	LOC_Os07g38090		zinc finger family protein, putative, expressed
LOC_Os01g43540	OsSGT1	suppressor of G2 allele of SKP1, putative, expressed	LOC_Os08g43370		6-phosphogluconolactonase, putative, expressed
LOC_Os01g43540	OsSGT1	suppressor of G2 allele of SKP1, putative, expressed	LOC_Os11g05130		PHD-finger family protein, expressed
LOC_Os01g43630		adaptin, putative, expressed	LOC_Os04g52290		PPR repeat domain containing protein, putative, expressed
LOC_Os01g43670		hypothetical protein	LOC_Os01g72480		zinc finger, C3HC4 type domain containing protein, expressed
LOC_Os01g43710		cytochrome P450 72A1, putative, expressed	LOC_Os02g17960		transposon protein, putative, CACTA, En/Spm sub-class
LOC_Os01g43710		cytochrome P450 72A1, putative, expressed	LOC_Os02g39190		hypothetical protein
LOC_Os01g43710		cytochrome P450 72A1, putative, expressed	LOC_Os03g08430		SAC domain containing protein, putative, expressed
LOC_Os01g43774		cytochrome P450 72A1, putative, expressed	LOC_Os01g47430		protein of unknown function DUF1296 domain containing protein, expressed
LOC_Os01g43774		cytochrome P450 72A1, putative, expressed	LOC_Os02g30310		ThiF family domain containing protein, putative, expressed
LOC_Os01g43774		cytochrome P450 72A1, putative, expressed	LOC_Os02g57650		No apical meristem protein, putative, expressed
LOC_Os01g43774		cytochrome P450 72A1, putative, expressed	LOC_Os04g31400		expressed protein
LOC_Os01g43774		cytochrome P450 72A1, putative, expressed	LOC_Os10g42210		enoyl-CoA-hydratase, putative, expressed
LOC_Os01g43774		cytochrome P450 72A1, putative, expressed	LOC_Os12g43560		zinc finger, putative, expressed
LOC_Os01g44040		CAS1 domain-containing protein 1 precursor, putative, expressed	LOC_Os09g29370		RING-H2 finger protein ATL5F, putative, expressed
LOC_Os01g44110		serine/threonine-protein kinase, putative, expressed	LOC_Os01g59850		GTPase-activating protein, putative, expressed
LOC_Os01g44170		conserved hypothetical protein	LOC_Os03g03660	OsCDPK1#OsCPK11#OsCDPK13#OsCPK7	CAMK_CAMK_like.17 - CAMK includes calcium/calmodulin depedent protein kinases, expressed
LOC_Os01g44200		retrotransposon protein, putative, unclassified	LOC_Os02g09340		expressed protein
LOC_Os01g44200		retrotransposon protein, putative, unclassified	LOC_Os02g39190		hypothetical protein
LOC_Os01g44220	OsAGPL2#OsAPL2#shr1#GIF2	glucose-1-phosphate adenylyltransferase large subunit, chloroplast precursor, putative, expressed	LOC_Os02g10720		expressed protein
LOC_Os01g44220	OsAGPL2#OsAPL2#shr1#GIF2	glucose-1-phosphate adenylyltransferase large subunit, chloroplast precursor, putative, expressed	LOC_Os11g06140		serine/threonine-protein kinase WNK4, putative, expressed
LOC_Os01g44230		transcription factor X1, putative, expressed	LOC_Os01g59850		GTPase-activating protein, putative, expressed
LOC_Os01g44250		CBS domain containing membrane protein, putative, expressed	LOC_Os01g19410		expressed protein
LOC_Os01g44250		CBS domain containing membrane protein, putative, expressed	LOC_Os01g43870		NLI interacting factor-like phosphatase, putative, expressed
LOC_Os01g44250		CBS domain containing membrane protein, putative, expressed	LOC_Os02g30310		ThiF family domain containing protein, putative, expressed
LOC_Os01g44250		CBS domain containing membrane protein, putative, expressed	LOC_Os02g57650		No apical meristem protein, putative, expressed
LOC_Os01g44250		CBS domain containing membrane protein, putative, expressed	LOC_Os03g08430		SAC domain containing protein, putative, expressed
LOC_Os01g44250		CBS domain containing membrane protein, putative, expressed	LOC_Os03g17210		expressed protein
LOC_Os01g44250		CBS domain containing membrane protein, putative, expressed	LOC_Os03g50390		AGC_AGC_other_GWLd.2 - ACG kinases include homologs to PKA, PKG and PKC, expressed
LOC_Os01g44250		CBS domain containing membrane protein, putative, expressed	LOC_Os04g37540		expressed protein
LOC_Os01g44250		CBS domain containing membrane protein, putative, expressed	LOC_Os05g37340		expressed protein
LOC_Os01g44250		CBS domain containing membrane protein, putative, expressed	LOC_Os08g01750		SAC domain containing protein, putative, expressed
LOC_Os01g44250		CBS domain containing membrane protein, putative, expressed	LOC_Os08g39080	OsPEX5	tetratricopeptide repeat domain containing protein, expressed
LOC_Os01g44250		CBS domain containing membrane protein, putative, expressed	LOC_Os12g43560		zinc finger, putative, expressed
LOC_Os01g44310		dnaJ domain containing protein, expressed	LOC_Os09g38080		retrotransposon protein, putative, unclassified, expressed
LOC_Os01g44330		laccase precursor protein, putative, expressed	LOC_Os11g17580		enoyl-CoA hydratase/isomerase family protein
LOC_Os01g44980	OsPDF1B2	peptide deformylase, putative, expressed	LOC_Os03g55130		expressed protein
LOC_Os01g44990	CHR745	ercc6 protein, putative, expressed	LOC_Os04g37540		expressed protein
LOC_Os01g45000		hypothetical protein	LOC_Os08g07830		DUF292 domain containing protein, expressed
LOC_Os01g45020		F-box protein interaction domain containing protein, expressed	LOC_Os02g46450	OsPIE1#CHR709	helicase conserved C-terminal domain containing protein, expressed
LOC_Os01g45020		F-box protein interaction domain containing protein, expressed	LOC_Os08g30930		expressed protein
LOC_Os01g45030		retrotransposon protein, putative, Ty3-gypsy subclass	LOC_Os08g06560		ribosomal protein L13, putative
LOC_Os01g45190	OsRH2	DEAD-box ATP-dependent RNA helicase, putative, expressed	LOC_Os03g27460		heat shock protein DnaJ, putative, expressed
LOC_Os01g45250		DUF1645 domain containing protein, putative, expressed	LOC_Os06g09390	OsERF71	AP2 domain containing protein, expressed
LOC_Os01g45274		carbonic anhydrase, chloroplast precursor, putative, expressed	LOC_Os02g54160	OsEREBP1	AP2 domain containing protein, expressed
LOC_Os01g45274		carbonic anhydrase, chloroplast precursor, putative, expressed	LOC_Os03g51970	OsGRF6	growth-regulating factor, putative, expressed
LOC_Os01g45274		carbonic anhydrase, chloroplast precursor, putative, expressed	LOC_Os06g06860		MLA1, putative, expressed
LOC_Os01g45274		carbonic anhydrase, chloroplast precursor, putative, expressed	LOC_Os06g38960		expressed protein
LOC_Os01g45360		membrane associated DUF588 domain containing protein, putative, expressed	LOC_Os08g25380	OsBRL3	serine/threonine-protein kinase BRI1-like 1 precursor, putative, expressed
LOC_Os01g45360		membrane associated DUF588 domain containing protein, putative, expressed	LOC_Os12g43560		zinc finger, putative, expressed
LOC_Os01g45430		hypothetical protein	LOC_Os03g08730		uroporphyrinogen III synthase, putative, expressed
LOC_Os01g45430		hypothetical protein	LOC_Os08g28710		receptor protein kinase CRINKLY4 precursor, putative, expressed
LOC_Os01g45430		hypothetical protein	LOC_Os10g01610		expressed protein
LOC_Os01g45439		expressed protein	LOC_Os03g04990		expressed protein
LOC_Os01g45439		expressed protein	LOC_Os10g39470		expressed protein
LOC_Os01g45640		tat pathway signal sequence family protein, expressed	LOC_Os02g39190		hypothetical protein
LOC_Os01g45640		tat pathway signal sequence family protein, expressed	LOC_Os07g34020		expressed protein
LOC_Os01g45640		tat pathway signal sequence family protein, expressed	LOC_Os08g06060	OsMPK2#OsMAPK2	CGMC_MAPKCMGC_2_ERK.13 - CGMC includes CDA, MAPK, GSK3, and CLKC kinases, expressed
LOC_Os01g45640		tat pathway signal sequence family protein, expressed	LOC_Os12g02440	OsWRKY56	WRKY DNA-binding domain containing protein, expressed
LOC_Os01g45750		bile acid sodium symporter family protein, putative, expressed	LOC_Os01g47430		protein of unknown function DUF1296 domain containing protein, expressed
LOC_Os01g45750		bile acid sodium symporter family protein, putative, expressed	LOC_Os04g48260		zinc RING finger protein, putative, expressed
LOC_Os01g45750		bile acid sodium symporter family protein, putative, expressed	LOC_Os05g27930	OsDREB2B	AP2 domain containing protein, expressed
LOC_Os01g45750		bile acid sodium symporter family protein, putative, expressed	LOC_Os06g02470		ATOZI1, putative, expressed
LOC_Os01g45910		plastidic ATP/ADP-transporter, putative, expressed	LOC_Os02g57650		No apical meristem protein, putative, expressed
LOC_Os01g45960		hydrolase, alpha/beta fold family domain containing protein, expressed	LOC_Os11g15750		retrotransposon protein, putative, unclassified
LOC_Os01g45970		expressed protein	LOC_Os01g67250		Rad21 / Rec8 like protein, putative, expressed
LOC_Os01g46000		retrotransposon protein, putative, unclassified	LOC_Os01g47430		protein of unknown function DUF1296 domain containing protein, expressed
LOC_Os01g46000		retrotransposon protein, putative, unclassified	LOC_Os03g13790		myb/SANT domain protein, putative, expressed
LOC_Os01g46090		GDSL-like lipase/acylhydrolase, putative	LOC_Os08g40310		transposon protein, putative, unclassified
LOC_Os01g46110		transposon protein, putative, CACTA, En/Spm sub-class	LOC_Os03g19970		CAS1 domain-containing protein 1 precursor, putative, expressed
LOC_Os01g46120		GDSL-like lipase/acylhydrolase, putative, expressed	LOC_Os01g47430		protein of unknown function DUF1296 domain containing protein, expressed
LOC_Os01g46140		expressed protein	LOC_Os01g59850		GTPase-activating protein, putative, expressed
LOC_Os01g46140		expressed protein	LOC_Os02g30310		ThiF family domain containing protein, putative, expressed
LOC_Os01g46140		expressed protein	LOC_Os09g17329		expressed protein
LOC_Os01g46240		lipase class 3 family protein, putative, expressed	LOC_Os02g17190		MYB family transcription factor, putative, expressed
LOC_Os01g46340		chloroplast unusual positioning protein, putative, expressed	LOC_Os03g04990		expressed protein
LOC_Os01g46380		ketol-acid reductoisomerase, chloroplast precursor, putative, expressed	LOC_Os02g45130		protein kinase, putative, expressed
LOC_Os01g46380		ketol-acid reductoisomerase, chloroplast precursor, putative, expressed	LOC_Os04g33780		OTU-like cysteine protease family protein, putative, expressed
LOC_Os01g46400		expressed protein	LOC_Os03g37970		ribosomal protein L13, putative, expressed
LOC_Os01g46400		expressed protein	LOC_Os06g09390	OsERF71	AP2 domain containing protein, expressed
LOC_Os01g46410		leaf senescence related protein, putative, expressed	LOC_Os12g06620		deoxyhypusine hydroxylase, putative, expressed
LOC_Os01g46510		peptidase S8 and S53, subtilisin, kexin, sedolisin, putative, expressed	LOC_Os09g08390		CRAL/TRIO domain containing protein, expressed
LOC_Os01g46510		peptidase S8 and S53, subtilisin, kexin, sedolisin, putative, expressed	LOC_Os09g10820		oxidoreductase domain protein, putative, expressed
LOC_Os01g46570		CTP synthase, putative, expressed	LOC_Os03g04990		expressed protein
LOC_Os01g46610		dehydrogenase, putative, expressed	LOC_Os07g06740		CAMK_CAMK_like.31 - CAMK includes calcium/calmodulin depedent protein kinases, expressed
LOC_Os01g46700	SDG705	SET domain containing protein, expressed	LOC_Os03g08430		SAC domain containing protein, putative, expressed
LOC_Os01g46710		transposon protein, putative, CACTA, En/Spm sub-class, expressed	LOC_Os01g13690		ligA, putative, expressed
LOC_Os01g46710		transposon protein, putative, CACTA, En/Spm sub-class, expressed	LOC_Os02g55410		MCM5 - Putative minichromosome maintenance MCM complex subunit 5, expressed
LOC_Os01g46720		expressed protein	LOC_Os04g52290		PPR repeat domain containing protein, putative, expressed
LOC_Os01g46730		hypothetical protein	LOC_Os03g39100		no apical meristem protein
LOC_Os01g46800	OsWRKY15	OsWRKY15 - Superfamily of TFs having WRKY and zinc finger domains, expressed	LOC_Os02g39190		hypothetical protein
LOC_Os01g46810		viral A-type inclusion protein repeat containing protein, expressed	LOC_Os01g47430		protein of unknown function DUF1296 domain containing protein, expressed
LOC_Os01g46810		viral A-type inclusion protein repeat containing protein, expressed	LOC_Os03g03660	OsCDPK1#OsCPK11#OsCDPK13#OsCPK7	CAMK_CAMK_like.17 - CAMK includes calcium/calmodulin depedent protein kinases, expressed
LOC_Os01g46810		viral A-type inclusion protein repeat containing protein, expressed	LOC_Os11g16280		F-box domain containing protein, expressed
LOC_Os01g46900		transposon protein, putative, Mariner sub-class	LOC_Os04g47180		expressed protein
LOC_Os01g46926		ubiquitin-conjugating enzyme, putative, expressed	LOC_Os12g43100		deoxyhypusine hydroxylase, putative, expressed
LOC_Os01g46932		vacuolar protein-sorting-associated protein 25, putative, expressed	LOC_Os03g55280		semialdehyde dehydrogenase, NAD binding domain containing protein, putative, expressed
LOC_Os01g47080		pyruvate kinase, putative, expressed	LOC_Os01g53720		expressed protein
LOC_Os01g47080		pyruvate kinase, putative, expressed	LOC_Os03g46860		helix-loop-helix DNA-binding protein, putative, expressed
LOC_Os01g47080		pyruvate kinase, putative, expressed	LOC_Os07g31510		hypothetical protein
LOC_Os01g47080		pyruvate kinase, putative, expressed	LOC_Os09g03500		ZOS9-01 - C2H2 zinc finger protein, expressed
LOC_Os01g47290		expressed protein	LOC_Os02g57190		Myosin head domain containing protein, expressed
LOC_Os01g47290		expressed protein	LOC_Os03g09220		stage II sporulation protein E, putative, expressed
LOC_Os01g47290		expressed protein	LOC_Os04g37540		expressed protein
LOC_Os01g47290		expressed protein	LOC_Os05g43950	OsVOZ2	expressed protein
LOC_Os01g47290		expressed protein	LOC_Os08g01750		SAC domain containing protein, putative, expressed
LOC_Os01g47300		retrotransposon protein, putative, unclassified, expressed	LOC_Os03g10540		OsFBX78 - F-box domain containing protein, expressed
LOC_Os01g47340		iron-sulfur cluster assembly enzyme ISCU, mitochondrial precursor, putative, expressed	LOC_Os05g27930	OsDREB2B	AP2 domain containing protein, expressed
LOC_Os01g47340		iron-sulfur cluster assembly enzyme ISCU, mitochondrial precursor, putative, expressed	LOC_Os09g29370		RING-H2 finger protein ATL5F, putative, expressed
LOC_Os01g47350		enoyl-CoA hydratase/isomerase family protein, putative, expressed	LOC_Os02g54650		diacylglycerol kinase, putative, expressed
LOC_Os01g47370		MYB family transcription factor, putative, expressed	LOC_Os02g54160	OsEREBP1	AP2 domain containing protein, expressed
LOC_Os01g47370		MYB family transcription factor, putative, expressed	LOC_Os03g55130		expressed protein
LOC_Os01g47370		MYB family transcription factor, putative, expressed	LOC_Os06g40740		expressed protein
LOC_Os01g47370		MYB family transcription factor, putative, expressed	LOC_Os06g50310	OsbZIP53#APIP5	E2F-related protein, putative, expressed
LOC_Os01g47400		OsMan01 - Endo-Beta-Mannanase, expressed	LOC_Os02g54160	OsEREBP1	AP2 domain containing protein, expressed
LOC_Os01g47400		OsMan01 - Endo-Beta-Mannanase, expressed	LOC_Os03g08430		SAC domain containing protein, putative, expressed
LOC_Os01g47410		aspartic proteinase oryzasin-1 precursor, putative, expressed	LOC_Os02g39630		iron-stress related protein, putative, expressed
LOC_Os01g47410		aspartic proteinase oryzasin-1 precursor, putative, expressed	LOC_Os03g01710		expressed protein
LOC_Os01g47410		aspartic proteinase oryzasin-1 precursor, putative, expressed	LOC_Os04g52290		PPR repeat domain containing protein, putative, expressed
LOC_Os01g47410		aspartic proteinase oryzasin-1 precursor, putative, expressed	LOC_Os10g39420	SPK	CAMK_CAMK_like.8 - CAMK includes calcium/calmodulin depedent protein kinases, expressed
LOC_Os01g47420		pterin-4-alpha-carbinolamine dehydratase, putative, expressed	LOC_Os05g02580		expressed protein
LOC_Os01g47430		protein of unknown function DUF1296 domain containing protein, expressed	LOC_Os03g08270		ataxin-2 C-terminal region family protein, expressed
LOC_Os01g47430		protein of unknown function DUF1296 domain containing protein, expressed	LOC_Os03g16580		expressed protein
LOC_Os01g47450		OsCttP1 - Putative C-terminal processing peptidase homologue, expressed	LOC_Os09g29750		ZOS9-15 - C2H2 zinc finger protein, expressed
LOC_Os01g47490		Lg106, putative, expressed	LOC_Os07g45410		retrotransposon protein, putative, Ty1-copia subclass
LOC_Os01g47520		hypothetical protein	LOC_Os12g37970		MYB family transcription factor, putative, expressed
LOC_Os01g47530	OsWJUMK1#OsMPK20-4#OsMPK8	CGMC_MAPKCMGC_2.6 - CGMC includes CDA, MAPK, GSK3, and CLKC kinases, expressed	LOC_Os02g57690		kelch repeat protein, putative, expressed
LOC_Os01g47530	OsWJUMK1#OsMPK20-4#OsMPK8	CGMC_MAPKCMGC_2.6 - CGMC includes CDA, MAPK, GSK3, and CLKC kinases, expressed	LOC_Os03g31070		protein kinase, putative, expressed
LOC_Os01g47530	OsWJUMK1#OsMPK20-4#OsMPK8	CGMC_MAPKCMGC_2.6 - CGMC includes CDA, MAPK, GSK3, and CLKC kinases, expressed	LOC_Os03g49170		zinc finger family protein, putative, expressed
LOC_Os01g47530	OsWJUMK1#OsMPK20-4#OsMPK8	CGMC_MAPKCMGC_2.6 - CGMC includes CDA, MAPK, GSK3, and CLKC kinases, expressed	LOC_Os06g05060	Hd17#Ef7#OsELF3#OsELF3-1#OsELF3.1#Hd-q	ELF3 protein, putative, expressed
LOC_Os01g47530	OsWJUMK1#OsMPK20-4#OsMPK8	CGMC_MAPKCMGC_2.6 - CGMC includes CDA, MAPK, GSK3, and CLKC kinases, expressed	LOC_Os09g21780		expressed protein
LOC_Os01g47660		60S ribosomal protein L18a, putative, expressed	LOC_Os02g39190		hypothetical protein
LOC_Os01g47660		60S ribosomal protein L18a, putative, expressed	LOC_Os07g27760		expressed protein
LOC_Os01g47690	OsETHE1#OsGLYII1	metallo-beta-lactamase family protein, putative, expressed	LOC_Os02g39190		hypothetical protein
LOC_Os01g47690	OsETHE1#OsGLYII1	metallo-beta-lactamase family protein, putative, expressed	LOC_Os05g43950	OsVOZ2	expressed protein
LOC_Os01g47740		zinc finger, C3HC4 type domain containing protein, expressed	LOC_Os02g54160	OsEREBP1	AP2 domain containing protein, expressed
LOC_Os01g47830		retrotransposon protein, putative, unclassified	LOC_Os12g40520		MATH domain containing protein, expressed
LOC_Os01g47840		S-locus-like receptor protein kinase, putative, expressed	LOC_Os01g11570		GDSL-like lipase/acylhydrolase, putative, expressed
LOC_Os01g47900	OsLSK1	S-locus-like receptor protein kinase, putative, expressed	LOC_Os03g13970		26S proteasome non-ATPase regulatory subunit 4, putative, expressed
LOC_Os01g47900	OsLSK1	S-locus-like receptor protein kinase, putative, expressed	LOC_Os05g04820	OsMYB2P-1	MYB family transcription factor, putative, expressed
LOC_Os01g48000		S-locus-like receptor protein kinase, putative, expressed	LOC_Os07g06740		CAMK_CAMK_like.31 - CAMK includes calcium/calmodulin depedent protein kinases, expressed
LOC_Os01g48040		S-locus-like receptor protein kinase, putative, expressed	LOC_Os06g09390	OsERF71	AP2 domain containing protein, expressed
LOC_Os01g48040		S-locus-like receptor protein kinase, putative, expressed	LOC_Os12g02130		expressed protein
LOC_Os01g48180		DDT domain containing protein, putative, expressed	LOC_Os03g08430		SAC domain containing protein, putative, expressed
LOC_Os01g48180		DDT domain containing protein, putative, expressed	LOC_Os03g44670		expressed protein
LOC_Os01g48250		OsFBDUF5 - F-box and DUF domain containing protein, expressed	LOC_Os01g15640	OsNAC8	no apical meristem protein, putative, expressed
LOC_Os01g48250		OsFBDUF5 - F-box and DUF domain containing protein, expressed	LOC_Os09g26690		transposon protein, putative, unclassified
LOC_Os01g48270		AAA-type ATPase family protein, putative, expressed	LOC_Os02g54160	OsEREBP1	AP2 domain containing protein, expressed
LOC_Os01g48270		AAA-type ATPase family protein, putative, expressed	LOC_Os03g08430		SAC domain containing protein, putative, expressed
LOC_Os01g48280	OsUBC13	ubiquitin-conjugating enzyme, putative, expressed	LOC_Os02g33750		transposon protein, putative, unclassified, expressed
LOC_Os01g48300		ATP synthase protein I related, putative, expressed	LOC_Os03g37030		retrotransposon protein, putative, unclassified
LOC_Os01g48300		ATP synthase protein I related, putative, expressed	LOC_Os11g07040	OsCDPK14	CAMK_CAMK_like.43 - CAMK includes calcium/calmodulin depedent protein kinases, expressed
LOC_Os01g48310		expressed protein	LOC_Os11g35090		kinesin motor domain containing protein, putative, expressed
LOC_Os01g48339		expressed protein	LOC_Os08g42690		ankyrin repeat domain containing protein, expressed
LOC_Os01g48380	ALS3	PPR repeat domain containing protein, putative, expressed	LOC_Os01g13690		ligA, putative, expressed
LOC_Os01g48380	ALS3	PPR repeat domain containing protein, putative, expressed	LOC_Os01g19570		hypothetical protein
LOC_Os01g48380	ALS3	PPR repeat domain containing protein, putative, expressed	LOC_Os02g39190		hypothetical protein
LOC_Os01g48380	ALS3	PPR repeat domain containing protein, putative, expressed	LOC_Os02g54160	OsEREBP1	AP2 domain containing protein, expressed
LOC_Os01g48380	ALS3	PPR repeat domain containing protein, putative, expressed	LOC_Os03g08430		SAC domain containing protein, putative, expressed
LOC_Os01g48420		peroxiredoxin, putative, expressed	LOC_Os04g52290		PPR repeat domain containing protein, putative, expressed
LOC_Os01g48440		glycosyltransferase family 43 protein, putative, expressed	LOC_Os09g32040		no apical meristem protein, putative, expressed
LOC_Os01g48444		OsIAA5 - Auxin-responsive Aux/IAA gene family member, expressed	LOC_Os03g03660	OsCDPK1#OsCPK11#OsCDPK13#OsCPK7	CAMK_CAMK_like.17 - CAMK includes calcium/calmodulin depedent protein kinases, expressed
LOC_Os01g48444		OsIAA5 - Auxin-responsive Aux/IAA gene family member, expressed	LOC_Os04g03190		retrotransposon protein, putative, Ty3-gypsy subclass
LOC_Os01g48444		OsIAA5 - Auxin-responsive Aux/IAA gene family member, expressed	LOC_Os11g47809		metallothionein, putative, expressed
LOC_Os01g48490		retrotransposon protein, putative, Ty3-gypsy subclass	LOC_Os01g42370		pleiotropic drug resistance protein, putative, expressed
LOC_Os01g48490		retrotransposon protein, putative, Ty3-gypsy subclass	LOC_Os02g57650		No apical meristem protein, putative, expressed
LOC_Os01g48490		retrotransposon protein, putative, Ty3-gypsy subclass	LOC_Os06g48950	OsARF19#OsARF7a	auxin response factor 19, putative, expressed
LOC_Os01g48490		retrotransposon protein, putative, Ty3-gypsy subclass	LOC_Os08g19830		ubiquitin family protein, putative, expressed
LOC_Os01g48690		ribosomal protein rpS20, putative, expressed	LOC_Os01g70570		acyltransferase, putative, expressed
LOC_Os01g48690		ribosomal protein rpS20, putative, expressed	LOC_Os04g52290		PPR repeat domain containing protein, putative, expressed
LOC_Os01g48710		heavy metal-associated domain containing protein, expressed	LOC_Os04g52290		PPR repeat domain containing protein, putative, expressed
LOC_Os01g48770		60S ribosomal protein L37a, putative, expressed	LOC_Os11g35090		kinesin motor domain containing protein, putative, expressed
LOC_Os01g48810		transcription initiation factor TFIID subunit 11, putative, expressed	LOC_Os01g70570		acyltransferase, putative, expressed
LOC_Os01g48820		expressed protein	LOC_Os03g37970		ribosomal protein L13, putative, expressed
LOC_Os01g48930		splicing factor-related, putative, expressed	LOC_Os02g39190		hypothetical protein
LOC_Os01g48930		splicing factor-related, putative, expressed	LOC_Os03g03660	OsCDPK1#OsCPK11#OsCDPK13#OsCPK7	CAMK_CAMK_like.17 - CAMK includes calcium/calmodulin depedent protein kinases, expressed
LOC_Os01g48930		splicing factor-related, putative, expressed	LOC_Os04g52290		PPR repeat domain containing protein, putative, expressed
LOC_Os01g48960		glutamate synthase, chloroplast precursor, putative, expressed	LOC_Os02g30310		ThiF family domain containing protein, putative, expressed
LOC_Os01g48990		uncharacterized kinase mug58, putative, expressed	LOC_Os01g15640	OsNAC8	no apical meristem protein, putative, expressed
LOC_Os01g48990		uncharacterized kinase mug58, putative, expressed	LOC_Os02g54160	OsEREBP1	AP2 domain containing protein, expressed
LOC_Os01g48990		uncharacterized kinase mug58, putative, expressed	LOC_Os02g57650		No apical meristem protein, putative, expressed
LOC_Os01g48990		uncharacterized kinase mug58, putative, expressed	LOC_Os03g04990		expressed protein
LOC_Os01g49000	DGL1	katanin p60 ATPase-containing subunit, putative, expressed	LOC_Os01g59850		GTPase-activating protein, putative, expressed
LOC_Os01g49020		expressed protein	LOC_Os12g14450		hypothetical protein
LOC_Os01g49026		transmembrane protein 93, putative, expressed	LOC_Os01g01660		isoflavone reductase, putative, expressed
LOC_Os01g49026		transmembrane protein 93, putative, expressed	LOC_Os04g52290		PPR repeat domain containing protein, putative, expressed
LOC_Os01g49026		transmembrane protein 93, putative, expressed	LOC_Os05g34720		transcriptional regulator, putative, expressed
LOC_Os01g49120		MATE efflux family protein, putative, expressed	LOC_Os01g32720		expressed protein
LOC_Os01g49180		ATP dependent DNA ligase family protein, putative, expressed	LOC_Os05g02580		expressed protein
LOC_Os01g49190		ATP synthase, putative, expressed	LOC_Os06g42610		cytochrome P450, putative
LOC_Os01g49190		ATP synthase, putative, expressed	LOC_Os12g43560		zinc finger, putative, expressed
LOC_Os01g49219		expressed protein	LOC_Os03g03660	OsCDPK1#OsCPK11#OsCDPK13#OsCPK7	CAMK_CAMK_like.17 - CAMK includes calcium/calmodulin depedent protein kinases, expressed
LOC_Os01g49270		XPA-binding protein 2, putative, expressed	LOC_Os02g55640		proteasome maturation factor UMP1 family protein, expressed
LOC_Os01g49270		XPA-binding protein 2, putative, expressed	LOC_Os02g57650		No apical meristem protein, putative, expressed
LOC_Os01g49270		XPA-binding protein 2, putative, expressed	LOC_Os03g04990		expressed protein
LOC_Os01g49270		XPA-binding protein 2, putative, expressed	LOC_Os08g01750		SAC domain containing protein, putative, expressed
LOC_Os01g49270		XPA-binding protein 2, putative, expressed	LOC_Os11g46250		expressed protein
LOC_Os01g49310		expressed protein	LOC_Os01g66280		transcriptional regulator, putative, expressed
LOC_Os01g49310		expressed protein	LOC_Os02g57650		No apical meristem protein, putative, expressed
LOC_Os01g49380		lipase, putative, expressed	LOC_Os02g54160	OsEREBP1	AP2 domain containing protein, expressed
LOC_Os01g49380		lipase, putative, expressed	LOC_Os03g02590		peroxisomal biogenesis factor 11, putative, expressed
LOC_Os01g49400		hypothetical protein	LOC_Os04g52290		PPR repeat domain containing protein, putative, expressed
LOC_Os01g49410		expressed protein	LOC_Os06g08440	ORR2	two-component response regulator, putative, expressed
LOC_Os01g49470		E3 ubiquitin ligase, putative, expressed	LOC_Os03g04990		expressed protein
LOC_Os01g49470		E3 ubiquitin ligase, putative, expressed	LOC_Os04g37540		expressed protein
LOC_Os01g49470		E3 ubiquitin ligase, putative, expressed	LOC_Os05g37340		expressed protein
LOC_Os01g49529		OsWAK10d - OsWAK receptor-like cytoplasmic kinase OsWAK-RLCK, expressed	LOC_Os09g29370		RING-H2 finger protein ATL5F, putative, expressed
LOC_Os01g49614		Protein kinase domain containing protein, expressed	LOC_Os08g31930		BRCA1 C Terminus domain containing protein, expressed
LOC_Os01g49630		proteophosphoglycan ppg4, putative, expressed	LOC_Os01g48190	OsDi19-3	drought induced 19 protein, putative, expressed
LOC_Os01g49630		proteophosphoglycan ppg4, putative, expressed	LOC_Os02g54160	OsEREBP1	AP2 domain containing protein, expressed
LOC_Os01g49630		proteophosphoglycan ppg4, putative, expressed	LOC_Os04g56850	OsARF11#OsMP#OsARF5	auxin response factor, putative, expressed
LOC_Os01g49630		proteophosphoglycan ppg4, putative, expressed	LOC_Os05g06350	α1b	importin subunit alpha, putative, expressed
LOC_Os01g49630		proteophosphoglycan ppg4, putative, expressed	LOC_Os07g46690		PHD-finger family protein, expressed
LOC_Os01g49630		proteophosphoglycan ppg4, putative, expressed	LOC_Os08g01750		SAC domain containing protein, putative, expressed
LOC_Os01g49630		proteophosphoglycan ppg4, putative, expressed	LOC_Os12g43560		zinc finger, putative, expressed
LOC_Os01g49680		DNA repair helicase XPB2, putative, expressed	LOC_Os03g39020		Kinesin motor domain domain containing protein, expressed
LOC_Os01g49680		DNA repair helicase XPB2, putative, expressed	LOC_Os12g43560		zinc finger, putative, expressed
LOC_Os01g49760		expressed protein	LOC_Os02g54160	OsEREBP1	AP2 domain containing protein, expressed
LOC_Os01g49820		lipid phosphatase protein, putative, expressed	LOC_Os11g34750	OsABC1-14	ABC1 family domain containing protein, putative, expressed
LOC_Os01g49890		threonine synthase, chloroplast precursor, putative, expressed	LOC_Os03g60360		protein kinase PKN/PRK1, effector, putative, expressed
LOC_Os01g49890		threonine synthase, chloroplast precursor, putative, expressed	LOC_Os04g51300		peroxidase precursor, putative, expressed
LOC_Os01g49890		threonine synthase, chloroplast precursor, putative, expressed	LOC_Os04g51370		protein kinase, putative, expressed
LOC_Os01g49930		expressed protein	LOC_Os01g59850		GTPase-activating protein, putative, expressed
LOC_Os01g49940		ESP4, putative, expressed	LOC_Os09g29370		RING-H2 finger protein ATL5F, putative, expressed
LOC_Os01g50010		clathrin assembly protein, putative, expressed	LOC_Os12g40520		MATH domain containing protein, expressed
LOC_Os01g50040		DNA binding protein, putative, expressed	LOC_Os09g29750		ZOS9-15 - C2H2 zinc finger protein, expressed
LOC_Os01g50040		DNA binding protein, putative, expressed	LOC_Os12g43560		zinc finger, putative, expressed
LOC_Os01g50100		ABC transporter, ATP-binding protein, putative, expressed	LOC_Os03g48080		CHCH domain containing protein, expressed
LOC_Os01g50160		MDR-like ABC transporter, putative, expressed	LOC_Os02g39190		hypothetical protein
LOC_Os01g50280		expressed protein	LOC_Os04g05710		retrotransposon protein, putative, Ty3-gypsy subclass
LOC_Os01g50330		strictosidine synthase 1 precursor, putative, expressed	LOC_Os06g09390	OsERF71	AP2 domain containing protein, expressed
LOC_Os01g50340		transposon protein, putative, unclassified, expressed	LOC_Os02g55210		carboxyl-terminal proteinase, putative, expressed
LOC_Os01g50370		STE_MEKK_ste11_MAP3K.4 - STE kinases include homologs to sterile 7, sterile 11 and sterile 20 from yeast, expressed	LOC_Os03g37970		ribosomal protein L13, putative, expressed
LOC_Os01g50370		STE_MEKK_ste11_MAP3K.4 - STE kinases include homologs to sterile 7, sterile 11 and sterile 20 from yeast, expressed	LOC_Os06g48950	OsARF19#OsARF7a	auxin response factor 19, putative, expressed
LOC_Os01g50420		STE_MEKK_ste11_MAP3K.7 - STE kinases include homologs to sterile 7, sterile 11 and sterile 20 from yeast, expressed	LOC_Os02g39190		hypothetical protein
LOC_Os01g50460		nodulin MtN3 family protein, putative, expressed	LOC_Os01g11570		GDSL-like lipase/acylhydrolase, putative, expressed
LOC_Os01g50460		nodulin MtN3 family protein, putative, expressed	LOC_Os08g01750		SAC domain containing protein, putative, expressed
LOC_Os01g50470		regulator of chromosome condensation, putative, expressed	LOC_Os01g06900		verticillium wilt disease resistance protein Ve2, putative, expressed
LOC_Os01g50490		cytochrome P450, putative, expressed	LOC_Os02g57610		expressed protein
LOC_Os01g50490		cytochrome P450, putative, expressed	LOC_Os03g04990		expressed protein
LOC_Os01g50490		cytochrome P450, putative, expressed	LOC_Os03g08430		SAC domain containing protein, putative, expressed
LOC_Os01g50490		cytochrome P450, putative, expressed	LOC_Os03g39100		no apical meristem protein
LOC_Os01g50490		cytochrome P450, putative, expressed	LOC_Os05g41510		SH2 motif, putative, expressed
LOC_Os01g50490		cytochrome P450, putative, expressed	LOC_Os06g48950	OsARF19#OsARF7a	auxin response factor 19, putative, expressed
LOC_Os01g50490		cytochrome P450, putative, expressed	LOC_Os09g26420	OsBIERF1	AP2 domain containing protein, expressed
LOC_Os01g50490		cytochrome P450, putative, expressed	LOC_Os10g31000		ubiquitin-conjugating enzyme, putative, expressed
LOC_Os01g50490		cytochrome P450, putative, expressed	LOC_Os11g05130		PHD-finger family protein, expressed
LOC_Os01g50490		cytochrome P450, putative, expressed	LOC_Os12g23790		transposon protein, putative, CACTA, En/Spm sub-class
LOC_Os01g50490		cytochrome P450, putative, expressed	LOC_Os12g43560		zinc finger, putative, expressed
LOC_Os01g50700		dehydrin family protein, expressed	LOC_Os05g27930	OsDREB2B	AP2 domain containing protein, expressed
[truncated: 21,031 more rows]
