# Supplementary material for: Global Protein Interactome Mapping in Rice Using Barcode‐Indexed PCR Coupled with HiFi Long‐Read Sequencing
Source: Adv Sci (Weinh). 2025 Jan 22;12(11):2416243. doi: 10.1002/advs.202416243 (PMC11923860; doi:10.1002/advs.202416243)
Supplement: Supplementary file 2 — Supporting Figure and Tables [file ADVS-12-2416243-s001.zip › advs202416243-sup-0002-SuppFigTables/Supplementary table 3.xlsx]

## Sheet: Supplementary table 3
Supplementary Table 3. Comparison of RiPPID with previously reported dataset
Dataset source	Technology	Deposited PPIs	Overlapped with RiPPID	Reference
BioGRID	experiment	23	1	NAR. 34:D535-9. (2006).
Cell Co-MS (score 1-0.13)	CF-MS	99322	26	Cell. 181 (2):460-474 e414.(2020a).
Rice Net 2.0	experiment and bioinformatics	881352	196	PNAS.108 (45):18548-53. (2011).
String	experiment and bioinformatics	2754479	118	NAR. 49(D1):D605-D612. (2021).
RiPPID	BIP-seq	23032		Current study
