# Supplementary material for: Global Protein Interactome Mapping in Rice Using Barcode‐Indexed PCR Coupled with HiFi Long‐Read Sequencing
Source: Adv Sci (Weinh). 2025 Jan 22;12(11):2416243. doi: 10.1002/advs.202416243 (PMC11923860; doi:10.1002/advs.202416243)
Supplement: Supplementary file 2 — Supporting Figure and Tables [file ADVS-12-2416243-s001.zip › advs202416243-sup-0002-SuppFigTables/Supplementary table 4.xls]

## Sheet: Supplementary Table 4
Supplementary Table 4. The detailed information of homodimers
Prey protein ID	Bait protein ID
LOC_Os01g10610	LOC_Os01g10610
LOC_Os01g18240	LOC_Os01g18240
LOC_Os01g24420	LOC_Os01g24420
LOC_Os01g43250	LOC_Os01g43250
LOC_Os01g59850	LOC_Os01g59850
LOC_Os01g60190	LOC_Os01g60190
LOC_Os01g61500	LOC_Os01g61500
LOC_Os01g64650	LOC_Os01g64650
LOC_Os01g66280	LOC_Os01g66280
LOC_Os01g70170	LOC_Os01g70170
LOC_Os01g73140	LOC_Os01g73140
LOC_Os02g04810	LOC_Os02g04810
LOC_Os02g09340	LOC_Os02g09340
LOC_Os02g10720	LOC_Os02g10720
LOC_Os02g12310	LOC_Os02g12310
LOC_Os02g30310	LOC_Os02g30310
LOC_Os02g30640	LOC_Os02g30640
LOC_Os02g33750	LOC_Os02g33750
LOC_Os02g36140	LOC_Os02g36140
LOC_Os02g37880	LOC_Os02g37880
LOC_Os02g54160	LOC_Os02g54160
LOC_Os02g55210	LOC_Os02g55210
LOC_Os02g55630	LOC_Os02g55630
LOC_Os02g55640	LOC_Os02g55640
LOC_Os02g57650	LOC_Os02g57650
LOC_Os02g57690	LOC_Os02g57690
LOC_Os03g03660	LOC_Os03g03660
LOC_Os03g04990	LOC_Os03g04990
LOC_Os03g05980	LOC_Os03g05980
LOC_Os03g08430	LOC_Os03g08430
LOC_Os03g08440	LOC_Os03g08440
LOC_Os03g08450	LOC_Os03g08450
LOC_Os03g08460	LOC_Os03g08460
LOC_Os03g13970	LOC_Os03g13970
LOC_Os03g14520	LOC_Os03g14520
LOC_Os03g20790	LOC_Os03g20790
LOC_Os03g22810	LOC_Os03g22810
LOC_Os03g27019	LOC_Os03g27019
LOC_Os03g37970	LOC_Os03g37970
LOC_Os03g39050	LOC_Os03g39050
LOC_Os03g41229	LOC_Os03g41229
LOC_Os03g48140	LOC_Os03g48140
LOC_Os03g49170	LOC_Os03g49170
LOC_Os03g50390	LOC_Os03g50390
LOC_Os03g55130	LOC_Os03g55130
LOC_Os03g57120	LOC_Os03g57120
LOC_Os03g57450	LOC_Os03g57450
LOC_Os03g63590	LOC_Os03g63590
LOC_Os04g06790	LOC_Os04g06790
LOC_Os04g16838	LOC_Os04g16838
LOC_Os04g31400	LOC_Os04g31400
LOC_Os04g32050	LOC_Os04g32050
LOC_Os04g32150	LOC_Os04g32150
LOC_Os04g43390	LOC_Os04g43390
LOC_Os04g51370	LOC_Os04g51370
LOC_Os04g54280	LOC_Os04g54280
LOC_Os05g04820	LOC_Os05g04820
LOC_Os05g14194	LOC_Os05g14194
LOC_Os05g26890	LOC_Os05g26890
LOC_Os05g27930	LOC_Os05g27930
LOC_Os05g30140	LOC_Os05g30140
LOC_Os05g32880	LOC_Os05g32880
LOC_Os05g35274	LOC_Os05g35274
LOC_Os05g43950	LOC_Os05g43950
LOC_Os05g48320	LOC_Os05g48320
LOC_Os06g05100	LOC_Os06g05100
LOC_Os06g09390	LOC_Os06g09390
LOC_Os06g17440	LOC_Os06g17440
LOC_Os06g19990	LOC_Os06g19990
LOC_Os06g40740	LOC_Os06g40740
LOC_Os07g04850	LOC_Os07g04850
LOC_Os07g08660	LOC_Os07g08660
LOC_Os07g25710	LOC_Os07g25710
LOC_Os07g42410	LOC_Os07g42410
LOC_Os07g44620	LOC_Os07g44620
LOC_Os07g46790	LOC_Os07g46790
LOC_Os08g01750	LOC_Os08g01750
LOC_Os08g03310	LOC_Os08g03310
LOC_Os08g04500	LOC_Os08g04500
LOC_Os08g31930	LOC_Os08g31930
LOC_Os08g35670	LOC_Os08g35670
LOC_Os08g38430	LOC_Os08g38430
LOC_Os08g44820	LOC_Os08g44820
LOC_Os09g28570	LOC_Os09g28570
LOC_Os09g29370	LOC_Os09g29370
LOC_Os09g29750	LOC_Os09g29750
LOC_Os09g35970	LOC_Os09g35970
LOC_Os10g11870	LOC_Os10g11870
LOC_Os10g21268	LOC_Os10g21268
LOC_Os10g33760	LOC_Os10g33760
LOC_Os11g01330	LOC_Os11g01330
LOC_Os11g05130	LOC_Os11g05130
LOC_Os11g18170	LOC_Os11g18170
LOC_Os11g35030	LOC_Os11g35030
LOC_Os11g35090	LOC_Os11g35090
LOC_Os11g38990	LOC_Os11g38990
LOC_Os11g44990	LOC_Os11g44990
LOC_Os12g02070	LOC_Os12g02070
LOC_Os12g09590	LOC_Os12g09590
LOC_Os12g10580	LOC_Os12g10580
LOC_Os12g24580	LOC_Os12g24580
LOC_Os12g37970	LOC_Os12g37970
LOC_Os12g43560	LOC_Os12g43560
