# Supplementary material for: Global Protein Interactome Mapping in Rice Using Barcode‐Indexed PCR Coupled with HiFi Long‐Read Sequencing
Source: Adv Sci (Weinh). 2025 Jan 22;12(11):2416243. doi: 10.1002/advs.202416243 (PMC11923860; doi:10.1002/advs.202416243)
Supplement: Supplementary file 2 — Supporting Figure and Tables [file ADVS-12-2416243-s001.zip › advs202416243-sup-0002-SuppFigTables/Supplementary table 5.xlsx]

## Sheet: Supplementary Table 5
Supplementary Table 5. Cellular localization of the detected PPI proteins
Cellular localization 1	Cellular localization 2	Counts
chloroplast	nucleus	4694
nucleus	nucleus	2766
cytoplasm	nucleus	3231
chloroplast	chloroplast	1696
plasma membrane	nucleus	1425
cytoplasm	chloroplast	2096
cytoplasm	cytoplasm	684
plasma membrane	chloroplast	859
mitochondrion	nucleus	790
extracell	nucleus	414
plasma membrane	cytoplasm	487
mitochondrion	chloroplast	523
vacuole	nucleus	322
endoplasmic reticulum	nucleus	327
extracell	chloroplast	225
cytoplasm	mitochondrion	332
chloroplast	endoplasmic reticulum	233
peroxisome	nucleus	169
extracell	cytoplasm	146
vacuole	chloroplast	174
cytoplasm	endoplasmic reticulum	167
plasma membrane	plasma membrane	106
cyskcytoplasm	nucleus	105
plasma membrane	mitochondrion	133
peroxisome	chloroplast	111
vacuole	cytoplasm	113
plasma membrane	endoplasmic reticulum	63
cyskcytoplasm	chloroplast	54
peroxisome	cytoplasm	70
mitochondrion	mitochondrion	37
extracell	plasma membrane	43
cyskcytoplasm	cytoplasm	35
golgi apparatus	nucleus	45
mitochondrion	endoplasmic reticulum	46
chloroplast	golgi apparatus	36
vacuole	plasma membrane	41
extracell	mitochondrion	29
extracell	endoplasmic reticulum	21
mitochondrion	vacuole	30
cytoplasm	golgi apparatus	20
plasma membrane	golgi apparatus	13
plasma membrane	peroxisome	18
mitochondrion	peroxisome	15
cyskcytoplasm	mitochondrion	10
vacuole	peroxisome	8
extracell	peroxisome	10
endoplasmic reticulum	endoplasmic reticulum	6
peroxisome	endoplasmic reticulum	7
vacuole	endoplasmic reticulum	9
extracell	extracell	5
vacuole	extracell	5
golgi apparatus	mitochondrion	6
cyskcytoplasm	plasma membrane	3
cyskcytoplasm	endoplasmic reticulum	3
peroxisome	golgi apparatus	3
extracell	golgi apparatus	2
extracell	cyskcytoplasm	2
golgi apparatus	endoplasmic reticulum	2
cyskcytoplasm	golgi apparatus	2
cyskcytoplasm	cyskcytoplasm	2
vacuole	vacuole	2
vacuole	golgi apparatus	2
peroxisome	peroxisome	1
golgi apparatus	golgi apparatus	1
cyskcytoplasm	vacuole	1
