# Supplementary material for: Global Protein Interactome Mapping in Rice Using Barcode‐Indexed PCR Coupled with HiFi Long‐Read Sequencing
Source: Adv Sci (Weinh). 2025 Jan 22;12(11):2416243. doi: 10.1002/advs.202416243 (PMC11923860; doi:10.1002/advs.202416243)
Supplement: Supplementary file 2 — Supporting Figure and Tables [file ADVS-12-2416243-s001.zip › advs202416243-sup-0002-SuppFigTables/Supplementary table 6.xlsx]

## Sheet: Supplementary Table 6
Supplementary Table 6. GO categories of the detected PPI proteins
ID	GO	Function	GO terms
ChrSy.fgenesh.mRNA.28	GO:0005488	binding	Molecular function
ChrUn.fgenesh.mRNA.29	GO:0005488	binding	Molecular function
ChrUn.fgenesh.mRNA.9	GO:0005488	binding	Molecular function
LOC_Os01g01010.1	GO:0005488	binding	Molecular function
LOC_Os01g01010.2	GO:0005488	binding	Molecular function
LOC_Os01g01420.2	GO:0005488	binding	Molecular function
LOC_Os01g01650.1	GO:0005488	binding	Molecular function
LOC_Os01g01710.1	GO:0005488	binding	Molecular function
LOC_Os01g02040.2	GO:0005488	binding	Molecular function
LOC_Os01g02480.1	GO:0005488	binding	Molecular function
LOC_Os01g03070.1	GO:0005488	binding	Molecular function
LOC_Os01g03070.2	GO:0005488	binding	Molecular function
LOC_Os01g03720.1	GO:0005488	binding	Molecular function
LOC_Os01g04200.3	GO:0005488	binding	Molecular function
LOC_Os01g05500.1	GO:0005488	binding	Molecular function
LOC_Os01g05585.1	GO:0005488	binding	Molecular function
LOC_Os01g05650.1	GO:0005488	binding	Molecular function
LOC_Os01g05780.1	GO:0005488	binding	Molecular function
LOC_Os01g07080.2	GO:0005488	binding	Molecular function
LOC_Os01g07110.1	GO:0005488	binding	Molecular function
LOC_Os01g07250.1	GO:0005488	binding	Molecular function
LOC_Os01g07260.1	GO:0005488	binding	Molecular function
LOC_Os01g07330.1	GO:0005488	binding	Molecular function
LOC_Os01g07400.2	GO:0005488	binding	Molecular function
LOC_Os01g07910.1	GO:0005488	binding	Molecular function
LOC_Os01g07950.1	GO:0005488	binding	Molecular function
LOC_Os01g08560.2	GO:0005488	binding	Molecular function
LOC_Os01g09510.1	GO:0005488	binding	Molecular function
LOC_Os01g09540.1	GO:0005488	binding	Molecular function
LOC_Os01g09550.3	GO:0005488	binding	Molecular function
LOC_Os01g10400.2	GO:0005488	binding	Molecular function
LOC_Os01g10800.1	GO:0005488	binding	Molecular function
LOC_Os01g11040.1	GO:0005488	binding	Molecular function
LOC_Os01g11250.1	GO:0005488	binding	Molecular function
LOC_Os01g11370.1	GO:0005488	binding	Molecular function
LOC_Os01g12400.2	GO:0005488	binding	Molecular function
LOC_Os01g12570.1	GO:0005488	binding	Molecular function
LOC_Os01g12890.1	GO:0005488	binding	Molecular function
LOC_Os01g12900.2	GO:0005488	binding	Molecular function
LOC_Os01g13404.1	GO:0005488	binding	Molecular function
LOC_Os01g13460.1	GO:0005488	binding	Molecular function
LOC_Os01g14580.1	GO:0005488	binding	Molecular function
LOC_Os01g14820.1	GO:0005488	binding	Molecular function
LOC_Os01g14950.1	GO:0005488	binding	Molecular function
LOC_Os01g15010.1	GO:0005488	binding	Molecular function
LOC_Os01g15300.2	GO:0005488	binding	Molecular function
LOC_Os01g15460.1	GO:0005488	binding	Molecular function
LOC_Os01g15480.1	GO:0005488	binding	Molecular function
LOC_Os01g15600.1	GO:0005488	binding	Molecular function
LOC_Os01g15934.1	GO:0005488	binding	Molecular function
LOC_Os01g16100.1	GO:0005488	binding	Molecular function
LOC_Os01g16330.1	GO:0005488	binding	Molecular function
LOC_Os01g16520.1	GO:0005488	binding	Molecular function
LOC_Os01g16890.1	GO:0005488	binding	Molecular function
LOC_Os01g17170.1	GO:0005488	binding	Molecular function
LOC_Os01g17310.1	GO:0005488	binding	Molecular function
LOC_Os01g17330.1	GO:0005488	binding	Molecular function
LOC_Os01g18840.1	GO:0005488	binding	Molecular function
LOC_Os01g21820.1	GO:0005488	binding	Molecular function
LOC_Os01g21900.1	GO:0005488	binding	Molecular function
LOC_Os01g22700.1	GO:0005488	binding	Molecular function
LOC_Os01g23620.1	GO:0005488	binding	Molecular function
LOC_Os01g24060.1	GO:0005488	binding	Molecular function
LOC_Os01g25210.1	GO:0005488	binding	Molecular function
LOC_Os01g25450.1	GO:0005488	binding	Molecular function
LOC_Os01g25820.1	GO:0005488	binding	Molecular function
LOC_Os01g25820.2	GO:0005488	binding	Molecular function
LOC_Os01g27740.3	GO:0005488	binding	Molecular function
LOC_Os01g32170.1	GO:0005488	binding	Molecular function
LOC_Os01g32870.2	GO:0005488	binding	Molecular function
LOC_Os01g33020.2	GO:0005488	binding	Molecular function
LOC_Os01g33040.1	GO:0005488	binding	Molecular function
LOC_Os01g33050.2	GO:0005488	binding	Molecular function
LOC_Os01g34490.1	GO:0005488	binding	Molecular function
LOC_Os01g34780.1	GO:0005488	binding	Molecular function
LOC_Os01g36610.1	GO:0005488	binding	Molecular function
LOC_Os01g37050.1	GO:0005488	binding	Molecular function
LOC_Os01g39770.2	GO:0005488	binding	Molecular function
LOC_Os01g40670.2	GO:0005488	binding	Molecular function
LOC_Os01g40720.1	GO:0005488	binding	Molecular function
LOC_Os01g41710.1	GO:0005488	binding	Molecular function
LOC_Os01g42280.1	GO:0005488	binding	Molecular function
LOC_Os01g42640.1	GO:0005488	binding	Molecular function
LOC_Os01g42950.1	GO:0005488	binding	Molecular function
LOC_Os01g43050.1	GO:0005488	binding	Molecular function
LOC_Os01g43230.3	GO:0005488	binding	Molecular function
LOC_Os01g43230.2	GO:0005488	binding	Molecular function
LOC_Os01g43410.1	GO:0005488	binding	Molecular function
LOC_Os01g43630.1	GO:0005488	binding	Molecular function
LOC_Os01g44230.1	GO:0005488	binding	Molecular function
LOC_Os01g45020.2	GO:0005488	binding	Molecular function
LOC_Os01g45190.1	GO:0005488	binding	Molecular function
LOC_Os01g45360.1	GO:0005488	binding	Molecular function
LOC_Os01g46380.1	GO:0005488	binding	Molecular function
LOC_Os01g46800.1	GO:0005488	binding	Molecular function
LOC_Os01g46932.1	GO:0005488	binding	Molecular function
LOC_Os01g47080.1	GO:0005488	binding	Molecular function
LOC_Os01g48180.1	GO:0005488	binding	Molecular function
LOC_Os01g48380.1	GO:0005488	binding	Molecular function
LOC_Os01g48810.1	GO:0005488	binding	Molecular function
LOC_Os01g49890.1	GO:0005488	binding	Molecular function
LOC_Os01g50460.1	GO:0005488	binding	Molecular function
LOC_Os01g50470.1	GO:0005488	binding	Molecular function
LOC_Os01g50720.1	GO:0005488	binding	Molecular function
LOC_Os01g50940.1	GO:0005488	binding	Molecular function
LOC_Os01g51154.2	GO:0005488	binding	Molecular function
LOC_Os01g51154.1	GO:0005488	binding	Molecular function
LOC_Os01g51380.1	GO:0005488	binding	Molecular function
LOC_Os01g51410.1	GO:0005488	binding	Molecular function
LOC_Os01g51540.1	GO:0005488	binding	Molecular function
LOC_Os01g51790.1	GO:0005488	binding	Molecular function
LOC_Os01g52050.1	GO:0005488	binding	Molecular function
LOC_Os01g52110.8	GO:0005488	binding	Molecular function
LOC_Os01g52170.1	GO:0005488	binding	Molecular function
LOC_Os01g52214.1	GO:0005488	binding	Molecular function
LOC_Os01g53020.1	GO:0005488	binding	Molecular function
LOC_Os01g54540.2	GO:0005488	binding	Molecular function
LOC_Os01g54870.1	GO:0005488	binding	Molecular function
LOC_Os01g54930.1	GO:0005488	binding	Molecular function
LOC_Os01g54990.1	GO:0005488	binding	Molecular function
LOC_Os01g55290.2	GO:0005488	binding	Molecular function
LOC_Os01g55300.3	GO:0005488	binding	Molecular function
LOC_Os01g55320.1	GO:0005488	binding	Molecular function
LOC_Os01g55510.1	GO:0005488	binding	Molecular function
LOC_Os01g55780.1	GO:0005488	binding	Molecular function
LOC_Os01g56190.1	GO:0005488	binding	Molecular function
LOC_Os01g56200.1	GO:0005488	binding	Molecular function
LOC_Os01g56350.1	GO:0005488	binding	Molecular function
LOC_Os01g56520.1	GO:0005488	binding	Molecular function
LOC_Os01g56790.1	GO:0005488	binding	Molecular function
LOC_Os01g57720.1	GO:0005488	binding	Molecular function
LOC_Os01g57956.1	GO:0005488	binding	Molecular function
LOC_Os01g57958.1	GO:0005488	binding	Molecular function
LOC_Os01g57962.1	GO:0005488	binding	Molecular function
LOC_Os01g58049.1	GO:0005488	binding	Molecular function
LOC_Os01g58580.1	GO:0005488	binding	Molecular function
LOC_Os01g58740.1	GO:0005488	binding	Molecular function
LOC_Os01g58760.1	GO:0005488	binding	Molecular function
LOC_Os01g58890.4	GO:0005488	binding	Molecular function
LOC_Os01g59510.1	GO:0005488	binding	Molecular function
LOC_Os01g59730.1	GO:0005488	binding	Molecular function
LOC_Os01g60040.2	GO:0005488	binding	Molecular function
LOC_Os01g60050.1	GO:0005488	binding	Molecular function
LOC_Os01g60270.1	GO:0005488	binding	Molecular function
LOC_Os01g60790.1	GO:0005488	binding	Molecular function
LOC_Os01g61180.1	GO:0005488	binding	Molecular function
LOC_Os01g61190.1	GO:0005488	binding	Molecular function
LOC_Os01g62020.1	GO:0005488	binding	Molecular function
LOC_Os01g62020.2	GO:0005488	binding	Molecular function
LOC_Os01g62460.3	GO:0005488	binding	Molecular function
LOC_Os01g62460.2	GO:0005488	binding	Molecular function
LOC_Os01g62650.1	GO:0005488	binding	Molecular function
LOC_Os01g62820.1	GO:0005488	binding	Molecular function
LOC_Os01g62920.1	GO:0005488	binding	Molecular function
LOC_Os01g63270.1	GO:0005488	binding	Molecular function
LOC_Os01g63270.2	GO:0005488	binding	Molecular function
LOC_Os01g63400.2	GO:0005488	binding	Molecular function
LOC_Os01g64090.1	GO:0005488	binding	Molecular function
LOC_Os01g64700.2	GO:0005488	binding	Molecular function
LOC_Os01g64730.1	GO:0005488	binding	Molecular function
LOC_Os01g64730.2	GO:0005488	binding	Molecular function
LOC_Os01g64830.1	GO:0005488	binding	Molecular function
LOC_Os01g64920.1	GO:0005488	binding	Molecular function
LOC_Os01g64970.1	GO:0005488	binding	Molecular function
LOC_Os01g65230.1	GO:0005488	binding	Molecular function
LOC_Os01g65520.1	GO:0005488	binding	Molecular function
LOC_Os01g66500.1	GO:0005488	binding	Molecular function
LOC_Os01g66560.1	GO:0005488	binding	Molecular function
LOC_Os01g66580.1	GO:0005488	binding	Molecular function
LOC_Os01g66640.1	GO:0005488	binding	Molecular function
LOC_Os01g67134.1	GO:0005488	binding	Molecular function
LOC_Os01g67210.1	GO:0005488	binding	Molecular function
LOC_Os01g67250.1	GO:0005488	binding	Molecular function
LOC_Os01g67590.1	GO:0005488	binding	Molecular function
LOC_Os01g67850.1	GO:0005488	binding	Molecular function
LOC_Os01g68070.1	GO:0005488	binding	Molecular function
LOC_Os01g68598.2	GO:0005488	binding	Molecular function
LOC_Os01g68710.3	GO:0005488	binding	Molecular function
LOC_Os01g68810.1	GO:0005488	binding	Molecular function
LOC_Os01g69040.1	GO:0005488	binding	Molecular function
LOC_Os01g69130.1	GO:0005488	binding	Molecular function
LOC_Os01g69250.1	GO:0005488	binding	Molecular function
LOC_Os01g70090.1	GO:0005488	binding	Molecular function
LOC_Os01g70270.4	GO:0005488	binding	Molecular function
LOC_Os01g71240.1	GO:0005488	binding	Molecular function
LOC_Os01g72930.1	GO:0005488	binding	Molecular function
LOC_Os01g73230.1	GO:0005488	binding	Molecular function
LOC_Os02g01110.1	GO:0005488	binding	Molecular function
LOC_Os02g01150.2	GO:0005488	binding	Molecular function
LOC_Os02g01240.1	GO:0005488	binding	Molecular function
LOC_Os02g01326.1	GO:0005488	binding	Molecular function
LOC_Os02g01560.1	GO:0005488	binding	Molecular function
LOC_Os02g01910.1	GO:0005488	binding	Molecular function
LOC_Os02g01940.1	GO:0005488	binding	Molecular function
LOC_Os02g02020.1	GO:0005488	binding	Molecular function
LOC_Os02g02040.1	GO:0005488	binding	Molecular function
LOC_Os02g02290.1	GO:0005488	binding	Molecular function
LOC_Os02g02400.1	GO:0005488	binding	Molecular function
LOC_Os02g02424.1	GO:0005488	binding	Molecular function
LOC_Os02g02530.3	GO:0005488	binding	Molecular function
LOC_Os02g02530.2	GO:0005488	binding	Molecular function
LOC_Os02g02590.1	GO:0005488	binding	Molecular function
LOC_Os02g02720.1	GO:0005488	binding	Molecular function
LOC_Os02g02830.1	GO:0005488	binding	Molecular function
LOC_Os02g02830.2	GO:0005488	binding	Molecular function
LOC_Os02g02880.1	GO:0005488	binding	Molecular function
LOC_Os02g02950.1	GO:0005488	binding	Molecular function
LOC_Os02g03000.2	GO:0005488	binding	Molecular function
LOC_Os02g03210.1	GO:0005488	binding	Molecular function
LOC_Os02g03330.1	GO:0005488	binding	Molecular function
LOC_Os02g03620.1	GO:0005488	binding	Molecular function
LOC_Os02g03740.1	GO:0005488	binding	Molecular function
LOC_Os02g03860.1	GO:0005488	binding	Molecular function
LOC_Os02g04270.1	GO:0005488	binding	Molecular function
LOC_Os02g04330.2	GO:0005488	binding	Molecular function
LOC_Os02g04670.1	GO:0005488	binding	Molecular function
LOC_Os02g04980.1	GO:0005488	binding	Molecular function
LOC_Os02g05340.1	GO:0005488	binding	Molecular function
LOC_Os02g05440.1	GO:0005488	binding	Molecular function
LOC_Os02g06300.1	GO:0005488	binding	Molecular function
LOC_Os02g06370.1	GO:0005488	binding	Molecular function
LOC_Os02g06700.2	GO:0005488	binding	Molecular function
LOC_Os02g07040.1	GO:0005488	binding	Molecular function
LOC_Os02g07760.1	GO:0005488	binding	Molecular function
LOC_Os02g07760.2	GO:0005488	binding	Molecular function
LOC_Os02g08090.1	GO:0005488	binding	Molecular function
LOC_Os02g08350.1	GO:0005488	binding	Molecular function
LOC_Os02g08480.1	GO:0005488	binding	Molecular function
LOC_Os02g10040.1	GO:0005488	binding	Molecular function
LOC_Os02g10390.1	GO:0005488	binding	Molecular function
LOC_Os02g10660.1	GO:0005488	binding	Molecular function
LOC_Os02g11050.1	GO:0005488	binding	Molecular function
LOC_Os02g12650.1	GO:0005488	binding	Molecular function
LOC_Os02g12794.3	GO:0005488	binding	Molecular function
LOC_Os02g12800.1	GO:0005488	binding	Molecular function
LOC_Os02g12880.4	GO:0005488	binding	Molecular function
LOC_Os02g13160.1	GO:0005488	binding	Molecular function
LOC_Os02g14110.1	GO:0005488	binding	Molecular function
LOC_Os02g14840.1	GO:0005488	binding	Molecular function
LOC_Os02g15750.1	GO:0005488	binding	Molecular function
LOC_Os02g15810.1	GO:0005488	binding	Molecular function
LOC_Os02g16640.1	GO:0005488	binding	Molecular function
LOC_Os02g17700.1	GO:0005488	binding	Molecular function
LOC_Os02g17780.1	GO:0005488	binding	Molecular function
LOC_Os02g18840.1	GO:0005488	binding	Molecular function
LOC_Os02g19150.1	GO:0005488	binding	Molecular function
LOC_Os02g19220.1	GO:0005488	binding	Molecular function
LOC_Os02g21900.1	GO:0005488	binding	Molecular function
LOC_Os02g21970.1	GO:0005488	binding	Molecular function
LOC_Os02g21980.1	GO:0005488	binding	Molecular function
LOC_Os02g22090.1	GO:0005488	binding	Molecular function
LOC_Os02g22140.1	GO:0005488	binding	Molecular function
LOC_Os02g22370.1	GO:0005488	binding	Molecular function
LOC_Os02g22780.2	GO:0005488	binding	Molecular function
LOC_Os02g22780.1	GO:0005488	binding	Molecular function
LOC_Os02g24576.1	GO:0005488	binding	Molecular function
LOC_Os02g24604.1	GO:0005488	binding	Molecular function
LOC_Os02g26270.1	GO:0005488	binding	Molecular function
LOC_Os02g26720.1	GO:0005488	binding	Molecular function
LOC_Os02g27000.1	GO:0005488	binding	Molecular function
LOC_Os02g27060.2	GO:0005488	binding	Molecular function
LOC_Os02g27950.2	GO:0005488	binding	Molecular function
LOC_Os02g27950.1	GO:0005488	binding	Molecular function
LOC_Os02g28810.1	GO:0005488	binding	Molecular function
LOC_Os02g30270.1	GO:0005488	binding	Molecular function
LOC_Os02g30800.1	GO:0005488	binding	Molecular function
LOC_Os02g32120.1	GO:0005488	binding	Molecular function
LOC_Os02g32160.1	GO:0005488	binding	Molecular function
LOC_Os02g32430.2	GO:0005488	binding	Molecular function
LOC_Os02g32520.2	GO:0005488	binding	Molecular function
LOC_Os02g33010.1	GO:0005488	binding	Molecular function
LOC_Os02g33140.1	GO:0005488	binding	Molecular function
LOC_Os02g34600.1	GO:0005488	binding	Molecular function
LOC_Os02g34600.2	GO:0005488	binding	Molecular function
LOC_Os02g34680.1	GO:0005488	binding	Molecular function
LOC_Os02g34860.1	GO:0005488	binding	Molecular function
LOC_Os02g35170.1	GO:0005488	binding	Molecular function
LOC_Os02g35500.1	GO:0005488	binding	Molecular function
LOC_Os02g35950.1	GO:0005488	binding	Molecular function
LOC_Os02g36710.1	GO:0005488	binding	Molecular function
LOC_Os02g36974.6	GO:0005488	binding	Molecular function
LOC_Os02g36974.1	GO:0005488	binding	Molecular function
LOC_Os02g36974.5	GO:0005488	binding	Molecular function
LOC_Os02g37590.1	GO:0005488	binding	Molecular function
LOC_Os02g37870.1	GO:0005488	binding	Molecular function
LOC_Os02g37920.1	GO:0005488	binding	Molecular function
LOC_Os02g38050.1	GO:0005488	binding	Molecular function
LOC_Os02g38050.3	GO:0005488	binding	Molecular function
LOC_Os02g38050.4	GO:0005488	binding	Molecular function
LOC_Os02g38050.2	GO:0005488	binding	Molecular function
LOC_Os02g38920.1	GO:0005488	binding	Molecular function
LOC_Os02g39040.1	GO:0005488	binding	Molecular function
LOC_Os02g39140.2	GO:0005488	binding	Molecular function
LOC_Os02g39570.6	GO:0005488	binding	Molecular function
LOC_Os02g39570.4	GO:0005488	binding	Molecular function
LOC_Os02g39600.1	GO:0005488	binding	Molecular function
LOC_Os02g39700.1	GO:0005488	binding	Molecular function
LOC_Os02g39740.1	GO:0005488	binding	Molecular function
LOC_Os02g40510.1	GO:0005488	binding	Molecular function
LOC_Os02g40880.1	GO:0005488	binding	Molecular function
LOC_Os02g41520.1	GO:0005488	binding	Molecular function
LOC_Os02g41550.1	GO:0005488	binding	Molecular function
LOC_Os02g41580.1	GO:0005488	binding	Molecular function
LOC_Os02g41590.1	GO:0005488	binding	Molecular function
LOC_Os02g42040.1	GO:0005488	binding	Molecular function
LOC_Os02g43020.1	GO:0005488	binding	Molecular function
LOC_Os02g43130.1	GO:0005488	binding	Molecular function
LOC_Os02g43590.1	GO:0005488	binding	Molecular function
LOC_Os02g43760.1	GO:0005488	binding	Molecular function
LOC_Os02g44480.1	GO:0005488	binding	Molecular function
LOC_Os02g44810.1	GO:0005488	binding	Molecular function
LOC_Os02g45010.1	GO:0005488	binding	Molecular function
LOC_Os02g45530.1	GO:0005488	binding	Molecular function
LOC_Os02g45820.1	GO:0005488	binding	Molecular function
LOC_Os02g45830.1	GO:0005488	binding	Molecular function
LOC_Os02g45980.1	GO:0005488	binding	Molecular function
LOC_Os02g46010.1	GO:0005488	binding	Molecular function
LOC_Os02g46030.1	GO:0005488	binding	Molecular function
LOC_Os02g46962.1	GO:0005488	binding	Molecular function
LOC_Os02g46980.1	GO:0005488	binding	Molecular function
LOC_Os02g47140.2	GO:0005488	binding	Molecular function
LOC_Os02g47360.1	GO:0005488	binding	Molecular function
LOC_Os02g47420.2	GO:0005488	binding	Molecular function
LOC_Os02g47420.4	GO:0005488	binding	Molecular function
LOC_Os02g47560.1	GO:0005488	binding	Molecular function
LOC_Os02g48740.1	GO:0005488	binding	Molecular function
LOC_Os02g48830.1	GO:0005488	binding	Molecular function
LOC_Os02g49090.1	GO:0005488	binding	Molecular function
LOC_Os02g49980.1	GO:0005488	binding	Molecular function
LOC_Os02g49980.2	GO:0005488	binding	Molecular function
LOC_Os02g50320.2	GO:0005488	binding	Molecular function
LOC_Os02g50320.1	GO:0005488	binding	Molecular function
LOC_Os02g50350.1	GO:0005488	binding	Molecular function
LOC_Os02g50350.2	GO:0005488	binding	Molecular function
LOC_Os02g50480.1	GO:0005488	binding	Molecular function
LOC_Os02g50560.1	GO:0005488	binding	Molecular function
LOC_Os02g50570.1	GO:0005488	binding	Molecular function
LOC_Os02g50620.1	GO:0005488	binding	Molecular function
LOC_Os02g51180.1	GO:0005488	binding	Molecular function
LOC_Os02g51350.1	GO:0005488	binding	Molecular function
LOC_Os02g51410.1	GO:0005488	binding	Molecular function
LOC_Os02g51480.1	GO:0005488	binding	Molecular function
LOC_Os02g51500.1	GO:0005488	binding	Molecular function
LOC_Os02g52140.2	GO:0005488	binding	Molecular function
LOC_Os02g52230.1	GO:0005488	binding	Molecular function
LOC_Os02g52290.1	GO:0005488	binding	Molecular function
LOC_Os02g52340.1	GO:0005488	binding	Molecular function
LOC_Os02g53000.2	GO:0005488	binding	Molecular function
LOC_Os02g53140.1	GO:0005488	binding	Molecular function
LOC_Os02g53180.1	GO:0005488	binding	Molecular function
LOC_Os02g53180.3	GO:0005488	binding	Molecular function
LOC_Os02g53330.3	GO:0005488	binding	Molecular function
LOC_Os02g53330.1	GO:0005488	binding	Molecular function
LOC_Os02g53520.1	GO:0005488	binding	Molecular function
LOC_Os02g53670.4	GO:0005488	binding	Molecular function
LOC_Os02g53740.2	GO:0005488	binding	Molecular function
LOC_Os02g53740.3	GO:0005488	binding	Molecular function
LOC_Os02g53810.1	GO:0005488	binding	Molecular function
LOC_Os02g54120.1	GO:0005488	binding	Molecular function
LOC_Os02g54160.1	GO:0005488	binding	Molecular function
LOC_Os02g55020.1	GO:0005488	binding	Molecular function
LOC_Os02g55060.2	GO:0005488	binding	Molecular function
LOC_Os02g55120.1	GO:0005488	binding	Molecular function
LOC_Os02g55140.1	GO:0005488	binding	Molecular function
LOC_Os02g55200.1	GO:0005488	binding	Molecular function
LOC_Os02g55260.1	GO:0005488	binding	Molecular function
LOC_Os02g55340.1	GO:0005488	binding	Molecular function
LOC_Os02g55520.2	GO:0005488	binding	Molecular function
LOC_Os02g55520.1	GO:0005488	binding	Molecular function
LOC_Os02g55670.3	GO:0005488	binding	Molecular function
LOC_Os02g55720.1	GO:0005488	binding	Molecular function
LOC_Os02g56000.1	GO:0005488	binding	Molecular function
LOC_Os02g56180.1	GO:0005488	binding	Molecular function
LOC_Os02g56360.3	GO:0005488	binding	Molecular function
LOC_Os02g56960.1	GO:0005488	binding	Molecular function
LOC_Os02g57090.1	GO:0005488	binding	Molecular function
LOC_Os02g57120.3	GO:0005488	binding	Molecular function
LOC_Os02g57190.1	GO:0005488	binding	Molecular function
LOC_Os02g57220.1	GO:0005488	binding	Molecular function
LOC_Os02g57530.4	GO:0005488	binding	Molecular function
LOC_Os02g57650.1	GO:0005488	binding	Molecular function
LOC_Os02g57690.1	GO:0005488	binding	Molecular function
LOC_Os02g57800.1	GO:0005488	binding	Molecular function
LOC_Os02g58230.2	GO:0005488	binding	Molecular function
LOC_Os02g58230.1	GO:0005488	binding	Molecular function
LOC_Os02g58600.1	GO:0005488	binding	Molecular function
LOC_Os02g58620.1	GO:0005488	binding	Molecular function
LOC_Os02g58790.2	GO:0005488	binding	Molecular function
LOC_Os03g01110.1	GO:0005488	binding	Molecular function
LOC_Os03g01750.4	GO:0005488	binding	Molecular function
LOC_Os03g01750.1	GO:0005488	binding	Molecular function
LOC_Os03g02590.3	GO:0005488	binding	Molecular function
LOC_Os03g02740.1	GO:0005488	binding	Molecular function
LOC_Os03g02800.1	GO:0005488	binding	Molecular function
LOC_Os03g03360.1	GO:0005488	binding	Molecular function
LOC_Os03g03660.4	GO:0005488	binding	Molecular function
LOC_Os03g03660.1	GO:0005488	binding	Molecular function
LOC_Os03g03830.1	GO:0005488	binding	Molecular function
LOC_Os03g03910.1	GO:0005488	binding	Molecular function
LOC_Os03g04520.2	GO:0005488	binding	Molecular function
LOC_Os03g04590.2	GO:0005488	binding	Molecular function
LOC_Os03g05280.1	GO:0005488	binding	Molecular function
LOC_Os03g05310.1	GO:0005488	binding	Molecular function
LOC_Os03g05720.1	GO:0005488	binding	Molecular function
LOC_Os03g06200.1	GO:0005488	binding	Molecular function
LOC_Os03g06710.1	GO:0005488	binding	Molecular function
LOC_Os03g06740.1	GO:0005488	binding	Molecular function
LOC_Os03g07220.1	GO:0005488	binding	Molecular function
LOC_Os03g07300.1	GO:0005488	binding	Molecular function
LOC_Os03g07360.1	GO:0005488	binding	Molecular function
LOC_Os03g07430.3	GO:0005488	binding	Molecular function
LOC_Os03g07430.1	GO:0005488	binding	Molecular function
LOC_Os03g07430.2	GO:0005488	binding	Molecular function
LOC_Os03g07570.1	GO:0005488	binding	Molecular function
LOC_Os03g07790.1	GO:0005488	binding	Molecular function
LOC_Os03g08010.1	GO:0005488	binding	Molecular function
LOC_Os03g08270.2	GO:0005488	binding	Molecular function
LOC_Os03g08440.2	GO:0005488	binding	Molecular function
LOC_Os03g08460.1	GO:0005488	binding	Molecular function
LOC_Os03g09280.2	GO:0005488	binding	Molecular function
LOC_Os03g10340.1	GO:0005488	binding	Molecular function
LOC_Os03g10420.1	GO:0005488	binding	Molecular function
LOC_Os03g10790.1	GO:0005488	binding	Molecular function
LOC_Os03g11170.1	GO:0005488	binding	Molecular function
LOC_Os03g11310.1	GO:0005488	binding	Molecular function
LOC_Os03g11380.1	GO:0005488	binding	Molecular function
LOC_Os03g11410.1	GO:0005488	binding	Molecular function
LOC_Os03g11470.1	GO:0005488	binding	Molecular function
LOC_Os03g11670.1	GO:0005488	binding	Molecular function
LOC_Os03g12350.2	GO:0005488	binding	Molecular function
LOC_Os03g13800.1	GO:0005488	binding	Molecular function
LOC_Os03g13830.1	GO:0005488	binding	Molecular function
LOC_Os03g13970.1	GO:0005488	binding	Molecular function
LOC_Os03g14000.1	GO:0005488	binding	Molecular function
LOC_Os03g14250.1	GO:0005488	binding	Molecular function
LOC_Os03g14260.2	GO:0005488	binding	Molecular function
LOC_Os03g14690.1	GO:0005488	binding	Molecular function
LOC_Os03g15410.1	GO:0005488	binding	Molecular function
LOC_Os03g15480.1	GO:0005488	binding	Molecular function
LOC_Os03g15890.1	GO:0005488	binding	Molecular function
LOC_Os03g15940.1	GO:0005488	binding	Molecular function
LOC_Os03g16460.1	GO:0005488	binding	Molecular function
LOC_Os03g16690.1	GO:0005488	binding	Molecular function
LOC_Os03g16700.1	GO:0005488	binding	Molecular function
LOC_Os03g16824.1	GO:0005488	binding	Molecular function
LOC_Os03g16860.1	GO:0005488	binding	Molecular function
LOC_Os03g17510.1	GO:0005488	binding	Molecular function
LOC_Os03g17570.6	GO:0005488	binding	Molecular function
LOC_Os03g17570.4	GO:0005488	binding	Molecular function
LOC_Os03g17634.1	GO:0005488	binding	Molecular function
LOC_Os03g18520.1	GO:0005488	binding	Molecular function
LOC_Os03g18570.1	GO:0005488	binding	Molecular function
LOC_Os03g18580.1	GO:0005488	binding	Molecular function
LOC_Os03g18690.1	GO:0005488	binding	Molecular function
LOC_Os03g18720.2	GO:0005488	binding	Molecular function
LOC_Os03g18810.1	GO:0005488	binding	Molecular function
LOC_Os03g19560.1	GO:0005488	binding	Molecular function
LOC_Os03g19650.1	GO:0005488	binding	Molecular function
LOC_Os03g19720.1	GO:0005488	binding	Molecular function
LOC_Os03g20100.1	GO:0005488	binding	Molecular function
LOC_Os03g20670.1	GO:0005488	binding	Molecular function
LOC_Os03g20780.1	GO:0005488	binding	Molecular function
LOC_Os03g20790.1	GO:0005488	binding	Molecular function
LOC_Os03g21380.2	GO:0005488	binding	Molecular function
LOC_Os03g21810.1	GO:0005488	binding	Molecular function
LOC_Os03g21960.1	GO:0005488	binding	Molecular function
LOC_Os03g22540.1	GO:0005488	binding	Molecular function
LOC_Os03g22570.2	GO:0005488	binding	Molecular function
LOC_Os03g22810.1	GO:0005488	binding	Molecular function
LOC_Os03g22890.2	GO:0005488	binding	Molecular function
LOC_Os03g24000.1	GO:0005488	binding	Molecular function
LOC_Os03g24020.1	GO:0005488	binding	Molecular function
LOC_Os03g25070.1	GO:0005488	binding	Molecular function
LOC_Os03g25390.1	GO:0005488	binding	Molecular function
LOC_Os03g25400.1	GO:0005488	binding	Molecular function
LOC_Os03g25600.1	GO:0005488	binding	Molecular function
LOC_Os03g25930.1	GO:0005488	binding	Molecular function
LOC_Os03g25940.1	GO:0005488	binding	Molecular function
LOC_Os03g25940.4	GO:0005488	binding	Molecular function
LOC_Os03g26450.1	GO:0005488	binding	Molecular function
LOC_Os03g27290.1	GO:0005488	binding	Molecular function
LOC_Os03g27310.1	GO:0005488	binding	Molecular function
LOC_Os03g28140.1	GO:0005488	binding	Molecular function
LOC_Os03g29075.1	GO:0005488	binding	Molecular function
LOC_Os03g29740.1	GO:0005488	binding	Molecular function
LOC_Os03g29980.2	GO:0005488	binding	Molecular function
LOC_Os03g31150.1	GO:0005488	binding	Molecular function
LOC_Os03g31550.2	GO:0005488	binding	Molecular function
LOC_Os03g31550.1	GO:0005488	binding	Molecular function
LOC_Os03g31880.1	GO:0005488	binding	Molecular function
LOC_Os03g32070.1	GO:0005488	binding	Molecular function
LOC_Os03g32090.1	GO:0005488	binding	Molecular function
LOC_Os03g32160.2	GO:0005488	binding	Molecular function
LOC_Os03g32160.1	GO:0005488	binding	Molecular function
LOC_Os03g32580.1	GO:0005488	binding	Molecular function
LOC_Os03g32620.1	GO:0005488	binding	Molecular function
LOC_Os03g33950.1	GO:0005488	binding	Molecular function
LOC_Os03g33960.1	GO:0005488	binding	Molecular function
LOC_Os03g36310.1	GO:0005488	binding	Molecular function
LOC_Os03g36780.1	GO:0005488	binding	Molecular function
LOC_Os03g39610.1	GO:0005488	binding	Molecular function
LOC_Os03g39860.2	GO:0005488	binding	Molecular function
LOC_Os03g40100.1	GO:0005488	binding	Molecular function
LOC_Os03g40670.1	GO:0005488	binding	Molecular function
LOC_Os03g41470.1	GO:0005488	binding	Molecular function
LOC_Os03g42050.1	GO:0005488	binding	Molecular function
LOC_Os03g42110.1	GO:0005488	binding	Molecular function
LOC_Os03g44010.2	GO:0005488	binding	Molecular function
LOC_Os03g44420.1	GO:0005488	binding	Molecular function
LOC_Os03g44930.1	GO:0005488	binding	Molecular function
LOC_Os03g45990.1	GO:0005488	binding	Molecular function
LOC_Os03g46330.1	GO:0005488	binding	Molecular function
LOC_Os03g46390.1	GO:0005488	binding	Molecular function
LOC_Os03g46660.1	GO:0005488	binding	Molecular function
LOC_Os03g47610.2	GO:0005488	binding	Molecular function
LOC_Os03g47740.3	GO:0005488	binding	Molecular function
LOC_Os03g47770.1	GO:0005488	binding	Molecular function
LOC_Os03g47970.1	GO:0005488	binding	Molecular function
LOC_Os03g48300.1	GO:0005488	binding	Molecular function
LOC_Os03g48450.2	GO:0005488	binding	Molecular function
LOC_Os03g49400.1	GO:0005488	binding	Molecular function
LOC_Os03g49420.2	GO:0005488	binding	Molecular function
LOC_Os03g49420.1	GO:0005488	binding	Molecular function
LOC_Os03g49500.2	GO:0005488	binding	Molecular function
LOC_Os03g49600.1	GO:0005488	binding	Molecular function
LOC_Os03g49600.3	GO:0005488	binding	Molecular function
LOC_Os03g49800.1	GO:0005488	binding	Molecular function
LOC_Os03g50290.1	GO:0005488	binding	Molecular function
LOC_Os03g50320.1	GO:0005488	binding	Molecular function
LOC_Os03g50510.1	GO:0005488	binding	Molecular function
LOC_Os03g50520.2	GO:0005488	binding	Molecular function
LOC_Os03g50540.1	GO:0005488	binding	Molecular function
LOC_Os03g50850.1	GO:0005488	binding	Molecular function
LOC_Os03g51030.3	GO:0005488	binding	Molecular function
LOC_Os03g51330.1	GO:0005488	binding	Molecular function
LOC_Os03g51520.2	GO:0005488	binding	Molecular function
LOC_Os03g52620.1	GO:0005488	binding	Molecular function
LOC_Os03g52690.1	GO:0005488	binding	Molecular function
LOC_Os03g52690.8	GO:0005488	binding	Molecular function
LOC_Os03g52690.6	GO:0005488	binding	Molecular function
LOC_Os03g52794.1	GO:0005488	binding	Molecular function
LOC_Os03g52830.1	GO:0005488	binding	Molecular function
LOC_Os03g53050.1	GO:0005488	binding	Molecular function
LOC_Os03g53150.1	GO:0005488	binding	Molecular function
LOC_Os03g53190.1	GO:0005488	binding	Molecular function
LOC_Os03g53630.1	GO:0005488	binding	Molecular function
LOC_Os03g53650.3	GO:0005488	binding	Molecular function
LOC_Os03g53650.1	GO:0005488	binding	Molecular function
LOC_Os03g53700.1	GO:0005488	binding	Molecular function
LOC_Os03g53750.1	GO:0005488	binding	Molecular function
LOC_Os03g53760.1	GO:0005488	binding	Molecular function
LOC_Os03g53960.1	GO:0005488	binding	Molecular function
LOC_Os03g54160.2	GO:0005488	binding	Molecular function
LOC_Os03g54890.3	GO:0005488	binding	Molecular function
LOC_Os03g54930.1	GO:0005488	binding	Molecular function
LOC_Os03g55600.1	GO:0005488	binding	Molecular function
LOC_Os03g56241.1	GO:0005488	binding	Molecular function
LOC_Os03g56270.1	GO:0005488	binding	Molecular function
LOC_Os03g56850.1	GO:0005488	binding	Molecular function
LOC_Os03g57120.1	GO:0005488	binding	Molecular function
LOC_Os03g57140.1	GO:0005488	binding	Molecular function
LOC_Os03g57160.1	GO:0005488	binding	Molecular function
LOC_Os03g57290.1	GO:0005488	binding	Molecular function
LOC_Os03g57450.1	GO:0005488	binding	Molecular function
LOC_Os03g57760.1	GO:0005488	binding	Molecular function
LOC_Os03g58040.3	GO:0005488	binding	Molecular function
LOC_Os03g58050.1	GO:0005488	binding	Molecular function
LOC_Os03g58250.1	GO:0005488	binding	Molecular function
LOC_Os03g58372.1	GO:0005488	binding	Molecular function
LOC_Os03g58490.1	GO:0005488	binding	Molecular function
LOC_Os03g58530.2	GO:0005488	binding	Molecular function
LOC_Os03g58640.1	GO:0005488	binding	Molecular function
LOC_Os03g59320.1	GO:0005488	binding	Molecular function
LOC_Os03g59390.1	GO:0005488	binding	Molecular function
LOC_Os03g60460.1	GO:0005488	binding	Molecular function
LOC_Os03g60480.1	GO:0005488	binding	Molecular function
LOC_Os03g61060.2	GO:0005488	binding	Molecular function
LOC_Os03g61110.1	GO:0005488	binding	Molecular function
LOC_Os03g61560.1	GO:0005488	binding	Molecular function
LOC_Os03g61890.2	GO:0005488	binding	Molecular function
LOC_Os03g62630.1	GO:0005488	binding	Molecular function
LOC_Os03g63490.1	GO:0005488	binding	Molecular function
LOC_Os03g63750.1	GO:0005488	binding	Molecular function
LOC_Os03g63910.1	GO:0005488	binding	Molecular function
LOC_Os03g63920.1	GO:0005488	binding	Molecular function
LOC_Os03g64020.1	GO:0005488	binding	Molecular function
LOC_Os03g64020.2	GO:0005488	binding	Molecular function
LOC_Os03g64080.1	GO:0005488	binding	Molecular function
LOC_Os03g64210.1	GO:0005488	binding	Molecular function
LOC_Os03g64210.2	GO:0005488	binding	Molecular function
LOC_Os04g01590.1	GO:0005488	binding	Molecular function
LOC_Os04g01690.1	GO:0005488	binding	Molecular function
LOC_Os04g02490.1	GO:0005488	binding	Molecular function
LOC_Os04g03830.1	GO:0005488	binding	Molecular function
LOC_Os04g08350.2	GO:0005488	binding	Molecular function
LOC_Os04g08600.1	GO:0005488	binding	Molecular function
LOC_Os04g09900.2	GO:0005488	binding	Molecular function
LOC_Os04g10680.1	GO:0005488	binding	Molecular function
LOC_Os04g13530.1	GO:0005488	binding	Molecular function
LOC_Os04g14130.1	GO:0005488	binding	Molecular function
LOC_Os04g15760.1	GO:0005488	binding	Molecular function
LOC_Os04g16712.1	GO:0005488	binding	Molecular function
LOC_Os04g16738.1	GO:0005488	binding	Molecular function
LOC_Os04g16838.1	GO:0005488	binding	Molecular function
LOC_Os04g16856.1	GO:0005488	binding	Molecular function
LOC_Os04g17050.1	GO:0005488	binding	Molecular function
LOC_Os04g17620.1	GO:0005488	binding	Molecular function
LOC_Os04g20320.1	GO:0005488	binding	Molecular function
LOC_Os04g22240.1	GO:0005488	binding	Molecular function
LOC_Os04g23890.3	GO:0005488	binding	Molecular function
LOC_Os04g24550.1	GO:0005488	binding	Molecular function
LOC_Os04g25550.1	GO:0005488	binding	Molecular function
LOC_Os04g28010.1	GO:0005488	binding	Molecular function
LOC_Os04g28910.1	GO:0005488	binding	Molecular function
LOC_Os04g30380.1	GO:0005488	binding	Molecular function
LOC_Os04g30620.1	GO:0005488	binding	Molecular function
LOC_Os04g30760.1	GO:0005488	binding	Molecular function
LOC_Os04g30890.1	GO:0005488	binding	Molecular function
LOC_Os04g31900.1	GO:0005488	binding	Molecular function
LOC_Os04g31984.1	GO:0005488	binding	Molecular function
LOC_Os04g32330.2	GO:0005488	binding	Molecular function
LOC_Os04g32340.1	GO:0005488	binding	Molecular function
LOC_Os04g32660.1	GO:0005488	binding	Molecular function
LOC_Os04g33220.1	GO:0005488	binding	Molecular function
LOC_Os04g33480.1	GO:0005488	binding	Molecular function
LOC_Os04g34320.1	GO:0005488	binding	Molecular function
LOC_Os04g34330.1	GO:0005488	binding	Molecular function
LOC_Os04g34370.1	GO:0005488	binding	Molecular function
LOC_Os04g34720.1	GO:0005488	binding	Molecular function
LOC_Os04g35090.1	GO:0005488	binding	Molecular function
LOC_Os04g35570.2	GO:0005488	binding	Molecular function
LOC_Os04g35570.3	GO:0005488	binding	Molecular function
LOC_Os04g35570.1	GO:0005488	binding	Molecular function
LOC_Os04g35790.1	GO:0005488	binding	Molecular function
LOC_Os04g36840.1	GO:0005488	binding	Molecular function
LOC_Os04g37690.1	GO:0005488	binding	Molecular function
LOC_Os04g37920.4	GO:0005488	binding	Molecular function
LOC_Os04g37920.1	GO:0005488	binding	Molecular function
LOC_Os04g38480.1	GO:0005488	binding	Molecular function
LOC_Os04g38480.2	GO:0005488	binding	Molecular function
LOC_Os04g38630.1	GO:0005488	binding	Molecular function
LOC_Os04g38810.1	GO:0005488	binding	Molecular function
LOC_Os04g38870.4	GO:0005488	binding	Molecular function
LOC_Os04g38930.1	GO:0005488	binding	Molecular function
LOC_Os04g38980.1	GO:0005488	binding	Molecular function
LOC_Os04g39270.1	GO:0005488	binding	Molecular function
LOC_Os04g39430.1	GO:0005488	binding	Molecular function
LOC_Os04g39444.1	GO:0005488	binding	Molecular function
LOC_Os04g39680.1	GO:0005488	binding	Molecular function
LOC_Os04g39700.1	GO:0005488	binding	Molecular function
LOC_Os04g40090.1	GO:0005488	binding	Molecular function
LOC_Os04g40630.4	GO:0005488	binding	Molecular function
LOC_Os04g40870.1	GO:0005488	binding	Molecular function
LOC_Os04g40950.3	GO:0005488	binding	Molecular function
LOC_Os04g40950.2	GO:0005488	binding	Molecular function
LOC_Os04g41120.1	GO:0005488	binding	Molecular function
LOC_Os04g41470.1	GO:0005488	binding	Molecular function
LOC_Os04g41910.1	GO:0005488	binding	Molecular function
LOC_Os04g43200.1	GO:0005488	binding	Molecular function
LOC_Os04g43700.1	GO:0005488	binding	Molecular function
LOC_Os04g44610.1	GO:0005488	binding	Molecular function
LOC_Os04g44820.2	GO:0005488	binding	Molecular function
LOC_Os04g44830.1	GO:0005488	binding	Molecular function
LOC_Os04g44890.1	GO:0005488	binding	Molecular function
LOC_Os04g45340.1	GO:0005488	binding	Molecular function
LOC_Os04g45490.1	GO:0005488	binding	Molecular function
LOC_Os04g45580.1	GO:0005488	binding	Molecular function
LOC_Os04g46010.1	GO:0005488	binding	Molecular function
LOC_Os04g46190.1	GO:0005488	binding	Molecular function
LOC_Os04g46620.1	GO:0005488	binding	Molecular function
LOC_Os04g47120.1	GO:0005488	binding	Molecular function
LOC_Os04g47300.1	GO:0005488	binding	Molecular function
LOC_Os04g47590.1	GO:0005488	binding	Molecular function
LOC_Os04g47830.1	GO:0005488	binding	Molecular function
LOC_Os04g48060.1	GO:0005488	binding	Molecular function
LOC_Os04g49010.1	GO:0005488	binding	Molecular function
LOC_Os04g49220.1	GO:0005488	binding	Molecular function
LOC_Os04g49450.1	GO:0005488	binding	Molecular function
LOC_Os04g49510.1	GO:0005488	binding	Molecular function
LOC_Os04g50660.1	GO:0005488	binding	Molecular function
LOC_Os04g50790.1	GO:0005488	binding	Molecular function
LOC_Os04g50864.1	GO:0005488	binding	Molecular function
LOC_Os04g51180.1	GO:0005488	binding	Molecular function
LOC_Os04g51400.5	GO:0005488	binding	Molecular function
LOC_Os04g51400.2	GO:0005488	binding	Molecular function
LOC_Os04g51440.1	GO:0005488	binding	Molecular function
LOC_Os04g51630.2	GO:0005488	binding	Molecular function
LOC_Os04g52020.1	GO:0005488	binding	Molecular function
LOC_Os04g52130.1	GO:0005488	binding	Molecular function
LOC_Os04g52830.2	GO:0005488	binding	Molecular function
LOC_Os04g53310.1	GO:0005488	binding	Molecular function
LOC_Os04g53440.1	GO:0005488	binding	Molecular function
LOC_Os04g53490.1	GO:0005488	binding	Molecular function
LOC_Os04g53720.1	GO:0005488	binding	Molecular function
LOC_Os04g54800.3	GO:0005488	binding	Molecular function
LOC_Os04g54800.1	GO:0005488	binding	Molecular function
LOC_Os04g55030.1	GO:0005488	binding	Molecular function
LOC_Os04g55510.1	GO:0005488	binding	Molecular function
LOC_Os04g56110.2	GO:0005488	binding	Molecular function
LOC_Os04g56405.1	GO:0005488	binding	Molecular function
LOC_Os04g56710.1	GO:0005488	binding	Molecular function
LOC_Os04g56850.2	GO:0005488	binding	Molecular function
LOC_Os04g57400.1	GO:0005488	binding	Molecular function
LOC_Os04g57600.1	GO:0005488	binding	Molecular function
LOC_Os04g58140.1	GO:0005488	binding	Molecular function
LOC_Os04g58350.1	GO:0005488	binding	Molecular function
LOC_Os04g58690.2	GO:0005488	binding	Molecular function
LOC_Os04g58780.2	GO:0005488	binding	Molecular function
LOC_Os04g58780.1	GO:0005488	binding	Molecular function
LOC_Os04g58980.1	GO:0005488	binding	Molecular function
LOC_Os04g59130.1	GO:0005488	binding	Molecular function
LOC_Os04g59394.2	GO:0005488	binding	Molecular function
LOC_Os04g59494.2	GO:0005488	binding	Molecular function
LOC_Os04g59540.1	GO:0005488	binding	Molecular function
LOC_Os05g01090.3	GO:0005488	binding	Molecular function
LOC_Os05g01450.1	GO:0005488	binding	Molecular function
LOC_Os05g01490.1	GO:0005488	binding	Molecular function
LOC_Os05g01620.1	GO:0005488	binding	Molecular function
LOC_Os05g01635.1	GO:0005488	binding	Molecular function
LOC_Os05g01710.3	GO:0005488	binding	Molecular function
LOC_Os05g02060.1	GO:0005488	binding	Molecular function
LOC_Os05g02530.1	GO:0005488	binding	Molecular function
LOC_Os05g02680.1	GO:0005488	binding	Molecular function
LOC_Os05g03190.1	GO:0005488	binding	Molecular function
LOC_Os05g03480.4	GO:0005488	binding	Molecular function
LOC_Os05g03550.1	GO:0005488	binding	Molecular function
LOC_Os05g05470.1	GO:0005488	binding	Molecular function
LOC_Os05g05800.1	GO:0005488	binding	Molecular function
LOC_Os05g05950.1	GO:0005488	binding	Molecular function
LOC_Os05g06260.1	GO:0005488	binding	Molecular function
LOC_Os05g06500.1	GO:0005488	binding	Molecular function
LOC_Os05g06750.1	GO:0005488	binding	Molecular function
LOC_Os05g06770.1	GO:0005488	binding	Molecular function
LOC_Os05g07700.1	GO:0005488	binding	Molecular function
LOC_Os05g07700.4	GO:0005488	binding	Molecular function
LOC_Os05g08790.1	GO:0005488	binding	Molecular function
LOC_Os05g08960.1	GO:0005488	binding	Molecular function
LOC_Os05g08960.2	GO:0005488	binding	Molecular function
LOC_Os05g09740.1	GO:0005488	binding	Molecular function
LOC_Os05g10370.1	GO:0005488	binding	Molecular function
LOC_Os05g10770.1	GO:0005488	binding	Molecular function
LOC_Os05g11550.2	GO:0005488	binding	Molecular function
LOC_Os05g15360.5	GO:0005488	binding	Molecular function
LOC_Os05g15360.6	GO:0005488	binding	Molecular function
LOC_Os05g15360.2	GO:0005488	binding	Molecular function
LOC_Os05g16630.2	GO:0005488	binding	Molecular function
LOC_Os05g18640.1	GO:0005488	binding	Molecular function
LOC_Os05g22724.1	GO:0005488	binding	Molecular function
LOC_Os05g22870.1	GO:0005488	binding	Molecular function
LOC_Os05g23670.1	GO:0005488	binding	Molecular function
LOC_Os05g23860.1	GO:0005488	binding	Molecular function
LOC_Os05g24150.1	GO:0005488	binding	Molecular function
LOC_Os05g24160.2	GO:0005488	binding	Molecular function
LOC_Os05g24930.1	GO:0005488	binding	Molecular function
LOC_Os05g26890.1	GO:0005488	binding	Molecular function
LOC_Os05g26954.2	GO:0005488	binding	Molecular function
LOC_Os05g26954.1	GO:0005488	binding	Molecular function
LOC_Os05g27520.2	GO:0005488	binding	Molecular function
LOC_Os05g27880.3	GO:0005488	binding	Molecular function
LOC_Os05g28180.1	GO:0005488	binding	Molecular function
LOC_Os05g28280.1	GO:0005488	binding	Molecular function
LOC_Os05g28500.1	GO:0005488	binding	Molecular function
LOC_Os05g28940.1	GO:0005488	binding	Molecular function
LOC_Os05g30240.1	GO:0005488	binding	Molecular function
LOC_Os05g31160.1	GO:0005488	binding	Molecular function
LOC_Os05g31920.2	GO:0005488	binding	Molecular function
LOC_Os05g32140.1	GO:0005488	binding	Molecular function
LOC_Os05g32370.1	GO:0005488	binding	Molecular function
LOC_Os05g32500.1	GO:0005488	binding	Molecular function
LOC_Os05g32500.2	GO:0005488	binding	Molecular function
LOC_Os05g32570.1	GO:0005488	binding	Molecular function
LOC_Os05g33810.1	GO:0005488	binding	Molecular function
LOC_Os05g33880.2	GO:0005488	binding	Molecular function
LOC_Os05g34270.1	GO:0005488	binding	Molecular function
LOC_Os05g34540.1	GO:0005488	binding	Molecular function
LOC_Os05g35520.2	GO:0005488	binding	Molecular function
LOC_Os05g35710.1	GO:0005488	binding	Molecular function
LOC_Os05g36190.1	GO:0005488	binding	Molecular function
LOC_Os05g36350.1	GO:0005488	binding	Molecular function
LOC_Os05g37330.1	GO:0005488	binding	Molecular function
LOC_Os05g38180.2	GO:0005488	binding	Molecular function
LOC_Os05g38180.4	GO:0005488	binding	Molecular function
LOC_Os05g38180.3	GO:0005488	binding	Molecular function
LOC_Os05g38190.2	GO:0005488	binding	Molecular function
LOC_Os05g39090.1	GO:0005488	binding	Molecular function
LOC_Os05g39610.1	GO:0005488	binding	Molecular function
LOC_Os05g40290.2	GO:0005488	binding	Molecular function
LOC_Os05g41510.1	GO:0005488	binding	Molecular function
LOC_Os05g41590.1	GO:0005488	binding	Molecular function
LOC_Os05g41970.1	GO:0005488	binding	Molecular function
LOC_Os05g42300.1	GO:0005488	binding	Molecular function
LOC_Os05g42350.1	GO:0005488	binding	Molecular function
LOC_Os05g43060.1	GO:0005488	binding	Molecular function
LOC_Os05g43920.1	GO:0005488	binding	Molecular function
LOC_Os05g43950.1	GO:0005488	binding	Molecular function
LOC_Os05g45350.2	GO:0005488	binding	Molecular function
LOC_Os05g45350.3	GO:0005488	binding	Molecular function
LOC_Os05g45730.1	GO:0005488	binding	Molecular function
LOC_Os05g45760.1	GO:0005488	binding	Molecular function
LOC_Os05g46290.1	GO:0005488	binding	Molecular function
LOC_Os05g46610.1	GO:0005488	binding	Molecular function
LOC_Os05g47446.1	GO:0005488	binding	Molecular function
LOC_Os05g47446.2	GO:0005488	binding	Molecular function
LOC_Os05g47980.1	GO:0005488	binding	Molecular function
LOC_Os05g48240.1	GO:0005488	binding	Molecular function
LOC_Os05g48380.1	GO:0005488	binding	Molecular function
LOC_Os05g48820.1	GO:0005488	binding	Molecular function
LOC_Os05g48870.1	GO:0005488	binding	Molecular function
LOC_Os05g48870.6	GO:0005488	binding	Molecular function
LOC_Os05g49380.2	GO:0005488	binding	Molecular function
LOC_Os05g49610.1	GO:0005488	binding	Molecular function
LOC_Os05g49740.1	GO:0005488	binding	Molecular function
LOC_Os05g49800.1	GO:0005488	binding	Molecular function
LOC_Os05g49920.1	GO:0005488	binding	Molecular function
LOC_Os05g50810.1	GO:0005488	binding	Molecular function
LOC_Os05g51230.1	GO:0005488	binding	Molecular function
LOC_Os05g51420.2	GO:0005488	binding	Molecular function
LOC_Os05g51420.3	GO:0005488	binding	Molecular function
LOC_Os05g51480.2	GO:0005488	binding	Molecular function
LOC_Os05g51480.1	GO:0005488	binding	Molecular function
LOC_Os05g51640.2	GO:0005488	binding	Molecular function
LOC_Os05g51700.3	GO:0005488	binding	Molecular function
LOC_Os05g51700.1	GO:0005488	binding	Molecular function
LOC_Os06g01320.1	GO:0005488	binding	Molecular function
LOC_Os06g01390.1	GO:0005488	binding	Molecular function
LOC_Os06g01400.1	GO:0005488	binding	Molecular function
LOC_Os06g01630.2	GO:0005488	binding	Molecular function
LOC_Os06g01630.5	GO:0005488	binding	Molecular function
LOC_Os06g02130.2	GO:0005488	binding	Molecular function
LOC_Os06g02240.1	GO:0005488	binding	Molecular function
LOC_Os06g02250.1	GO:0005488	binding	Molecular function
LOC_Os06g02380.1	GO:0005488	binding	Molecular function
LOC_Os06g02490.1	GO:0005488	binding	Molecular function
LOC_Os06g02900.1	GO:0005488	binding	Molecular function
LOC_Os06g03570.2	GO:0005488	binding	Molecular function
LOC_Os06g03660.1	GO:0005488	binding	Molecular function
LOC_Os06g03660.2	GO:0005488	binding	Molecular function
LOC_Os06g04010.1	GO:0005488	binding	Molecular function
LOC_Os06g04270.1	GO:0005488	binding	Molecular function
LOC_Os06g04290.1	GO:0005488	binding	Molecular function
LOC_Os06g05190.1	GO:0005488	binding	Molecular function
LOC_Os06g05240.1	GO:0005488	binding	Molecular function
LOC_Os06g05660.2	GO:0005488	binding	Molecular function
LOC_Os06g05880.1	GO:0005488	binding	Molecular function
LOC_Os06g06160.1	GO:0005488	binding	Molecular function
LOC_Os06g06320.1	GO:0005488	binding	Molecular function
LOC_Os06g07080.1	GO:0005488	binding	Molecular function
LOC_Os06g07200.1	GO:0005488	binding	Molecular function
LOC_Os06g07350.1	GO:0005488	binding	Molecular function
LOC_Os06g07960.1	GO:0005488	binding	Molecular function
LOC_Os06g08400.1	GO:0005488	binding	Molecular function
LOC_Os06g08440.1	GO:0005488	binding	Molecular function
LOC_Os06g08480.1	GO:0005488	binding	Molecular function
LOC_Os06g08570.1	GO:0005488	binding	Molecular function
LOC_Os06g08660.1	GO:0005488	binding	Molecular function
LOC_Os06g10230.1	GO:0005488	binding	Molecular function
LOC_Os06g10600.1	GO:0005488	binding	Molecular function
LOC_Os06g10620.1	GO:0005488	binding	Molecular function
LOC_Os06g10660.1	GO:0005488	binding	Molecular function
LOC_Os06g10770.1	GO:0005488	binding	Molecular function
LOC_Os06g11080.1	GO:0005488	binding	Molecular function
LOC_Os06g11170.2	GO:0005488	binding	Molecular function
LOC_Os06g11170.1	GO:0005488	binding	Molecular function
LOC_Os06g11380.1	GO:0005488	binding	Molecular function
LOC_Os06g11990.1	GO:0005488	binding	Molecular function
LOC_Os06g12150.1	GO:0005488	binding	Molecular function
LOC_Os06g12530.1	GO:0005488	binding	Molecular function
LOC_Os06g13660.1	GO:0005488	binding	Molecular function
LOC_Os06g13820.1	GO:0005488	binding	Molecular function
LOC_Os06g14406.1	GO:0005488	binding	Molecular function
LOC_Os06g14470.1	GO:0005488	binding	Molecular function
LOC_Os06g14750.1	GO:0005488	binding	Molecular function
LOC_Os06g15360.2	GO:0005488	binding	Molecular function
LOC_Os06g15360.3	GO:0005488	binding	Molecular function
LOC_Os06g15360.4	GO:0005488	binding	Molecular function
LOC_Os06g15420.1	GO:0005488	binding	Molecular function
LOC_Os06g15480.1	GO:0005488	binding	Molecular function
LOC_Os06g16270.1	GO:0005488	binding	Molecular function
LOC_Os06g16290.1	GO:0005488	binding	Molecular function
LOC_Os06g17440.1	GO:0005488	binding	Molecular function
LOC_Os06g19730.1	GO:0005488	binding	Molecular function
LOC_Os06g20370.1	GO:0005488	binding	Molecular function
LOC_Os06g21330.1	GO:0005488	binding	Molecular function
LOC_Os06g21340.3	GO:0005488	binding	Molecular function
LOC_Os06g22650.1	GO:0005488	binding	Molecular function
LOC_Os06g23160.1	GO:0005488	binding	Molecular function
LOC_Os06g23290.6	GO:0005488	binding	Molecular function
LOC_Os06g23290.3	GO:0005488	binding	Molecular function
LOC_Os06g23530.1	GO:0005488	binding	Molecular function
LOC_Os06g24704.1	GO:0005488	binding	Molecular function
LOC_Os06g25250.1	GO:0005488	binding	Molecular function
LOC_Os06g27790.1	GO:0005488	binding	Molecular function
LOC_Os06g28060.1	GO:0005488	binding	Molecular function
LOC_Os06g28730.1	GO:0005488	binding	Molecular function
LOC_Os06g29340.1	GO:0005488	binding	Molecular function
LOC_Os06g29350.1	GO:0005488	binding	Molecular function
LOC_Os06g29400.1	GO:0005488	binding	Molecular function
LOC_Os06g29580.1	GO:0005488	binding	Molecular function
LOC_Os06g29810.3	GO:0005488	binding	Molecular function
LOC_Os06g30060.1	GO:0005488	binding	Molecular function
LOC_Os06g30420.1	GO:0005488	binding	Molecular function
LOC_Os06g32330.1	GO:0005488	binding	Molecular function
LOC_Os06g33250.1	GO:0005488	binding	Molecular function
LOC_Os06g34440.1	GO:0005488	binding	Molecular function
LOC_Os06g34690.1	GO:0005488	binding	Molecular function
LOC_Os06g35540.1	GO:0005488	binding	Molecular function
LOC_Os06g36160.1	GO:0005488	binding	Molecular function
LOC_Os06g36700.1	GO:0005488	binding	Molecular function
LOC_Os06g37180.1	GO:0005488	binding	Molecular function
LOC_Os06g37440.1	GO:0005488	binding	Molecular function
LOC_Os06g39744.1	GO:0005488	binding	Molecular function
LOC_Os06g40200.1	GO:0005488	binding	Molecular function
LOC_Os06g40330.1	GO:0005488	binding	Molecular function
LOC_Os06g40490.1	GO:0005488	binding	Molecular function
LOC_Os06g40940.1	GO:0005488	binding	Molecular function
LOC_Os06g40940.3	GO:0005488	binding	Molecular function
LOC_Os06g40940.2	GO:0005488	binding	Molecular function
LOC_Os06g41040.1	GO:0005488	binding	Molecular function
LOC_Os06g41780.2	GO:0005488	binding	Molecular function
LOC_Os06g42790.3	GO:0005488	binding	Molecular function
LOC_Os06g42790.2	GO:0005488	binding	Molecular function
LOC_Os06g42790.1	GO:0005488	binding	Molecular function
LOC_Os06g43120.1	GO:0005488	binding	Molecular function
LOC_Os06g43120.2	GO:0005488	binding	Molecular function
LOC_Os06g43270.1	GO:0005488	binding	Molecular function
LOC_Os06g43680.1	GO:0005488	binding	Molecular function
LOC_Os06g44030.2	GO:0005488	binding	Molecular function
LOC_Os06g44030.1	GO:0005488	binding	Molecular function
LOC_Os06g44370.1	GO:0005488	binding	Molecular function
LOC_Os06g44890.1	GO:0005488	binding	Molecular function
LOC_Os06g45000.3	GO:0005488	binding	Molecular function
LOC_Os06g45000.1	GO:0005488	binding	Molecular function
LOC_Os06g45350.2	GO:0005488	binding	Molecular function
LOC_Os06g45350.5	GO:0005488	binding	Molecular function
LOC_Os06g45360.1	GO:0005488	binding	Molecular function
LOC_Os06g45640.1	GO:0005488	binding	Molecular function
LOC_Os06g45980.1	GO:0005488	binding	Molecular function
LOC_Os06g46372.1	GO:0005488	binding	Molecular function
LOC_Os06g46400.1	GO:0005488	binding	Molecular function
LOC_Os06g48534.1	GO:0005488	binding	Molecular function
LOC_Os06g48640.1	GO:0005488	binding	Molecular function
LOC_Os06g48640.2	GO:0005488	binding	Molecular function
LOC_Os06g48640.3	GO:0005488	binding	Molecular function
LOC_Os06g49110.3	GO:0005488	binding	Molecular function
LOC_Os06g49450.2	GO:0005488	binding	Molecular function
LOC_Os06g50310.1	GO:0005488	binding	Molecular function
LOC_Os06g51150.1	GO:0005488	binding	Molecular function
LOC_Os06g51220.2	GO:0005488	binding	Molecular function
LOC_Os06g51260.1	GO:0005488	binding	Molecular function
LOC_Os06g51380.1	GO:0005488	binding	Molecular function
LOC_Os07g01130.1	GO:0005488	binding	Molecular function
LOC_Os07g01820.3	GO:0005488	binding	Molecular function
LOC_Os07g01940.1	GO:0005488	binding	Molecular function
LOC_Os07g02090.1	GO:0005488	binding	Molecular function
LOC_Os07g02300.1	GO:0005488	binding	Molecular function
LOC_Os07g03070.1	GO:0005488	binding	Molecular function
LOC_Os07g04160.2	GO:0005488	binding	Molecular function
LOC_Os07g04240.1	GO:0005488	binding	Molecular function
LOC_Os07g05230.1	GO:0005488	binding	Molecular function
LOC_Os07g05400.1	GO:0005488	binding	Molecular function
LOC_Os07g05610.3	GO:0005488	binding	Molecular function
LOC_Os07g06450.1	GO:0005488	binding	Molecular function
LOC_Os07g06740.2	GO:0005488	binding	Molecular function
LOC_Os07g07580.1	GO:0005488	binding	Molecular function
LOC_Os07g07580.3	GO:0005488	binding	Molecular function
LOC_Os07g07620.1	GO:0005488	binding	Molecular function
LOC_Os07g07750.1	GO:0005488	binding	Molecular function
LOC_Os07g07910.1	GO:0005488	binding	Molecular function
LOC_Os07g08880.1	GO:0005488	binding	Molecular function
LOC_Os07g08880.2	GO:0005488	binding	Molecular function
LOC_Os07g08960.1	GO:0005488	binding	Molecular function
LOC_Os07g09000.1	GO:0005488	binding	Molecular function
LOC_Os07g09320.1	GO:0005488	binding	Molecular function
LOC_Os07g10020.1	GO:0005488	binding	Molecular function
LOC_Os07g10390.1	GO:0005488	binding	Molecular function
LOC_Os07g10890.1	GO:0005488	binding	Molecular function
LOC_Os07g11110.1	GO:0005488	binding	Molecular function
LOC_Os07g11330.1	GO:0005488	binding	Molecular function
LOC_Os07g11380.2	GO:0005488	binding	Molecular function
LOC_Os07g11410.1	GO:0005488	binding	Molecular function
LOC_Os07g11510.1	GO:0005488	binding	Molecular function
LOC_Os07g12110.1	GO:0005488	binding	Molecular function
LOC_Os07g12140.2	GO:0005488	binding	Molecular function
LOC_Os07g15570.1	GO:0005488	binding	Molecular function
LOC_Os07g16040.1	GO:0005488	binding	Molecular function
LOC_Os07g16970.1	GO:0005488	binding	Molecular function
LOC_Os07g17130.1	GO:0005488	binding	Molecular function
LOC_Os07g18050.1	GO:0005488	binding	Molecular function
LOC_Os07g20164.1	GO:0005488	binding	Molecular function
LOC_Os07g20420.1	GO:0005488	binding	Molecular function
LOC_Os07g20510.1	GO:0005488	binding	Molecular function
LOC_Os07g22640.3	GO:0005488	binding	Molecular function
LOC_Os07g22700.2	GO:0005488	binding	Molecular function
LOC_Os07g22720.2	GO:0005488	binding	Molecular function
LOC_Os07g22720.1	GO:0005488	binding	Molecular function
LOC_Os07g22840.1	GO:0005488	binding	Molecular function
LOC_Os07g22950.2	GO:0005488	binding	Molecular function
LOC_Os07g25950.1	GO:0005488	binding	Molecular function
LOC_Os07g27780.1	GO:0005488	binding	Molecular function
LOC_Os07g28820.1	GO:0005488	binding	Molecular function
LOC_Os07g29360.1	GO:0005488	binding	Molecular function
LOC_Os07g30020.1	GO:0005488	binding	Molecular function
LOC_Os07g30774.1	GO:0005488	binding	Molecular function
LOC_Os07g31380.1	GO:0005488	binding	Molecular function
LOC_Os07g31450.1	GO:0005488	binding	Molecular function
LOC_Os07g32600.2	GO:0005488	binding	Molecular function
LOC_Os07g32900.1	GO:0005488	binding	Molecular function
LOC_Os07g33110.3	GO:0005488	binding	Molecular function
LOC_Os07g33630.1	GO:0005488	binding	Molecular function
LOC_Os07g34510.1	GO:0005488	binding	Molecular function
LOC_Os07g34730.1	GO:0005488	binding	Molecular function
LOC_Os07g35130.1	GO:0005488	binding	Molecular function
LOC_Os07g35600.1	GO:0005488	binding	Molecular function
LOC_Os07g36590.1	GO:0005488	binding	Molecular function
LOC_Os07g36940.1	GO:0005488	binding	Molecular function
LOC_Os07g37210.1	GO:0005488	binding	Molecular function
LOC_Os07g37750.1	GO:0005488	binding	Molecular function
LOC_Os07g37920.1	GO:0005488	binding	Molecular function
LOC_Os07g38120.1	GO:0005488	binding	Molecular function
LOC_Os07g38580.1	GO:0005488	binding	Molecular function
LOC_Os07g38760.1	GO:0005488	binding	Molecular function
LOC_Os07g38970.1	GO:0005488	binding	Molecular function
LOC_Os07g39870.2	GO:0005488	binding	Molecular function
LOC_Os07g39940.1	GO:0005488	binding	Molecular function
LOC_Os07g40750.1	GO:0005488	binding	Molecular function
LOC_Os07g40800.1	GO:0005488	binding	Molecular function
LOC_Os07g41180.1	GO:0005488	binding	Molecular function
LOC_Os07g41260.1	GO:0005488	binding	Molecular function
LOC_Os07g42770.1	GO:0005488	binding	Molecular function
LOC_Os07g42810.2	GO:0005488	binding	Molecular function
LOC_Os07g43316.2	GO:0005488	binding	Molecular function
LOC_Os07g43420.1	GO:0005488	binding	Molecular function
LOC_Os07g43470.1	GO:0005488	binding	Molecular function
LOC_Os07g43540.1	GO:0005488	binding	Molecular function
LOC_Os07g43580.1	GO:0005488	binding	Molecular function
LOC_Os07g43810.1	GO:0005488	binding	Molecular function
LOC_Os07g43870.1	GO:0005488	binding	Molecular function
LOC_Os07g43950.1	GO:0005488	binding	Molecular function
LOC_Os07g44210.1	GO:0005488	binding	Molecular function
LOC_Os07g44330.2	GO:0005488	binding	Molecular function
LOC_Os07g44330.3	GO:0005488	binding	Molecular function
LOC_Os07g44330.1	GO:0005488	binding	Molecular function
LOC_Os07g44620.1	GO:0005488	binding	Molecular function
LOC_Os07g44710.1	GO:0005488	binding	Molecular function
LOC_Os07g44740.1	GO:0005488	binding	Molecular function
LOC_Os07g46410.1	GO:0005488	binding	Molecular function
LOC_Os07g46440.1	GO:0005488	binding	Molecular function
LOC_Os07g46460.1	GO:0005488	binding	Molecular function
LOC_Os07g46690.1	GO:0005488	binding	Molecular function
LOC_Os07g46730.1	GO:0005488	binding	Molecular function
LOC_Os07g46790.1	GO:0005488	binding	Molecular function
LOC_Os07g46990.2	GO:0005488	binding	Molecular function
LOC_Os07g47110.1	GO:0005488	binding	Molecular function
LOC_Os07g47330.1	GO:0005488	binding	Molecular function
LOC_Os07g47500.1	GO:0005488	binding	Molecular function
LOC_Os07g47790.1	GO:0005488	binding	Molecular function
LOC_Os07g47820.1	GO:0005488	binding	Molecular function
LOC_Os07g48270.1	GO:0005488	binding	Molecular function
LOC_Os07g48960.1	GO:0005488	binding	Molecular function
LOC_Os07g49030.2	GO:0005488	binding	Molecular function
LOC_Os07g49060.1	GO:0005488	binding	Molecular function
LOC_Os07g49160.1	GO:0005488	binding	Molecular function
LOC_Os07g49210.1	GO:0005488	binding	Molecular function
LOC_Os07g49270.1	GO:0005488	binding	Molecular function
LOC_Os08g01290.1	GO:0005488	binding	Molecular function
LOC_Os08g01290.7	GO:0005488	binding	Molecular function
LOC_Os08g01380.2	GO:0005488	binding	Molecular function
LOC_Os08g01380.1	GO:0005488	binding	Molecular function
LOC_Os08g01390.1	GO:0005488	binding	Molecular function
LOC_Os08g01794.2	GO:0005488	binding	Molecular function
LOC_Os08g01880.1	GO:0005488	binding	Molecular function
LOC_Os08g01930.1	GO:0005488	binding	Molecular function
LOC_Os08g02640.4	GO:0005488	binding	Molecular function
LOC_Os08g03520.1	GO:0005488	binding	Molecular function
LOC_Os08g03640.1	GO:0005488	binding	Molecular function
LOC_Os08g04180.1	GO:0005488	binding	Molecular function
LOC_Os08g04400.1	GO:0005488	binding	Molecular function
LOC_Os08g04840.2	GO:0005488	binding	Molecular function
LOC_Os08g05490.1	GO:0005488	binding	Molecular function
LOC_Os08g05750.1	GO:0005488	binding	Molecular function
LOC_Os08g05940.1	GO:0005488	binding	Molecular function
LOC_Os08g06050.1	GO:0005488	binding	Molecular function
LOC_Os08g06110.3	GO:0005488	binding	Molecular function
LOC_Os08g06140.3	GO:0005488	binding	Molecular function
LOC_Os08g06140.1	GO:0005488	binding	Molecular function
LOC_Os08g06280.2	GO:0005488	binding	Molecular function
LOC_Os08g06280.8	GO:0005488	binding	Molecular function
LOC_Os08g06480.1	GO:0005488	binding	Molecular function
LOC_Os08g06550.1	GO:0005488	binding	Molecular function
LOC_Os08g08060.1	GO:0005488	binding	Molecular function
LOC_Os08g08220.1	GO:0005488	binding	Molecular function
LOC_Os08g09230.1	GO:0005488	binding	Molecular function
LOC_Os08g09250.3	GO:0005488	binding	Molecular function
LOC_Os08g09250.2	GO:0005488	binding	Molecular function
LOC_Os08g09250.1	GO:0005488	binding	Molecular function
LOC_Os08g09260.1	GO:0005488	binding	Molecular function
LOC_Os08g13690.1	GO:0005488	binding	Molecular function
LOC_Os08g14230.1	GO:0005488	binding	Molecular function
LOC_Os08g14320.1	GO:0005488	binding	Molecular function
LOC_Os08g15500.1	GO:0005488	binding	Molecular function
LOC_Os08g16550.1	GO:0005488	binding	Molecular function
LOC_Os08g19240.1	GO:0005488	binding	Molecular function
LOC_Os08g19610.2	GO:0005488	binding	Molecular function
LOC_Os08g21350.3	GO:0005488	binding	Molecular function
LOC_Os08g21804.1	GO:0005488	binding	Molecular function
LOC_Os08g21900.1	GO:0005488	binding	Molecular function
LOC_Os08g22354.1	GO:0005488	binding	Molecular function
LOC_Os08g22354.2	GO:0005488	binding	Molecular function
LOC_Os08g22590.1	GO:0005488	binding	Molecular function
LOC_Os08g23490.1	GO:0005488	binding	Molecular function
LOC_Os08g23680.2	GO:0005488	binding	Molecular function
LOC_Os08g23710.1	GO:0005488	binding	Molecular function
LOC_Os08g25010.1	GO:0005488	binding	Molecular function
LOC_Os08g25430.2	GO:0005488	binding	Molecular function
LOC_Os08g29160.1	GO:0005488	binding	Molecular function
LOC_Os08g30050.1	GO:0005488	binding	Molecular function
LOC_Os08g30060.2	GO:0005488	binding	Molecular function
LOC_Os08g30790.3	GO:0005488	binding	Molecular function
LOC_Os08g30810.1	GO:0005488	binding	Molecular function
LOC_Os08g32100.1	GO:0005488	binding	Molecular function
LOC_Os08g32850.1	GO:0005488	binding	Molecular function
LOC_Os08g33082.1	GO:0005488	binding	Molecular function
LOC_Os08g33160.2	GO:0005488	binding	Molecular function
LOC_Os08g33160.1	GO:0005488	binding	Molecular function
LOC_Os08g33200.1	GO:0005488	binding	Molecular function
LOC_Os08g33340.2	GO:0005488	binding	Molecular function
LOC_Os08g33370.2	GO:0005488	binding	Molecular function
LOC_Os08g34160.1	GO:0005488	binding	Molecular function
LOC_Os08g34220.1	GO:0005488	binding	Molecular function
LOC_Os08g34640.1	GO:0005488	binding	Molecular function
LOC_Os08g34950.1	GO:0005488	binding	Molecular function
LOC_Os08g36774.1	GO:0005488	binding	Molecular function
LOC_Os08g37780.1	GO:0005488	binding	Molecular function
LOC_Os08g39150.1	GO:0005488	binding	Molecular function
LOC_Os08g39810.1	GO:0005488	binding	Molecular function
LOC_Os08g39830.1	GO:0005488	binding	Molecular function
LOC_Os08g40260.1	GO:0005488	binding	Molecular function
LOC_Os08g40430.1	GO:0005488	binding	Molecular function
LOC_Os08g40830.1	GO:0005488	binding	Molecular function
LOC_Os08g40830.3	GO:0005488	binding	Molecular function
LOC_Os08g40900.2	GO:0005488	binding	Molecular function
LOC_Os08g40900.1	GO:0005488	binding	Molecular function
LOC_Os08g41010.1	GO:0005488	binding	Molecular function
LOC_Os08g41010.6	GO:0005488	binding	Molecular function
LOC_Os08g41090.1	GO:0005488	binding	Molecular function
LOC_Os08g41460.1	GO:0005488	binding	Molecular function
LOC_Os08g41460.8	GO:0005488	binding	Molecular function
LOC_Os08g41710.1	GO:0005488	binding	Molecular function
LOC_Os08g42540.1	GO:0005488	binding	Molecular function
LOC_Os08g42690.1	GO:0005488	binding	Molecular function
LOC_Os08g44330.1	GO:0005488	binding	Molecular function
LOC_Os08g44430.2	GO:0005488	binding	Molecular function
LOC_Os08g44770.2	GO:0005488	binding	Molecular function
LOC_Os08g44820.4	GO:0005488	binding	Molecular function
LOC_Os08g44860.4	GO:0005488	binding	Molecular function
LOC_Os09g01290.1	GO:0005488	binding	Molecular function
LOC_Os09g01290.2	GO:0005488	binding	Molecular function
LOC_Os09g01670.1	GO:0005488	binding	Molecular function
LOC_Os09g02260.1	GO:0005488	binding	Molecular function
LOC_Os09g02650.1	GO:0005488	binding	Molecular function
LOC_Os09g04400.1	GO:0005488	binding	Molecular function
LOC_Os09g04440.1	GO:0005488	binding	Molecular function
LOC_Os09g04440.2	GO:0005488	binding	Molecular function
LOC_Os09g06390.1	GO:0005488	binding	Molecular function
LOC_Os09g07570.1	GO:0005488	binding	Molecular function
LOC_Os09g07570.2	GO:0005488	binding	Molecular function
LOC_Os09g07910.1	GO:0005488	binding	Molecular function
LOC_Os09g08890.1	GO:0005488	binding	Molecular function
LOC_Os09g10650.1	GO:0005488	binding	Molecular function
LOC_Os09g12540.1	GO:0005488	binding	Molecular function
LOC_Os09g13570.1	GO:0005488	binding	Molecular function
LOC_Os09g13610.1	GO:0005488	binding	Molecular function
LOC_Os09g13610.3	GO:0005488	binding	Molecular function
LOC_Os09g14610.1	GO:0005488	binding	Molecular function
LOC_Os09g14610.2	GO:0005488	binding	Molecular function
LOC_Os09g15410.1	GO:0005488	binding	Molecular function
LOC_Os09g15750.1	GO:0005488	binding	Molecular function
LOC_Os09g17000.1	GO:0005488	binding	Molecular function
LOC_Os09g17730.2	GO:0005488	binding	Molecular function
LOC_Os09g17740.1	GO:0005488	binding	Molecular function
LOC_Os09g21210.1	GO:0005488	binding	Molecular function
LOC_Os09g21780.1	GO:0005488	binding	Molecular function
LOC_Os09g22450.1	GO:0005488	binding	Molecular function
LOC_Os09g23160.2	GO:0005488	binding	Molecular function
LOC_Os09g23650.1	GO:0005488	binding	Molecular function
LOC_Os09g23660.2	GO:0005488	binding	Molecular function
LOC_Os09g23660.1	GO:0005488	binding	Molecular function
LOC_Os09g23740.1	GO:0005488	binding	Molecular function
LOC_Os09g24200.1	GO:0005488	binding	Molecular function
LOC_Os09g24200.2	GO:0005488	binding	Molecular function
LOC_Os09g24540.1	GO:0005488	binding	Molecular function
LOC_Os09g24680.1	GO:0005488	binding	Molecular function
LOC_Os09g25050.1	GO:0005488	binding	Molecular function
LOC_Os09g26180.1	GO:0005488	binding	Molecular function
LOC_Os09g26420.5	GO:0005488	binding	Molecular function
LOC_Os09g26420.4	GO:0005488	binding	Molecular function
LOC_Os09g26730.1	GO:0005488	binding	Molecular function
LOC_Os09g26760.1	GO:0005488	binding	Molecular function
LOC_Os09g26890.1	GO:0005488	binding	Molecular function
LOC_Os09g27420.1	GO:0005488	binding	Molecular function
LOC_Os09g27420.2	GO:0005488	binding	Molecular function
LOC_Os09g28050.1	GO:0005488	binding	Molecular function
LOC_Os09g28050.2	GO:0005488	binding	Molecular function
LOC_Os09g28310.1	GO:0005488	binding	Molecular function
LOC_Os09g28810.1	GO:0005488	binding	Molecular function
LOC_Os09g29630.1	GO:0005488	binding	Molecular function
LOC_Os09g29660.1	GO:0005488	binding	Molecular function
LOC_Os09g29790.1	GO:0005488	binding	Molecular function
LOC_Os09g29840.2	GO:0005488	binding	Molecular function
LOC_Os09g29840.1	GO:0005488	binding	Molecular function
LOC_Os09g29890.1	GO:0005488	binding	Molecular function
LOC_Os09g30350.1	GO:0005488	binding	Molecular function
LOC_Os09g31180.1	GO:0005488	binding	Molecular function
LOC_Os09g31482.3	GO:0005488	binding	Molecular function
LOC_Os09g32080.2	GO:0005488	binding	Molecular function
LOC_Os09g32210.1	GO:0005488	binding	Molecular function
LOC_Os09g32526.1	GO:0005488	binding	Molecular function
LOC_Os09g32532.2	GO:0005488	binding	Molecular function
LOC_Os09g32550.2	GO:0005488	binding	Molecular function
LOC_Os09g32550.1	GO:0005488	binding	Molecular function
LOC_Os09g32690.2	GO:0005488	binding	Molecular function
LOC_Os09g32810.2	GO:0005488	binding	Molecular function
LOC_Os09g33600.1	GO:0005488	binding	Molecular function
LOC_Os09g33630.3	GO:0005488	binding	Molecular function
LOC_Os09g33980.1	GO:0005488	binding	Molecular function
LOC_Os09g34040.1	GO:0005488	binding	Molecular function
LOC_Os09g34100.1	GO:0005488	binding	Molecular function
LOC_Os09g36220.1	GO:0005488	binding	Molecular function
LOC_Os09g36860.1	GO:0005488	binding	Molecular function
LOC_Os09g37910.1	GO:0005488	binding	Molecular function
LOC_Os09g38420.1	GO:0005488	binding	Molecular function
LOC_Os09g38790.3	GO:0005488	binding	Molecular function
LOC_Os09g39220.1	GO:0005488	binding	Molecular function
LOC_Os09g39400.2	GO:0005488	binding	Molecular function
LOC_Os09g39420.1	GO:0005488	binding	Molecular function
LOC_Os09g39550.1	GO:0005488	binding	Molecular function
LOC_Os09g39560.1	GO:0005488	binding	Molecular function
LOC_Os10g02040.2	GO:0005488	binding	Molecular function
LOC_Os10g04860.1	GO:0005488	binding	Molecular function
LOC_Os10g05050.1	GO:0005488	binding	Molecular function
LOC_Os10g05290.2	GO:0005488	binding	Molecular function
LOC_Os10g07534.1	GO:0005488	binding	Molecular function
LOC_Os10g07978.1	GO:0005488	binding	Molecular function
LOC_Os10g10170.2	GO:0005488	binding	Molecular function
LOC_Os10g10170.1	GO:0005488	binding	Molecular function
LOC_Os10g10244.1	GO:0005488	binding	Molecular function
LOC_Os10g10500.1	GO:0005488	binding	Molecular function
LOC_Os10g11034.1	GO:0005488	binding	Molecular function
LOC_Os10g17280.1	GO:0005488	binding	Molecular function
LOC_Os10g19860.1	GO:0005488	binding	Molecular function
LOC_Os10g21248.1	GO:0005488	binding	Molecular function
LOC_Os10g21810.1	GO:0005488	binding	Molecular function
LOC_Os10g21950.1	GO:0005488	binding	Molecular function
LOC_Os10g22370.1	GO:0005488	binding	Molecular function
LOC_Os10g22430.1	GO:0005488	binding	Molecular function
LOC_Os10g23100.1	GO:0005488	binding	Molecular function
LOC_Os10g25130.1	GO:0005488	binding	Molecular function
LOC_Os10g25280.1	GO:0005488	binding	Molecular function
LOC_Os10g25320.1	GO:0005488	binding	Molecular function
LOC_Os10g25430.1	GO:0005488	binding	Molecular function
LOC_Os10g26060.1	GO:0005488	binding	Molecular function
LOC_Os10g26280.1	GO:0005488	binding	Molecular function
LOC_Os10g26620.1	GO:0005488	binding	Molecular function
LOC_Os10g28230.1	GO:0005488	binding	Molecular function
LOC_Os10g28600.1	GO:0005488	binding	Molecular function
LOC_Os10g28610.1	GO:0005488	binding	Molecular function
LOC_Os10g28665.1	GO:0005488	binding	Molecular function
LOC_Os10g29560.1	GO:0005488	binding	Molecular function
LOC_Os10g31000.1	GO:0005488	binding	Molecular function
LOC_Os10g31770.1	GO:0005488	binding	Molecular function
LOC_Os10g31864.1	GO:0005488	binding	Molecular function
LOC_Os10g32540.1	GO:0005488	binding	Molecular function
LOC_Os10g32550.1	GO:0005488	binding	Molecular function
LOC_Os10g32730.2	GO:0005488	binding	Molecular function
LOC_Os10g32970.1	GO:0005488	binding	Molecular function
LOC_Os10g33275.1	GO:0005488	binding	Molecular function
LOC_Os10g33770.1	GO:0005488	binding	Molecular function
LOC_Os10g34790.1	GO:0005488	binding	Molecular function
LOC_Os10g35250.1	GO:0005488	binding	Molecular function
LOC_Os10g35370.1	GO:0005488	binding	Molecular function
LOC_Os10g35520.1	GO:0005488	binding	Molecular function
LOC_Os10g35550.1	GO:0005488	binding	Molecular function
LOC_Os10g35960.1	GO:0005488	binding	Molecular function
LOC_Os10g35960.2	GO:0005488	binding	Molecular function
LOC_Os10g36000.1	GO:0005488	binding	Molecular function
LOC_Os10g37060.1	GO:0005488	binding	Molecular function
LOC_Os10g38060.1	GO:0005488	binding	Molecular function
LOC_Os10g39300.1	GO:0005488	binding	Molecular function
LOC_Os10g39620.1	GO:0005488	binding	Molecular function
LOC_Os10g40120.1	GO:0005488	binding	Molecular function
LOC_Os10g41360.1	GO:0005488	binding	Molecular function
LOC_Os10g42430.1	GO:0005488	binding	Molecular function
LOC_Os10g42550.1	GO:0005488	binding	Molecular function
LOC_Os10g42700.1	GO:0005488	binding	Molecular function
LOC_Os10g42724.1	GO:0005488	binding	Molecular function
LOC_Os10g42840.1	GO:0005488	binding	Molecular function
LOC_Os11g01869.1	GO:0005488	binding	Molecular function
LOC_Os11g02150.1	GO:0005488	binding	Molecular function
LOC_Os11g03390.1	GO:0005488	binding	Molecular function
LOC_Os11g03530.2	GO:0005488	binding	Molecular function
LOC_Os11g03850.1	GO:0005488	binding	Molecular function
LOC_Os11g03890.1	GO:0005488	binding	Molecular function
LOC_Os11g04070.1	GO:0005488	binding	Molecular function
LOC_Os11g04210.1	GO:0005488	binding	Molecular function
LOC_Os11g04300.1	GO:0005488	binding	Molecular function
LOC_Os11g04440.3	GO:0005488	binding	Molecular function
LOC_Os11g04890.1	GO:0005488	binding	Molecular function
LOC_Os11g05130.1	GO:0005488	binding	Molecular function
LOC_Os11g05130.2	GO:0005488	binding	Molecular function
LOC_Os11g05394.1	GO:0005488	binding	Molecular function
LOC_Os11g05480.1	GO:0005488	binding	Molecular function
LOC_Os11g05562.1	GO:0005488	binding	Molecular function
LOC_Os11g06020.1	GO:0005488	binding	Molecular function
LOC_Os11g06720.1	GO:0005488	binding	Molecular function
LOC_Os11g06750.1	GO:0005488	binding	Molecular function
LOC_Os11g06910.1	GO:0005488	binding	Molecular function
LOC_Os11g07050.1	GO:0005488	binding	Molecular function
LOC_Os11g07470.1	GO:0005488	binding	Molecular function
LOC_Os11g09329.1	GO:0005488	binding	Molecular function
LOC_Os11g10280.1	GO:0005488	binding	Molecular function
LOC_Os11g10420.1	GO:0005488	binding	Molecular function
LOC_Os11g11060.1	GO:0005488	binding	Molecular function
LOC_Os11g11390.1	GO:0005488	binding	Molecular function
LOC_Os11g14420.1	GO:0005488	binding	Molecular function
LOC_Os11g14950.1	GO:0005488	binding	Molecular function
LOC_Os11g17130.1	GO:0005488	binding	Molecular function
LOC_Os11g17530.1	GO:0005488	binding	Molecular function
LOC_Os11g19790.1	GO:0005488	binding	Molecular function
LOC_Os11g19880.1	GO:0005488	binding	Molecular function
LOC_Os11g20400.1	GO:0005488	binding	Molecular function
LOC_Os11g20554.1	GO:0005488	binding	Molecular function
LOC_Os11g24570.1	GO:0005488	binding	Molecular function
LOC_Os11g24610.1	GO:0005488	binding	Molecular function
LOC_Os11g24620.1	GO:0005488	binding	Molecular function
LOC_Os11g27140.1	GO:0005488	binding	Molecular function
LOC_Os11g28270.3	GO:0005488	binding	Molecular function
LOC_Os11g28270.1	GO:0005488	binding	Molecular function
LOC_Os11g31620.1	GO:0005488	binding	Molecular function
LOC_Os11g31890.1	GO:0005488	binding	Molecular function
LOC_Os11g31900.1	GO:0005488	binding	Molecular function
LOC_Os11g32110.4	GO:0005488	binding	Molecular function
LOC_Os11g32110.1	GO:0005488	binding	Molecular function
LOC_Os11g33240.1	GO:0005488	binding	Molecular function
LOC_Os11g33330.1	GO:0005488	binding	Molecular function
LOC_Os11g34364.1	GO:0005488	binding	Molecular function
LOC_Os11g35090.1	GO:0005488	binding	Molecular function
LOC_Os11g35360.1	GO:0005488	binding	Molecular function
LOC_Os11g35870.3	GO:0005488	binding	Molecular function
LOC_Os11g36390.1	GO:0005488	binding	Molecular function
LOC_Os11g36960.1	GO:0005488	binding	Molecular function
LOC_Os11g37690.1	GO:0005488	binding	Molecular function
LOC_Os11g38710.1	GO:0005488	binding	Molecular function
LOC_Os11g39030.1	GO:0005488	binding	Molecular function
LOC_Os11g39220.2	GO:0005488	binding	Molecular function
LOC_Os11g39360.2	GO:0005488	binding	Molecular function
LOC_Os11g39650.1	GO:0005488	binding	Molecular function
LOC_Os11g39720.1	GO:0005488	binding	Molecular function
LOC_Os11g40150.1	GO:0005488	binding	Molecular function
LOC_Os11g41160.3	GO:0005488	binding	Molecular function
LOC_Os11g41650.1	GO:0005488	binding	Molecular function
LOC_Os11g42440.1	GO:0005488	binding	Molecular function
LOC_Os11g43600.1	GO:0005488	binding	Molecular function
LOC_Os11g43620.1	GO:0005488	binding	Molecular function
LOC_Os11g43800.1	GO:0005488	binding	Molecular function
LOC_Os11g43900.2	GO:0005488	binding	Molecular function
LOC_Os11g43900.1	GO:0005488	binding	Molecular function
LOC_Os11g45590.1	GO:0005488	binding	Molecular function
LOC_Os11g45590.3	GO:0005488	binding	Molecular function
LOC_Os11g47460.4	GO:0005488	binding	Molecular function
LOC_Os11g48090.5	GO:0005488	binding	Molecular function
LOC_Os11g48090.4	GO:0005488	binding	Molecular function
LOC_Os12g01530.2	GO:0005488	binding	Molecular function
LOC_Os12g02094.1	GO:0005488	binding	Molecular function
LOC_Os12g03070.1	GO:0005488	binding	Molecular function
LOC_Os12g03070.3	GO:0005488	binding	Molecular function
LOC_Os12g03270.1	GO:0005488	binding	Molecular function
LOC_Os12g04020.2	GO:0005488	binding	Molecular function
LOC_Os12g04020.1	GO:0005488	binding	Molecular function
LOC_Os12g04110.1	GO:0005488	binding	Molecular function
LOC_Os12g04220.1	GO:0005488	binding	Molecular function
LOC_Os12g04930.1	GO:0005488	binding	Molecular function
LOC_Os12g05920.1	GO:0005488	binding	Molecular function
LOC_Os12g06630.1	GO:0005488	binding	Molecular function
LOC_Os12g07230.1	GO:0005488	binding	Molecular function
LOC_Os12g07740.1	GO:0005488	binding	Molecular function
LOC_Os12g07880.1	GO:0005488	binding	Molecular function
LOC_Os12g08170.1	GO:0005488	binding	Molecular function
LOC_Os12g10610.1	GO:0005488	binding	Molecular function
LOC_Os12g10830.1	GO:0005488	binding	Molecular function
LOC_Os12g13170.2	GO:0005488	binding	Molecular function
LOC_Os12g13380.1	GO:0005488	binding	Molecular function
LOC_Os12g13390.1	GO:0005488	binding	Molecular function
LOC_Os12g13440.1	GO:0005488	binding	Molecular function
LOC_Os12g13570.1	GO:0005488	binding	Molecular function
LOC_Os12g13950.1	GO:0005488	binding	Molecular function
LOC_Os12g14140.1	GO:0005488	binding	Molecular function
LOC_Os12g15420.1	GO:0005488	binding	Molecular function
LOC_Os12g17900.1	GO:0005488	binding	Molecular function
LOC_Os12g17910.1	GO:0005488	binding	Molecular function
LOC_Os12g18640.1	GO:0005488	binding	Molecular function
LOC_Os12g19304.4	GO:0005488	binding	Molecular function
LOC_Os12g19304.2	GO:0005488	binding	Molecular function
LOC_Os12g19530.1	GO:0005488	binding	Molecular function
LOC_Os12g21500.1	GO:0005488	binding	Molecular function
LOC_Os12g21700.1	GO:0005488	binding	Molecular function
LOC_Os12g22620.1	GO:0005488	binding	Molecular function
LOC_Os12g25490.1	GO:0005488	binding	Molecular function
LOC_Os12g29520.5	GO:0005488	binding	Molecular function
LOC_Os12g30150.1	GO:0005488	binding	Molecular function
LOC_Os12g31450.1	GO:0005488	binding	Molecular function
LOC_Os12g31770.1	GO:0005488	binding	Molecular function
LOC_Os12g31820.1	GO:0005488	binding	Molecular function
LOC_Os12g32250.1	GO:0005488	binding	Molecular function
LOC_Os12g32980.1	GO:0005488	binding	Molecular function
LOC_Os12g32986.1	GO:0005488	binding	Molecular function
LOC_Os12g34018.1	GO:0005488	binding	Molecular function
LOC_Os12g34056.1	GO:0005488	binding	Molecular function
LOC_Os12g35030.1	GO:0005488	binding	Molecular function
LOC_Os12g36150.1	GO:0005488	binding	Molecular function
LOC_Os12g36620.1	GO:0005488	binding	Molecular function
LOC_Os12g37100.1	GO:0005488	binding	Molecular function
LOC_Os12g37550.1	GO:0005488	binding	Molecular function
LOC_Os12g37640.3	GO:0005488	binding	Molecular function
LOC_Os12g37970.1	GO:0005488	binding	Molecular function
LOC_Os12g37970.3	GO:0005488	binding	Molecular function
LOC_Os12g38010.1	GO:0005488	binding	Molecular function
LOC_Os12g38110.1	GO:0005488	binding	Molecular function
LOC_Os12g38630.1	GO:0005488	binding	Molecular function
LOC_Os12g38970.1	GO:0005488	binding	Molecular function
LOC_Os12g39850.1	GO:0005488	binding	Molecular function
LOC_Os12g40190.1	GO:0005488	binding	Molecular function
LOC_Os12g40490.1	GO:0005488	binding	Molecular function
LOC_Os12g40560.1	GO:0005488	binding	Molecular function
LOC_Os12g41190.1	GO:0005488	binding	Molecular function
LOC_Os12g42140.1	GO:0005488	binding	Molecular function
LOC_Os12g42180.1	GO:0005488	binding	Molecular function
LOC_Os12g42230.1	GO:0005488	binding	Molecular function
LOC_Os12g42370.1	GO:0005488	binding	Molecular function
LOC_Os12g42430.1	GO:0005488	binding	Molecular function
LOC_Os12g42760.1	GO:0005488	binding	Molecular function
LOC_Os12g42980.1	GO:0005488	binding	Molecular function
LOC_Os12g43550.2	GO:0005488	binding	Molecular function
LOC_Os12g43550.1	GO:0005488	binding	Molecular function
LOC_Os12g43950.2	GO:0005488	binding	Molecular function
LOC_Os12g44170.1	GO:0005488	binding	Molecular function
LOC_Os12g44320.1	GO:0005488	binding	Molecular function
LOC_Os08g39080.1	GO:0005488	binding	Molecular function
LOC_Os04g52290.1	GO:0005488	binding	Molecular function
LOC_Os11g07040.1	GO:0005488	binding	Molecular function
LOC_Os01g61030.1	GO:0005488	binding	Molecular function
LOC_Os02g09100.1	GO:0005488	binding	Molecular function
LOC_Os01g34870.1	GO:0005488	binding	Molecular function
LOC_Os08g06800.1	GO:0005488	binding	Molecular function
LOC_Os03g51790.1	GO:0005488	binding	Molecular function
LOC_Os12g38400.2	GO:0005488	binding	Molecular function
LOC_Os10g39420.1	GO:0005488	binding	Molecular function
LOC_Os06g11860.1	GO:0005488	binding	Molecular function
LOC_Os07g36000.1	GO:0005488	binding	Molecular function
LOC_Os04g32960.1	GO:0005488	binding	Molecular function
LOC_Os08g41950.2	GO:0005488	binding	Molecular function
LOC_Os02g32590.1	GO:0005488	binding	Molecular function
LOC_Os01g01660.1	GO:0005488	binding	Molecular function
LOC_Os08g06560.1	GO:0005488	binding	Molecular function
LOC_Os02g55320.1	GO:0005488	binding	Molecular function
LOC_Os04g51120.1	GO:0005488	binding	Molecular function
LOC_Os11g08660.1	GO:0005488	binding	Molecular function
LOC_Os08g41950.1	GO:0005488	binding	Molecular function
LOC_Os03g13790.2	GO:0005488	binding	Molecular function
LOC_Os12g07160.1	GO:0005488	binding	Molecular function
LOC_Os02g46780.1	GO:0005488	binding	Molecular function
LOC_Os03g39020.1	GO:0005488	binding	Molecular function
LOC_Os05g50810.2	GO:0005488	binding	Molecular function
LOC_Os10g41740.1	GO:0005488	binding	Molecular function
LOC_Os05g06350.1	GO:0005488	binding	Molecular function
LOC_Os08g44820.5	GO:0005488	binding	Molecular function
LOC_Os04g33950.1	GO:0005488	binding	Molecular function
LOC_Os11g41890.1	GO:0005488	binding	Molecular function
LOC_Os08g44820.1	GO:0005488	binding	Molecular function
LOC_Os07g01140.1	GO:0005488	binding	Molecular function
LOC_Os08g39080.2	GO:0005488	binding	Molecular function
LOC_Os07g28980.1	GO:0005488	binding	Molecular function
LOC_Os05g39760.1	GO:0005488	binding	Molecular function
LOC_Os04g46020.1	GO:0005488	binding	Molecular function
LOC_Os07g23480.1	GO:0005488	binding	Molecular function
LOC_Os01g01115.1	GO:0005488	binding	Molecular function
LOC_Os02g04480.1	GO:0005488	binding	Molecular function
LOC_Os05g39080.1	GO:0005488	binding	Molecular function
LOC_Os06g10690.1	GO:0005488	binding	Molecular function
LOC_Os07g05610.4	GO:0005488	binding	Molecular function
LOC_Os07g39560.3	GO:0005488	binding	Molecular function
LOC_Os09g24440.1	GO:0005488	binding	Molecular function
LOC_Os05g27320.1	GO:0005488	binding	Molecular function
LOC_Os04g35420.1	GO:0005488	binding	Molecular function
LOC_Os03g22770.1	GO:0005488	binding	Molecular function
LOC_Os03g54780.1	GO:0005488	binding	Molecular function
LOC_Os06g51450.1	GO:0005488	binding	Molecular function
LOC_Os08g26880.1	GO:0005488	binding	Molecular function
LOC_Os12g12730.1	GO:0005488	binding	Molecular function
LOC_Os02g05450.1	GO:0005488	binding	Molecular function
LOC_Os01g27650.1	GO:0005488	binding	Molecular function
LOC_Os03g38740.1	GO:0005488	binding	Molecular function
LOC_Os04g56850.1	GO:0005488	binding	Molecular function
LOC_Os02g49610.1	GO:0005488	binding	Molecular function
LOC_Os03g55670.1	GO:0005488	binding	Molecular function
LOC_Os01g53720.2	GO:0005488	binding	Molecular function
LOC_Os01g08400.1	GO:0005488	binding	Molecular function
LOC_Os03g56234.2	GO:0005488	binding	Molecular function
LOC_Os01g71474.1	GO:0005488	binding	Molecular function
LOC_Os10g05180.1	GO:0005488	binding	Molecular function
LOC_Os03g41460.1	GO:0005488	binding	Molecular function
LOC_Os04g11880.1	GO:0005488	binding	Molecular function
LOC_Os10g40920.1	GO:0005488	binding	Molecular function
LOC_Os08g19830.3	GO:0005488	binding	Molecular function
LOC_Os06g46880.1	GO:0005488	binding	Molecular function
LOC_Os03g07800.1	GO:0005488	binding	Molecular function
LOC_Os02g33430.2	GO:0005488	binding	Molecular function
LOC_Os02g10860.1	GO:0005488	binding	Molecular function
LOC_Os02g03930.1	GO:0005488	binding	Molecular function
LOC_Os01g01140.1	GO:0005488	binding	Molecular function
LOC_Os10g02620.1	GO:0005488	binding	Molecular function
LOC_Os01g67250.2	GO:0005488	binding	Molecular function
LOC_Os01g08770.1	GO:0005488	binding	Molecular function
LOC_Os06g07860.1	GO:0005488	binding	Molecular function
LOC_Os02g09920.1	GO:0005488	binding	Molecular function
LOC_Os07g39320.1	GO:0005488	binding	Molecular function
LOC_Os09g29970.1	GO:0005488	binding	Molecular function
LOC_Os02g51670.1	GO:0005488	binding	Molecular function
LOC_Os01g46970.1	GO:0005488	binding	Molecular function
LOC_Os06g03600.1	GO:0005488	binding	Molecular function
LOC_Os02g39890.1	GO:0005488	binding	Molecular function
LOC_Os03g57010.1	GO:0005488	binding	Molecular function
LOC_Os05g33610.2	GO:0005488	binding	Molecular function
LOC_Os08g17600.3	GO:0005488	binding	Molecular function
LOC_Os05g01230.1	GO:0005488	binding	Molecular function
LOC_Os02g52960.1	GO:0005488	binding	Molecular function
LOC_Os02g02380.1	GO:0005488	binding	Molecular function
LOC_Os01g36800.1	GO:0005488	binding	Molecular function
LOC_Os03g63250.1	GO:0005488	binding	Molecular function
LOC_Os05g25690.1	GO:0005488	binding	Molecular function
LOC_Os11g37080.1	GO:0005488	binding	Molecular function
LOC_Os04g39540.1	GO:0005488	binding	Molecular function
LOC_Os02g12880.3	GO:0005488	binding	Molecular function
LOC_Os08g06140.2	GO:0005488	binding	Molecular function
LOC_Os08g44860.1	GO:0005488	binding	Molecular function
LOC_Os10g28340.5	GO:0005488	binding	Molecular function
LOC_Os06g44610.1	GO:0005488	binding	Molecular function
LOC_Os09g33810.3	GO:0005488	binding	Molecular function
LOC_Os07g47500.3	GO:0005488	binding	Molecular function
LOC_Os04g42840.1	GO:0005488	binding	Molecular function
LOC_Os10g34430.1	GO:0005488	binding	Molecular function
LOC_Os09g35910.1	GO:0005488	binding	Molecular function
LOC_Os01g56520.2	GO:0005488	binding	Molecular function
LOC_Os05g07010.2	GO:0005488	binding	Molecular function
LOC_Os09g19954.1	GO:0005488	binding	Molecular function
LOC_Os01g36550.1	GO:0005488	binding	Molecular function
LOC_Os02g07160.1	GO:0005488	binding	Molecular function
LOC_Os04g47570.1	GO:0005488	binding	Molecular function
LOC_Os07g48830.1	GO:0005488	binding	Molecular function
LOC_Os07g29780.1	GO:0005488	binding	Molecular function
LOC_Os01g45190.3	GO:0005488	binding	Molecular function
LOC_Os03g50970.1	GO:0005488	binding	Molecular function
LOC_Os02g12880.5	GO:0005488	binding	Molecular function
LOC_Os01g68120.1	GO:0005488	binding	Molecular function
LOC_Os07g05610.2	GO:0005488	binding	Molecular function
LOC_Os05g47890.1	GO:0005488	binding	Molecular function
LOC_Os02g07840.1	GO:0005488	binding	Molecular function
LOC_Os02g32590.2	GO:0005488	binding	Molecular function
LOC_Os05g31370.1	GO:0005488	binding	Molecular function
LOC_Os02g09060.1	GO:0005488	binding	Molecular function
LOC_Os03g48780.1	GO:0005488	binding	Molecular function
LOC_Os06g48530.1	GO:0005488	binding	Molecular function
LOC_Os11g06910.3	GO:0005488	binding	Molecular function
LOC_Os02g46090.1	GO:0005488	binding	Molecular function
LOC_Os01g69980.1	GO:0005488	binding	Molecular function
LOC_Os09g19830.1	GO:0005488	binding	Molecular function
LOC_Os07g08420.1	GO:0005488	binding	Molecular function
LOC_Os08g21350.1	GO:0005488	binding	Molecular function
LOC_Os12g12360.1	GO:0005488	binding	Molecular function
LOC_Os08g44820.2	GO:0005488	binding	Molecular function
LOC_Os05g22670.1	GO:0005488	binding	Molecular function
LOC_Os06g40704.2	GO:0005488	binding	Molecular function
LOC_Os05g38950.2	GO:0005488	binding	Molecular function
LOC_Os03g22770.2	GO:0005488	binding	Molecular function
LOC_Os02g08300.2	GO:0005488	binding	Molecular function
LOC_Os03g47740.1	GO:0005488	binding	Molecular function
LOC_Os02g22370.2	GO:0005488	binding	Molecular function
LOC_Os09g32030.1	GO:0005488	binding	Molecular function
LOC_Os05g05230.1	GO:0005488	binding	Molecular function
LOC_Os02g38050.6	GO:0005488	binding	Molecular function
LOC_Os01g04870.1	GO:0005488	binding	Molecular function
LOC_Os04g57610.3	GO:0005488	binding	Molecular function
LOC_Os03g15540.1	GO:0005488	binding	Molecular function
LOC_Os07g31650.1	GO:0005488	binding	Molecular function
LOC_Os03g46480.1	GO:0005488	binding	Molecular function
LOC_Os09g33810.2	GO:0005488	binding	Molecular function
LOC_Os10g17660.1	GO:0005488	binding	Molecular function
LOC_Os05g33610.1	GO:0005488	binding	Molecular function
LOC_Os11g47460.2	GO:0005488	binding	Molecular function
LOC_Os03g08440.1	GO:0005488	binding	Molecular function
LOC_Os06g40150.1	GO:0005488	binding	Molecular function
LOC_Os07g36760.1	GO:0005488	binding	Molecular function
LOC_Os07g04190.1	GO:0005488	binding	Molecular function
LOC_Os01g66030.2	GO:0005488	binding	Molecular function
LOC_Os01g16540.1	GO:0005488	binding	Molecular function
LOC_Os10g06130.1	GO:0005488	binding	Molecular function
LOC_Os04g35260.1	GO:0005488	binding	Molecular function
LOC_Os01g43630.2	GO:0005488	binding	Molecular function
LOC_Os01g09510.4	GO:0005488	binding	Molecular function
LOC_Os02g39360.1	GO:0005488	binding	Molecular function
LOC_Os05g27320.2	GO:0005488	binding	Molecular function
LOC_Os03g54890.2	GO:0005488	binding	Molecular function
LOC_Os12g19130.1	GO:0005488	binding	Molecular function
LOC_Os03g19010.1	GO:0005488	binding	Molecular function
LOC_Os08g13990.1	GO:0005488	binding	Molecular function
LOC_Os08g29060.1	GO:0005488	binding	Molecular function
LOC_Os03g13200.1	GO:0005488	binding	Molecular function
LOC_Os11g04295.1	GO:0005488	binding	Molecular function
LOC_Os10g25930.1	GO:0005488	binding	Molecular function
LOC_Os05g38640.1	GO:0005488	binding	Molecular function
LOC_Os04g57610.1	GO:0005488	binding	Molecular function
LOC_Os01g11940.1	GO:0005488	binding	Molecular function
LOC_Os08g09230.2	GO:0005488	binding	Molecular function
LOC_Os01g39380.1	GO:0005488	binding	Molecular function
LOC_Os01g68790.3	GO:0005488	binding	Molecular function
LOC_Os03g20190.1	GO:0005488	binding	Molecular function
LOC_Os08g33120.3	GO:0005488	binding	Molecular function
LOC_Os07g26490.1	GO:0005488	binding	Molecular function
LOC_Os06g08450.1	GO:0005488	binding	Molecular function
LOC_Os09g30474.1	GO:0005488	binding	Molecular function
LOC_Os11g03540.1	GO:0005488	binding	Molecular function
LOC_Os09g32948.1	GO:0005488	binding	Molecular function
LOC_Os07g48602.1	GO:0005488	binding	Molecular function
LOC_Os04g46020.2	GO:0005488	binding	Molecular function
LOC_Os08g29550.1	GO:0005488	binding	Molecular function
LOC_Os02g17390.1	GO:0005488	binding	Molecular function
LOC_Os02g22370.3	GO:0005488	binding	Molecular function
LOC_Os03g08530.1	GO:0005488	binding	Molecular function
LOC_Os08g37320.1	GO:0005488	binding	Molecular function
LOC_Os05g07470.1	GO:0005488	binding	Molecular function
LOC_Os03g61330.3	GO:0005488	binding	Molecular function
LOC_Os07g19400.1	GO:0005488	binding	Molecular function
LOC_Os10g35540.1	GO:0005488	binding	Molecular function
LOC_Os03g44610.1	GO:0005488	binding	Molecular function
LOC_Os01g53720.1	GO:0005488	binding	Molecular function
LOC_Os02g49986.1	GO:0005488	binding	Molecular function
LOC_Os02g13340.1	GO:0005488	binding	Molecular function
LOC_Os03g22350.1	GO:0005488	binding	Molecular function
LOC_Os07g26490.2	GO:0005488	binding	Molecular function
LOC_Os01g47710.1	GO:0005488	binding	Molecular function
LOC_Os01g70270.3	GO:0005488	binding	Molecular function
LOC_Os02g33430.1	GO:0005488	binding	Molecular function
LOC_Os11g10420.2	GO:0005488	binding	Molecular function
LOC_Os01g13160.1	GO:0005488	binding	Molecular function
LOC_Os07g18154.1	GO:0005488	binding	Molecular function
LOC_Os08g33660.1	GO:0005488	binding	Molecular function
LOC_Os04g08034.5	GO:0005488	binding	Molecular function
LOC_Os05g24890.1	GO:0005488	binding	Molecular function
LOC_Os08g27170.1	GO:0005488	binding	Molecular function
LOC_Os02g52460.1	GO:0005488	binding	Molecular function
LOC_Os04g41229.2	GO:0005488	binding	Molecular function
LOC_Os03g42410.1	GO:0005488	binding	Molecular function
LOC_Os03g61310.1	GO:0005488	binding	Molecular function
LOC_Os05g27920.1	GO:0005488	binding	Molecular function
LOC_Os01g66030.1	GO:0005488	binding	Molecular function
LOC_Os08g01680.1	GO:0005488	binding	Molecular function
LOC_Os04g37920.6	GO:0005488	binding	Molecular function
LOC_Os08g25290.1	GO:0005488	binding	Molecular function
LOC_Os01g63780.1	GO:0005488	binding	Molecular function
LOC_Os06g12120.1	GO:0005488	binding	Molecular function
LOC_Os01g45520.1	GO:0005488	binding	Molecular function
LOC_Os11g05140.1	GO:0005488	binding	Molecular function
LOC_Os07g40730.1	GO:0005488	binding	Molecular function
LOC_Os05g01440.1	GO:0005488	binding	Molecular function
LOC_Os02g02370.1	GO:0005488	binding	Molecular function
LOC_Os06g23460.1	GO:0005488	binding	Molecular function
LOC_Os06g24680.1	GO:0005488	binding	Molecular function
LOC_Os05g18950.1	GO:0005488	binding	Molecular function
LOC_Os01g42970.2	GO:0005488	binding	Molecular function
LOC_Os05g38530.1	GO:0005488	binding	Molecular function
LOC_Os02g40750.1	GO:0005488	binding	Molecular function
LOC_Os12g37590.1	GO:0005488	binding	Molecular function
LOC_Os03g43670.1	GO:0005488	binding	Molecular function
LOC_Os08g44820.3	GO:0005488	binding	Molecular function
LOC_Os10g28340.3	GO:0005488	binding	Molecular function
LOC_Os09g25200.1	GO:0005488	binding	Molecular function
LOC_Os04g14450.3	GO:0005488	binding	Molecular function
LOC_Os09g31400.1	GO:0005488	binding	Molecular function
LOC_Os07g08180.1	GO:0005488	binding	Molecular function
LOC_Os09g33460.2	GO:0005488	binding	Molecular function
LOC_Os12g08670.1	GO:0005488	binding	Molecular function
LOC_Os02g39890.2	GO:0005488	binding	Molecular function
LOC_Os06g15220.1	GO:0005488	binding	Molecular function
LOC_Os06g07630.1	GO:0005488	binding	Molecular function
LOC_Os11g01872.1	GO:0005488	binding	Molecular function
LOC_Os04g12480.1	GO:0005488	binding	Molecular function
LOC_Os02g21650.1	GO:0005488	binding	Molecular function
LOC_Os07g48360.1	GO:0005488	binding	Molecular function
LOC_Os04g54350.1	GO:0005488	binding	Molecular function
LOC_Os02g57690.4	GO:0005488	binding	Molecular function
LOC_Os04g58200.1	GO:0005488	binding	Molecular function
LOC_Os09g24640.1	GO:0005488	binding	Molecular function
LOC_Os10g07480.1	GO:0005488	binding	Molecular function
LOC_Os02g10760.1	GO:0005488	binding	Molecular function
LOC_Os03g02970.1	GO:0005488	binding	Molecular function
LOC_Os03g17570.5	GO:0005488	binding	Molecular function
LOC_Os04g42740.1	GO:0005488	binding	Molecular function
LOC_Os04g43290.4	GO:0005488	binding	Molecular function
LOC_Os07g31540.1	GO:0005488	binding	Molecular function
LOC_Os07g49300.1	GO:0005488	binding	Molecular function
LOC_Os03g50940.1	GO:0005488	binding	Molecular function
LOC_Os01g59660.3	GO:0005488	binding	Molecular function
LOC_Os01g38720.1	GO:0005488	binding	Molecular function
LOC_Os04g57520.1	GO:0005488	binding	Molecular function
LOC_Os11g20040.1	GO:0005488	binding	Molecular function
LOC_Os09g28019.1	GO:0005488	binding	Molecular function
LOC_Os01g69920.2	GO:0005488	binding	Molecular function
LOC_Os04g01310.1	GO:0005488	binding	Molecular function
LOC_Os04g34240.1	GO:0005488	binding	Molecular function
LOC_Os01g28570.1	GO:0005488	binding	Molecular function
LOC_Os11g47460.1	GO:0005488	binding	Molecular function
LOC_Os03g37330.1	GO:0005488	binding	Molecular function
LOC_Os03g56300.1	GO:0005488	binding	Molecular function
LOC_Os01g33410.1	GO:0005488	binding	Molecular function
LOC_Os12g19549.2	GO:0005488	binding	Molecular function
LOC_Os05g12130.1	GO:0005488	binding	Molecular function
LOC_Os09g10850.1	GO:0005488	binding	Molecular function
LOC_Os09g16910.3	GO:0005488	binding	Molecular function
LOC_Os02g33520.1	GO:0005488	binding	Molecular function
LOC_Os03g09910.1	GO:0005488	binding	Molecular function
LOC_Os01g39380.3	GO:0005488	binding	Molecular function
LOC_Os03g15890.3	GO:0005488	binding	Molecular function
LOC_Os06g05340.1	GO:0005488	binding	Molecular function
LOC_Os08g16960.1	GO:0005488	binding	Molecular function
LOC_Os05g31420.1	GO:0005488	binding	Molecular function
LOC_Os01g61860.1	GO:0005488	binding	Molecular function
LOC_Os01g56300.1	GO:0005488	binding	Molecular function
LOC_Os08g36790.1	GO:0005488	binding	Molecular function
LOC_Os01g52110.4	GO:0005488	binding	Molecular function
LOC_Os03g42010.1	GO:0005488	binding	Molecular function
LOC_Os02g02150.1	GO:0005488	binding	Molecular function
LOC_Os02g56740.1	GO:0005488	binding	Molecular function
LOC_Os02g49440.1	GO:0005488	binding	Molecular function
LOC_Os10g05870.1	GO:0005488	binding	Molecular function
LOC_Os12g40550.1	GO:0005488	binding	Molecular function
LOC_Os08g39050.1	GO:0005488	binding	Molecular function
LOC_Os03g06510.1	GO:0005488	binding	Molecular function
LOC_Os07g11650.1	GO:0005488	binding	Molecular function
LOC_Os03g61050.1	GO:0005488	binding	Molecular function
LOC_Os05g48640.1	GO:0005488	binding	Molecular function
LOC_Os07g18162.1	GO:0005488	binding	Molecular function
LOC_Os07g42910.1	GO:0005488	binding	Molecular function
LOC_Os08g32050.1	GO:0005488	binding	Molecular function
LOC_Os08g10770.1	GO:0005488	binding	Molecular function
LOC_Os09g31390.3	GO:0005488	binding	Molecular function
LOC_Os03g17540.1	GO:0005488	binding	Molecular function
LOC_Os11g10260.1	GO:0005488	binding	Molecular function
LOC_Os09g37930.1	GO:0005488	binding	Molecular function
LOC_Os12g03290.1	GO:0005488	binding	Molecular function
LOC_Os03g20470.1	GO:0005488	binding	Molecular function
LOC_Os12g39630.1	GO:0005488	binding	Molecular function
LOC_Os05g49420.1	GO:0005488	binding	Molecular function
LOC_Os01g59660.4	GO:0005488	binding	Molecular function
LOC_Os07g44690.1	GO:0005488	binding	Molecular function
LOC_Os08g05520.1	GO:0005488	binding	Molecular function
LOC_Os04g41540.1	GO:0005488	binding	Molecular function
LOC_Os01g69970.1	GO:0005488	binding	Molecular function
LOC_Os05g51450.1	GO:0005488	binding	Molecular function
LOC_Os01g42990.1	GO:0005488	binding	Molecular function
LOC_Os03g19960.1	GO:0005488	binding	Molecular function
LOC_Os03g12510.1	GO:0005488	binding	Molecular function
LOC_Os01g65010.1	GO:0005488	binding	Molecular function
LOC_Os08g43580.1	GO:0005488	binding	Molecular function
LOC_Os12g03130.1	GO:0005488	binding	Molecular function
LOC_Os11g04390.3	GO:0005488	binding	Molecular function
LOC_Os08g19420.1	GO:0005488	binding	Molecular function
LOC_Os04g40140.3	GO:0005488	binding	Molecular function
LOC_Os11g44880.1	GO:0005488	binding	Molecular function
LOC_Os02g06490.1	GO:0005488	binding	Molecular function
LOC_Os03g63570.1	GO:0005488	binding	Molecular function
LOC_Os04g47700.1	GO:0005488	binding	Molecular function
LOC_Os12g34890.1	GO:0005488	binding	Molecular function
LOC_Os02g10360.1	GO:0005488	binding	Molecular function
LOC_Os03g19350.1	GO:0005488	binding	Molecular function
LOC_Os02g19440.3	GO:0005488	binding	Molecular function
LOC_Os12g19304.1	GO:0005488	binding	Molecular function
LOC_Os01g64690.1	GO:0005488	binding	Molecular function
ChrSy.fgenesh.mRNA.73	GO:0065007	biological regulation	Biological process
ChrUn.fgenesh.mRNA.29	GO:0065007	biological regulation	Biological process
ChrUn.fgenesh.mRNA.89	GO:0065007	biological regulation	Biological process
LOC_Os01g01010.1	GO:0065007	biological regulation	Biological process
LOC_Os01g01010.2	GO:0065007	biological regulation	Biological process
LOC_Os01g01312.1	GO:0065007	biological regulation	Biological process
LOC_Os01g01420.2	GO:0065007	biological regulation	Biological process
LOC_Os01g01960.1	GO:0065007	biological regulation	Biological process
LOC_Os01g02040.2	GO:0065007	biological regulation	Biological process
LOC_Os01g02480.1	GO:0065007	biological regulation	Biological process
LOC_Os01g03720.1	GO:0065007	biological regulation	Biological process
LOC_Os01g03820.1	GO:0065007	biological regulation	Biological process
LOC_Os01g04020.1	GO:0065007	biological regulation	Biological process
LOC_Os01g05500.1	GO:0065007	biological regulation	Biological process
LOC_Os01g05585.1	GO:0065007	biological regulation	Biological process
LOC_Os01g05650.1	GO:0065007	biological regulation	Biological process
LOC_Os01g06640.1	GO:0065007	biological regulation	Biological process
LOC_Os01g07110.1	GO:0065007	biological regulation	Biological process
LOC_Os01g07140.2	GO:0065007	biological regulation	Biological process
LOC_Os01g07250.1	GO:0065007	biological regulation	Biological process
LOC_Os01g07376.1	GO:0065007	biological regulation	Biological process
LOC_Os01g07940.1	GO:0065007	biological regulation	Biological process
LOC_Os01g08270.1	GO:0065007	biological regulation	Biological process
LOC_Os01g08270.4	GO:0065007	biological regulation	Biological process
LOC_Os01g08970.2	GO:0065007	biological regulation	Biological process
LOC_Os01g09550.3	GO:0065007	biological regulation	Biological process
LOC_Os01g10430.2	GO:0065007	biological regulation	Biological process
LOC_Os01g10610.1	GO:0065007	biological regulation	Biological process
LOC_Os01g10840.1	GO:0065007	biological regulation	Biological process
LOC_Os01g10870.1	GO:0065007	biological regulation	Biological process
LOC_Os01g10890.1	GO:0065007	biological regulation	Biological process
LOC_Os01g11000.1	GO:0065007	biological regulation	Biological process
LOC_Os01g11040.1	GO:0065007	biological regulation	Biological process
LOC_Os01g11250.1	GO:0065007	biological regulation	Biological process
LOC_Os01g11900.1	GO:0065007	biological regulation	Biological process
LOC_Os01g11952.1	GO:0065007	biological regulation	Biological process
LOC_Os01g11960.1	GO:0065007	biological regulation	Biological process
LOC_Os01g12720.1	GO:0065007	biological regulation	Biological process
LOC_Os01g12890.1	GO:0065007	biological regulation	Biological process
LOC_Os01g13200.1	GO:0065007	biological regulation	Biological process
LOC_Os01g13404.1	GO:0065007	biological regulation	Biological process
LOC_Os01g13460.1	GO:0065007	biological regulation	Biological process
LOC_Os01g13540.1	GO:0065007	biological regulation	Biological process
LOC_Os01g14670.1	GO:0065007	biological regulation	Biological process
LOC_Os01g15480.1	GO:0065007	biological regulation	Biological process
LOC_Os01g15934.1	GO:0065007	biological regulation	Biological process
LOC_Os01g16520.1	GO:0065007	biological regulation	Biological process
LOC_Os01g16530.1	GO:0065007	biological regulation	Biological process
LOC_Os01g16750.1	GO:0065007	biological regulation	Biological process
LOC_Os01g17170.1	GO:0065007	biological regulation	Biological process
LOC_Os01g17310.1	GO:0065007	biological regulation	Biological process
LOC_Os01g18584.1	GO:0065007	biological regulation	Biological process
LOC_Os01g18670.1	GO:0065007	biological regulation	Biological process
LOC_Os01g18680.1	GO:0065007	biological regulation	Biological process
LOC_Os01g18800.4	GO:0065007	biological regulation	Biological process
LOC_Os01g18800.1	GO:0065007	biological regulation	Biological process
LOC_Os01g18800.5	GO:0065007	biological regulation	Biological process
LOC_Os01g18850.1	GO:0065007	biological regulation	Biological process
LOC_Os01g21180.1	GO:0065007	biological regulation	Biological process
LOC_Os01g21900.1	GO:0065007	biological regulation	Biological process
LOC_Os01g22700.1	GO:0065007	biological regulation	Biological process
LOC_Os01g22900.3	GO:0065007	biological regulation	Biological process
LOC_Os01g22900.1	GO:0065007	biological regulation	Biological process
LOC_Os01g25210.1	GO:0065007	biological regulation	Biological process
LOC_Os01g25450.1	GO:0065007	biological regulation	Biological process
LOC_Os01g27730.1	GO:0065007	biological regulation	Biological process
LOC_Os01g29230.1	GO:0065007	biological regulation	Biological process
LOC_Os01g29580.1	GO:0065007	biological regulation	Biological process
LOC_Os01g32170.1	GO:0065007	biological regulation	Biological process
LOC_Os01g32660.4	GO:0065007	biological regulation	Biological process
LOC_Os01g32660.2	GO:0065007	biological regulation	Biological process
LOC_Os01g32660.5	GO:0065007	biological regulation	Biological process
LOC_Os01g33020.2	GO:0065007	biological regulation	Biological process
LOC_Os01g34490.1	GO:0065007	biological regulation	Biological process
LOC_Os01g34780.1	GO:0065007	biological regulation	Biological process
LOC_Os01g35050.1	GO:0065007	biological regulation	Biological process
LOC_Os01g35184.2	GO:0065007	biological regulation	Biological process
LOC_Os01g36080.2	GO:0065007	biological regulation	Biological process
LOC_Os01g37050.1	GO:0065007	biological regulation	Biological process
LOC_Os01g37130.1	GO:0065007	biological regulation	Biological process
LOC_Os01g37880.1	GO:0065007	biological regulation	Biological process
LOC_Os01g37960.1	GO:0065007	biological regulation	Biological process
LOC_Os01g38530.2	GO:0065007	biological regulation	Biological process
LOC_Os01g38950.1	GO:0065007	biological regulation	Biological process
LOC_Os01g39770.2	GO:0065007	biological regulation	Biological process
LOC_Os01g40470.1	GO:0065007	biological regulation	Biological process
LOC_Os01g40570.1	GO:0065007	biological regulation	Biological process
LOC_Os01g40630.1	GO:0065007	biological regulation	Biological process
LOC_Os01g40670.2	GO:0065007	biological regulation	Biological process
LOC_Os01g42400.1	GO:0065007	biological regulation	Biological process
LOC_Os01g42950.1	GO:0065007	biological regulation	Biological process
LOC_Os01g42960.1	GO:0065007	biological regulation	Biological process
LOC_Os01g43230.3	GO:0065007	biological regulation	Biological process
LOC_Os01g43230.2	GO:0065007	biological regulation	Biological process
LOC_Os01g43410.1	GO:0065007	biological regulation	Biological process
LOC_Os01g43520.1	GO:0065007	biological regulation	Biological process
LOC_Os01g43540.1	GO:0065007	biological regulation	Biological process
LOC_Os01g44110.1	GO:0065007	biological regulation	Biological process
LOC_Os01g44230.1	GO:0065007	biological regulation	Biological process
LOC_Os01g45020.2	GO:0065007	biological regulation	Biological process
LOC_Os01g45190.1	GO:0065007	biological regulation	Biological process
LOC_Os01g45274.2	GO:0065007	biological regulation	Biological process
LOC_Os01g45274.1	GO:0065007	biological regulation	Biological process
LOC_Os01g46700.1	GO:0065007	biological regulation	Biological process
LOC_Os01g46720.1	GO:0065007	biological regulation	Biological process
LOC_Os01g46800.1	GO:0065007	biological regulation	Biological process
LOC_Os01g46810.1	GO:0065007	biological regulation	Biological process
LOC_Os01g47530.4	GO:0065007	biological regulation	Biological process
LOC_Os01g47530.1	GO:0065007	biological regulation	Biological process
LOC_Os01g48180.1	GO:0065007	biological regulation	Biological process
LOC_Os01g48810.1	GO:0065007	biological regulation	Biological process
LOC_Os01g49180.1	GO:0065007	biological regulation	Biological process
LOC_Os01g49310.2	GO:0065007	biological regulation	Biological process
LOC_Os01g50470.1	GO:0065007	biological regulation	Biological process
LOC_Os01g50720.1	GO:0065007	biological regulation	Biological process
LOC_Os01g50940.1	GO:0065007	biological regulation	Biological process
LOC_Os01g51200.1	GO:0065007	biological regulation	Biological process
LOC_Os01g51290.1	GO:0065007	biological regulation	Biological process
LOC_Os01g51380.1	GO:0065007	biological regulation	Biological process
LOC_Os01g51410.1	GO:0065007	biological regulation	Biological process
LOC_Os01g51430.1	GO:0065007	biological regulation	Biological process
LOC_Os01g52050.1	GO:0065007	biological regulation	Biological process
LOC_Os01g52110.8	GO:0065007	biological regulation	Biological process
LOC_Os01g53020.1	GO:0065007	biological regulation	Biological process
LOC_Os01g53260.1	GO:0065007	biological regulation	Biological process
LOC_Os01g53880.2	GO:0065007	biological regulation	Biological process
LOC_Os01g53880.1	GO:0065007	biological regulation	Biological process
LOC_Os01g53930.1	GO:0065007	biological regulation	Biological process
LOC_Os01g54240.2	GO:0065007	biological regulation	Biological process
LOC_Os01g54270.1	GO:0065007	biological regulation	Biological process
LOC_Os01g54480.1	GO:0065007	biological regulation	Biological process
LOC_Os01g54930.1	GO:0065007	biological regulation	Biological process
LOC_Os01g54990.1	GO:0065007	biological regulation	Biological process
LOC_Os01g55300.3	GO:0065007	biological regulation	Biological process
LOC_Os01g55320.1	GO:0065007	biological regulation	Biological process
LOC_Os01g55510.1	GO:0065007	biological regulation	Biological process
LOC_Os01g56140.1	GO:0065007	biological regulation	Biological process
LOC_Os01g56190.1	GO:0065007	biological regulation	Biological process
LOC_Os01g56200.1	GO:0065007	biological regulation	Biological process
LOC_Os01g56350.1	GO:0065007	biological regulation	Biological process
LOC_Os01g56520.1	GO:0065007	biological regulation	Biological process
LOC_Os01g57370.1	GO:0065007	biological regulation	Biological process
LOC_Os01g57610.1	GO:0065007	biological regulation	Biological process
LOC_Os01g57720.1	GO:0065007	biological regulation	Biological process
LOC_Os01g58400.1	GO:0065007	biological regulation	Biological process
LOC_Os01g58580.1	GO:0065007	biological regulation	Biological process
LOC_Os01g58760.1	GO:0065007	biological regulation	Biological process
LOC_Os01g58890.4	GO:0065007	biological regulation	Biological process
LOC_Os01g59440.3	GO:0065007	biological regulation	Biological process
LOC_Os01g59440.1	GO:0065007	biological regulation	Biological process
LOC_Os01g59510.1	GO:0065007	biological regulation	Biological process
LOC_Os01g60270.1	GO:0065007	biological regulation	Biological process
LOC_Os01g61180.1	GO:0065007	biological regulation	Biological process
LOC_Os01g61190.1	GO:0065007	biological regulation	Biological process
LOC_Os01g61320.2	GO:0065007	biological regulation	Biological process
LOC_Os01g61400.1	GO:0065007	biological regulation	Biological process
LOC_Os01g62080.2	GO:0065007	biological regulation	Biological process
LOC_Os01g62460.3	GO:0065007	biological regulation	Biological process
LOC_Os01g62460.2	GO:0065007	biological regulation	Biological process
LOC_Os01g62820.1	GO:0065007	biological regulation	Biological process
LOC_Os01g62920.1	GO:0065007	biological regulation	Biological process
LOC_Os01g63420.2	GO:0065007	biological regulation	Biological process
LOC_Os01g63420.3	GO:0065007	biological regulation	Biological process
LOC_Os01g63420.1	GO:0065007	biological regulation	Biological process
LOC_Os01g63820.1	GO:0065007	biological regulation	Biological process
LOC_Os01g64700.2	GO:0065007	biological regulation	Biological process
LOC_Os01g64730.1	GO:0065007	biological regulation	Biological process
LOC_Os01g64730.2	GO:0065007	biological regulation	Biological process
LOC_Os01g64830.1	GO:0065007	biological regulation	Biological process
LOC_Os01g64970.1	GO:0065007	biological regulation	Biological process
LOC_Os01g65080.1	GO:0065007	biological regulation	Biological process
LOC_Os01g65230.1	GO:0065007	biological regulation	Biological process
LOC_Os01g65410.1	GO:0065007	biological regulation	Biological process
LOC_Os01g65790.1	GO:0065007	biological regulation	Biological process
LOC_Os01g65920.1	GO:0065007	biological regulation	Biological process
LOC_Os01g66050.1	GO:0065007	biological regulation	Biological process
LOC_Os01g66580.1	GO:0065007	biological regulation	Biological process
LOC_Os01g67100.1	GO:0065007	biological regulation	Biological process
LOC_Os01g67180.1	GO:0065007	biological regulation	Biological process
LOC_Os01g67590.1	GO:0065007	biological regulation	Biological process
LOC_Os01g67850.1	GO:0065007	biological regulation	Biological process
LOC_Os01g67920.1	GO:0065007	biological regulation	Biological process
LOC_Os01g67970.1	GO:0065007	biological regulation	Biological process
LOC_Os01g68598.2	GO:0065007	biological regulation	Biological process
LOC_Os01g68810.1	GO:0065007	biological regulation	Biological process
LOC_Os01g68970.1	GO:0065007	biological regulation	Biological process
LOC_Os01g69040.1	GO:0065007	biological regulation	Biological process
LOC_Os01g69940.1	GO:0065007	biological regulation	Biological process
LOC_Os01g70270.4	GO:0065007	biological regulation	Biological process
LOC_Os01g70380.1	GO:0065007	biological regulation	Biological process
LOC_Os01g70670.2	GO:0065007	biological regulation	Biological process
LOC_Os01g71240.1	GO:0065007	biological regulation	Biological process
LOC_Os01g72090.1	GO:0065007	biological regulation	Biological process
LOC_Os01g72790.1	GO:0065007	biological regulation	Biological process
LOC_Os01g73234.2	GO:0065007	biological regulation	Biological process
LOC_Os01g74580.1	GO:0065007	biological regulation	Biological process
LOC_Os02g01240.1	GO:0065007	biological regulation	Biological process
LOC_Os02g01440.1	GO:0065007	biological regulation	Biological process
LOC_Os02g01940.1	GO:0065007	biological regulation	Biological process
LOC_Os02g02040.1	GO:0065007	biological regulation	Biological process
LOC_Os02g02290.1	GO:0065007	biological regulation	Biological process
LOC_Os02g02424.1	GO:0065007	biological regulation	Biological process
LOC_Os02g02470.1	GO:0065007	biological regulation	Biological process
LOC_Os02g02550.1	GO:0065007	biological regulation	Biological process
LOC_Os02g02880.1	GO:0065007	biological regulation	Biological process
LOC_Os02g02980.2	GO:0065007	biological regulation	Biological process
LOC_Os02g03330.1	GO:0065007	biological regulation	Biological process
LOC_Os02g03620.1	GO:0065007	biological regulation	Biological process
LOC_Os02g03690.1	GO:0065007	biological regulation	Biological process
LOC_Os02g03760.1	GO:0065007	biological regulation	Biological process
LOC_Os02g04010.1	GO:0065007	biological regulation	Biological process
LOC_Os02g04120.1	GO:0065007	biological regulation	Biological process
[truncated: 40,073 more rows]
