# Supplementary material for: Global Protein Interactome Mapping in Rice Using Barcode‐Indexed PCR Coupled with HiFi Long‐Read Sequencing
Source: Adv Sci (Weinh). 2025 Jan 22;12(11):2416243. doi: 10.1002/advs.202416243 (PMC11923860; doi:10.1002/advs.202416243)
Supplement: Supplementary file 2 — Supporting Figure and Tables [file ADVS-12-2416243-s001.zip › advs202416243-sup-0002-SuppFigTables/Supplementary table 7.xlsx]

## Sheet: Supplementary Table 7
Supplementary Table 6. Counts of GO categories of the PPI proteins
Function	GO term	Counts
cellular process	BP	3355
metabolic process	BP	2709
primary metabolic process	BP	2192
response to stimulus	BP	1862
biological regulation	BP	1812
regulation of biological process	BP	1639
regulation of cellular process	BP	1434
organonitrogen compound metabolic process	BP	1184
developmental process	BP	999
protein metabolic process	BP	885
response to stress	BP	836
organic substance biosynthetic process	BP	733
organic cyclic compound binding	MF	4635
catalytic activity	MF	2289
binding	MF	1786
transferase activity	MF	814
