# Supplementary material for: Global Protein Interactome Mapping in Rice Using Barcode‐Indexed PCR Coupled with HiFi Long‐Read Sequencing
Source: Adv Sci (Weinh). 2025 Jan 22;12(11):2416243. doi: 10.1002/advs.202416243 (PMC11923860; doi:10.1002/advs.202416243)
Supplement: Supplementary file 2 — Supporting Figure and Tables [file ADVS-12-2416243-s001.zip › advs202416243-sup-0002-SuppFigTables/Supplementary table 8.xlsx]

## Sheet: Supplementary Table 8
Supplementary Table 7. Domains counts in PPIs (count >6)				≥
PPI protein domain 1	PPI protein domain 2	Counts
Protein Kinases, catalytic domain	AP2 domain	34
Serine/Threonine Kinase	AP2 domain	30
Serine/Threonine Kinase	No apical meristem (NAM) protein	24
ribosomal protein	AP2 domain	20
ribosomal protein	No apical meristem (NAM) protein	18
cAMP-regulated phosphoprotein/endosulfine conserved region	retrotransposon	18
Serine/Threonine Kinase	SacI homology domain	18
leucine-rich repeat receptor-like protein kinase	AP2 domain	17
Serine/Threonine Kinase	GTPase-activating protein	17
Protein Kinases, catalytic domain	Serine/Threonine Kinase	27
Protein Kinases, catalytic domain	No apical meristem (NAM) protein	16
Serine/Threonine Kinase	Serine/Threonine Kinase	15
NB-ARC domain	AP2 domain	15
Transposase	AP2 domain	14
ribosomal protein	PPR repeat domain	13
NB-ARC domain	SacI homology domain	13
cAMP-regulated phosphoprotein/endosulfine conserved region	No apical meristem (NAM) protein	12
cAMP-regulated phosphoprotein/endosulfine conserved region	Serine/Threonine Kinase	12
NB-ARC domain	No apical meristem (NAM) protein	12
Serine/threonine phosphatases, family 2C, catalytic domain	No apical meristem (NAM) protein	12
NB-ARC domain	Domain of unknown function (DUF4378)	12
F-box domain	GTPase-activating protein	12
F-box domain	AP2 domain	12
Cytochrome P450 family	AP2 domain	11
ribosomal protein	Chromosome segregation ATPase	11
Serine/Threonine Kinase	Auxin response factor	11
cAMP-regulated phosphoprotein/endosulfine conserved region	AP2 domain	11
F-box domain	Domain of unknown function (DUF4378)	11
leucine-rich repeat receptor-like protein kinase	No apical meristem (NAM) protein	11
glycosyltransferase	No apical meristem (NAM) protein	11
ribosomal protein	Protein of unknown function (DUF1668)	11
Protein Kinases, catalytic domain	ribosomal protein	10
Serine/threonine phosphatases, family 2C, catalytic domain	retrotransposon	10
Serine/threonine phosphatases, family 2C, catalytic domain	AP2 domain	10
Protein Kinases, catalytic domain	GTPase-activating protein	10
Serine/Threonine Kinase	Chromosome segregation ATPase	10
NB-ARC domain	GTPase-activating protein	10
Serine/Threonine Kinase	Domain of unknown function (DUF4378)	10
ribosomal protein	Serine/Threonine Kinase	16
Serine/Threonine Kinase	Protein of unknown function (DUF1668)	10
glycosyltransferase	AP2 domain	10
ATP synthase	AP2 domain	10
RNA recognition motif	AP2 domain	9
Serine/Threonine Kinase	DDT domain	9
ribulose bisphosphate carboxylase large chain precursor	retrotransposon	9
Protein Kinases, catalytic domain	Protein Kinases, catalytic domain	9
NADH dehydrogenase	AP2 domain	9
Cytochrome P450 family	No apical meristem (NAM) protein	9
RNA recognition motif	No apical meristem (NAM) protein	8
ribosomal protein	ribosomal protein	8
leucine-rich repeat receptor-like protein kinase	PPR repeat domain	8
F-box domain	SacI homology domain	8
ribosomal protein	SacI homology domain	8
Protein Kinases, catalytic domain	MYB family transcription factor	8
leucine-rich repeat receptor-like protein kinase	SacI homology domain	8
ribulose bisphosphate carboxylase large chain precursor	MYB family transcription factor	8
Transposase	Protein of unknown function (DUF1668)	8
RNA recognition motif	Domain of unknown function (DUF4378)	8
glycosyltransferase	Serine/Threonine Kinase	8
cAMP-regulated phosphoprotein/endosulfine conserved region	MYB family transcription factor	8
cAMP-regulated phosphoprotein/endosulfine conserved region	Domain of unknown function (DUF4378)	8
NB-ARC domain	MYB family transcription factor	8
ribulose bisphosphate carboxylase large chain precursor	No apical meristem (NAM) protein	8
Serine/Threonine Kinase	PPR repeat domain	8
ribulose bisphosphate carboxylase large chain precursor	AP2 domain	8
60S ribosomal protein	AP2 domain	8
F-box domain	No apical meristem (NAM) protein	7
Protein Kinases, catalytic domain	PPR repeat domain	7
leucine-rich repeat receptor-like protein kinase	RING-H2 finger protein	7
60S ribosomal protein	No apical meristem (NAM) protein	7
Protein Kinases, catalytic domain	Protein of unknown function (DUF1668)	7
NB-ARC domain	Serine/Threonine Kinase	7
Transposase	Domain of unknown function (DUF4378)	7
Photosystem II protein	AP2 domain	7
ribosomal protein	Domain of unknown function (DUF4378)	7
WD40 domain	Auxin response factor	7
ribulose bisphosphate carboxylase large chain precursor	Serine/Threonine Kinase	7
Photosystem II protein	retrotransposon	7
Serine/Threonine Kinase	RCD1-SRO-TAF4 (RST) plant domain	7
Plant mobile domain	AP2 domain	7
Protein Kinases, catalytic domain	SacI homology domain	7
No apical meristem (NAM) protein	No apical meristem (NAM) protein	7
Ty1/Copia	AP2 domain	7
Protein Kinases, catalytic domain	Auxin response factor	7
NB-ARC domain	Protein Kinases, catalytic domain	7
NB-ARC domain	retrotransposon	7
Transposase	No apical meristem (NAM) protein	7
mRNA cleavage and polyadenylation factor CLP1 P-loop	No apical meristem (NAM) protein	7
MYB family transcription factor	AP2 domain	7
mRNA cleavage and polyadenylation factor CLP1 P-loop	AP2 domain	7
Serine/Threonine Kinase	Protein of unknown function (DUF1296)	7
F-box domain	Protein of unknown function (DUF1296)	6
Protein Kinases, catalytic domain	26S protease	6
ABC transporter	No apical meristem (NAM) protein	6
NADH dehydrogenase	Domain of unknown function (DUF4378)	6
NB-ARC domain	Protein of unknown function (DUF1668)	6
mRNA cleavage and polyadenylation factor CLP1 P-loop	retrotransposon	6
F-box domain	ThiF family domain	6
glutathione peroxidase	No apical meristem (NAM) protein	6
NB-ARC domain	RING-H2 finger protein	6
ribosomal protein	RING-H2 finger protein	6
P-loop containing Nucleoside Triphosphate Hydrolases	GTPase-activating protein	6
mRNA cleavage and polyadenylation factor CLP1 P-loop	Serine/Threonine Kinase	6
ribosomal protein	Auxin response factor	6
leucine-rich repeat receptor-like protein kinase	GTPase-activating protein	6
glycosyl hydrolase	AP2 domain	6
F-box domain	Serine/Threonine Kinase	6
Nucleotide-binding domain	AP2 domain	6
Serine/Threonine Kinase	ThiF family domain	6
Actin	AP2 domain	6
40S ribosomal protein	AP2 domain	6
WD40 domain	Domain of unknown function (DUF4378)	6
Protein Kinases, catalytic domain	Domain of unknown function (DUF4378)	6
Transposase	Serine/Threonine Kinase	6
mRNA cleavage and polyadenylation factor CLP1 P-loop	MYB family transcription factor	6
ribosomal protein	GTPase-activating protein	6
Protein Kinases, catalytic domain	Basic leucine zipper (bZIP) domain	6
haloacid dehalogenase-like hydrolase family	No apical meristem (NAM) protein	6
ribosomal protein	MYB family transcription factor	6
cAMP-regulated phosphoprotein/endosulfine conserved region	ribosomal protein	6
aldo/keto reductase family	AP2 domain	6
NB-ARC domain	Protein of unknown function (DUF1296)	6
alpha/beta fold family domain	AP2 domain	6
WD40 domain	AP2 domain	6
zinc finger, C3HC4 type domain	AP2 domain	6
F-box domain	BRcat domain	6
