# Supplementary material for: Global Protein Interactome Mapping in Rice Using Barcode‐Indexed PCR Coupled with HiFi Long‐Read Sequencing
Source: Adv Sci (Weinh). 2025 Jan 22;12(11):2416243. doi: 10.1002/advs.202416243 (PMC11923860; doi:10.1002/advs.202416243)
Supplement: Supplementary file 2 — Supporting Figure and Tables [file ADVS-12-2416243-s001.zip › advs202416243-sup-0002-SuppFigTables/Supplementary table 9.xlsx]

## Sheet: Supplementary Table 9
Supplementary Table 8. PPIs containing kinases and TFs
Protein 1	Kinase	Protein 2	TF
LOC_Os05g39090	calcium/calmodulin depedent protein kinase	LOC_Os10g07060	ABI3VP1
LOC_Os05g45420	calcium/calmodulin depedent protein kinase	LOC_Os10g07060	ABI3VP1
LOC_Os01g10870	calcium/calmodulin depedent protein kinase	LOC_Os05g27930	AP2-EREBP
LOC_Os01g64970	calcium/calmodulin depedent protein kinase	LOC_Os02g54160	AP2-EREBP
LOC_Os02g06570	calcium/calmodulin depedent protein kinase	LOC_Os06g09390	AP2-EREBP
LOC_Os02g41580	calcium/calmodulin depedent protein kinase	LOC_Os02g54160	AP2-EREBP
LOC_Os03g20380	calcium/calmodulin depedent protein kinase	LOC_Os02g54160	AP2-EREBP
LOC_Os03g20380	calcium/calmodulin depedent protein kinase	LOC_Os03g08460	AP2-EREBP
LOC_Os05g26940	calcium/calmodulin depedent protein kinase	LOC_Os09g20350	AP2-EREBP
LOC_Os05g45420	calcium/calmodulin depedent protein kinase	LOC_Os05g27930	AP2-EREBP
LOC_Os07g06740	calcium/calmodulin depedent protein kinase	LOC_Os02g54160	AP2-EREBP
LOC_Os07g33110	calcium/calmodulin depedent protein kinase	LOC_Os05g27930	AP2-EREBP
LOC_Os07g42770	calcium/calmodulin depedent protein kinase	LOC_Os06g09390	AP2-EREBP
LOC_Os07g48100	calcium/calmodulin depedent protein kinase	LOC_Os05g27930	AP2-EREBP
LOC_Os01g10890	calcium/calmodulin depedent protein kinase	LOC_Os06g48950	ARF
LOC_Os05g45420	calcium/calmodulin depedent protein kinase	LOC_Os06g48950	ARF
LOC_Os12g03810	calcium/calmodulin depedent protein kinase	LOC_Os04g56850	ARF
LOC_Os03g03660	calcium/calmodulin depedent protein kinase	LOC_Os05g48870	ARF
LOC_Os03g03660	calcium/calmodulin depedent protein kinase	LOC_Os09g32510	bHLH
LOC_Os03g03660	calcium/calmodulin depedent protein kinase	LOC_Os10g42430	bHLH
LOC_Os03g41460	calcium/calmodulin depedent protein kinase	LOC_Os03g58250	bZIP
LOC_Os03g55600	calcium/calmodulin depedent protein kinase	LOC_Os03g58250	bZIP
LOC_Os03g03660	calcium/calmodulin depedent protein kinase	LOC_Os10g26620	C2C2-Dof
LOC_Os03g03660	calcium/calmodulin depedent protein kinase	LOC_Os01g65080	C2H2
LOC_Os01g43410	calcium/calmodulin depedent protein kinase	LOC_Os11g05130	DDT
LOC_Os03g59390	calcium/calmodulin depedent protein kinase	LOC_Os11g05130	DDT
LOC_Os06g50030	calcium/calmodulin depedent protein kinase	LOC_Os02g33750	FAR1
LOC_Os03g03660	calcium/calmodulin depedent protein kinase	LOC_Os03g15040	FAR1
LOC_Os10g39420	calcium/calmodulin depedent protein kinase	LOC_Os07g37630	FAR1
LOC_Os01g18800	calcium/calmodulin depedent protein kinase	LOC_Os12g37970	MYB
LOC_Os05g26820	calcium/calmodulin depedent protein kinase	LOC_Os05g04820	MYB
LOC_Os11g02240	calcium/calmodulin depedent protein kinase	LOC_Os01g03720	MYB
LOC_Os03g03660	calcium/calmodulin depedent protein kinase	LOC_Os01g51154	MYB
LOC_Os03g03660	calcium/calmodulin depedent protein kinase	LOC_Os06g01670	MYB
LOC_Os03g03660	calcium/calmodulin depedent protein kinase	LOC_Os07g43580	MYB
LOC_Os03g22050	calcium/calmodulin depedent protein kinase	LOC_Os05g35170	NAC
LOC_Os03g55600	calcium/calmodulin depedent protein kinase	LOC_Os02g12310	NAC
LOC_Os05g45420	calcium/calmodulin depedent protein kinase	LOC_Os03g39100	NAC
LOC_Os07g38120	calcium/calmodulin depedent protein kinase	LOC_Os01g15640	NAC
LOC_Os08g37800	calcium/calmodulin depedent protein kinase	LOC_Os01g15640	NAC
LOC_Os03g57450	calcium/calmodulin depedent protein kinase	LOC_Os05g35170	NAC
LOC_Os03g03660	calcium/calmodulin depedent protein kinase	LOC_Os05g01020	Orphans
LOC_Os03g03660	calcium/calmodulin depedent protein kinase	LOC_Os11g04720	Orphans
LOC_Os01g51200	Casein kinase	LOC_Os02g54160	AP2-EREBP
LOC_Os05g11140	Casein kinase	LOC_Os04g55970	AP2-EREBP
LOC_Os05g51560	Casein kinase	LOC_Os02g54160	AP2-EREBP
LOC_Os02g54900	Homologs of yeast Sterile 7, Sterile 11, Sterile 20 kinases	LOC_Os02g54160	AP2-EREBP
LOC_Os10g37480	Homologs of yeast Sterile 7, Sterile 11, Sterile 20 kinases	LOC_Os02g54160	AP2-EREBP
LOC_Os10g37480	Homologs of yeast Sterile 7, Sterile 11, Sterile 20 kinases	LOC_Os09g20350	AP2-EREBP
LOC_Os08g32600	Homologs of yeast Sterile 7, Sterile 11, Sterile 20 kinases	LOC_Os02g54160	AP2-EREBP
LOC_Os01g32660	Homologs of yeast Sterile 7, Sterile 11, Sterile 20 kinases	LOC_Os04g56850	ARF
LOC_Os01g50370	Homologs of yeast Sterile 7, Sterile 11, Sterile 20 kinases	LOC_Os06g48950	ARF
LOC_Os06g29120	Homologs of yeast Sterile 7, Sterile 11, Sterile 20 kinases	LOC_Os09g32040	NAC
LOC_Os11g10100	Homologs of yeast Sterile 7, Sterile 11, Sterile 20 kinases	LOC_Os03g39050	NAC
LOC_Os01g05870	LRR	LOC_Os07g25710	MYB
LOC_Os11g29790	LRR	LOC_Os01g59660	MYB
LOC_Os01g12790	LRR	LOC_Os01g15640	NAC
LOC_Os11g07160	LRR	LOC_Os03g39050	NAC
LOC_Os01g02590	receptor like kinases(RLKs)	LOC_Os02g54160	AP2-EREBP
LOC_Os03g21730	receptor like kinases(RLKs)	LOC_Os05g27930	AP2-EREBP
LOC_Os04g54070	receptor like kinases(RLKs)	LOC_Os06g09390	AP2-EREBP
LOC_Os06g14260	receptor like kinases(RLKs)	LOC_Os02g43940	AP2-EREBP
LOC_Os06g14260	receptor like kinases(RLKs)	LOC_Os02g54160	AP2-EREBP
LOC_Os06g14260	receptor like kinases(RLKs)	LOC_Os04g55970	AP2-EREBP
LOC_Os06g14260	receptor like kinases(RLKs)	LOC_Os09g20350	AP2-EREBP
LOC_Os07g03000	receptor like kinases(RLKs)	LOC_Os02g54160	AP2-EREBP
LOC_Os10g33130	receptor like kinases(RLKs)	LOC_Os01g04020	AP2-EREBP
LOC_Os11g10310	receptor like kinases(RLKs)	LOC_Os02g54160	AP2-EREBP
LOC_Os11g10310	receptor like kinases(RLKs)	LOC_Os09g26420	AP2-EREBP
LOC_Os11g35450	receptor like kinases(RLKs)	LOC_Os02g54160	AP2-EREBP
LOC_Os11g35450	receptor like kinases(RLKs)	LOC_Os03g08460	AP2-EREBP
LOC_Os11g46980	receptor like kinases(RLKs)	LOC_Os02g54160	AP2-EREBP
LOC_Os12g08180	receptor like kinases(RLKs)	LOC_Os02g54160	AP2-EREBP
LOC_Os06g14260	receptor like kinases(RLKs)	LOC_Os02g04810	ARF
LOC_Os06g14260	receptor like kinases(RLKs)	LOC_Os04g57610	ARF
LOC_Os06g14260	receptor like kinases(RLKs)	LOC_Os06g48950	ARF
LOC_Os08g08140	receptor like kinases(RLKs)	LOC_Os04g56850	ARF
LOC_Os06g16070	receptor like kinases(RLKs)	LOC_Os08g42470	bHLH
LOC_Os11g10280	receptor like kinases(RLKs)	LOC_Os01g68700	bHLH
LOC_Os06g14260	receptor like kinases(RLKs)	LOC_Os03g49170	C3H
LOC_Os07g03950	receptor like kinases(RLKs)	LOC_Os03g49170	C3H
LOC_Os06g14260	receptor like kinases(RLKs)	LOC_Os04g35880	DDT
LOC_Os06g14260	receptor like kinases(RLKs)	LOC_Os07g46690	DDT
LOC_Os06g14260	receptor like kinases(RLKs)	LOC_Os11g05130	DDT
LOC_Os06g14260	receptor like kinases(RLKs)	LOC_Os03g12370	HSF
LOC_Os06g14260	receptor like kinases(RLKs)	LOC_Os03g63750	HSF
LOC_Os06g14260	receptor like kinases(RLKs)	LOC_Os02g04640	MYB
LOC_Os06g14260	receptor like kinases(RLKs)	LOC_Os02g17190	MYB
LOC_Os06g14260	receptor like kinases(RLKs)	LOC_Os12g38400	MYB
LOC_Os07g03890	receptor like kinases(RLKs)	LOC_Os02g17190	MYB
LOC_Os10g32990	receptor like kinases(RLKs)	LOC_Os05g04820	MYB
LOC_Os07g03950	receptor like kinases(RLKs)	LOC_Os06g01670	MYB
LOC_Os02g12910	receptor like kinases(RLKs)	LOC_Os07g09740	NAC
LOC_Os03g15250	receptor like kinases(RLKs)	LOC_Os05g35170	NAC
LOC_Os06g14260	receptor like kinases(RLKs)	LOC_Os02g57650	NAC
LOC_Os06g14260	receptor like kinases(RLKs)	LOC_Os03g39100	NAC
LOC_Os06g14260	receptor like kinases(RLKs)	LOC_Os05g35170	NAC
LOC_Os06g14260	receptor like kinases(RLKs)	LOC_Os10g33760	NAC
LOC_Os08g08140	receptor like kinases(RLKs)	LOC_Os01g15640	NAC
LOC_Os11g35450	receptor like kinases(RLKs)	LOC_Os01g15640	NAC
LOC_Os01g68870	receptor like kinases(RLKs)	LOC_Os02g57650	NAC
LOC_Os10g13970	receptor like kinases(RLKs)	LOC_Os06g10690	PHD
LOC_Os01g68870	receptor like kinases(RLKs)	LOC_Os09g27620	PHD
LOC_Os02g01800	receptor like kinases(RLKs)	LOC_Os12g02440	WRKY
LOC_Os06g14260	receptor like kinases(RLKs)	LOC_Os12g02440	WRKY
LOC_Os11g10310	receptor like kinases(RLKs)	LOC_Os12g02440	WRKY
LOC_Os01g02440	serine/threonine protein kinase	LOC_Os05g27930	AP2-EREBP
LOC_Os02g54590	serine/threonine protein kinase	LOC_Os02g54160	AP2-EREBP
LOC_Os05g47560	serine/threonine-protein kinase	LOC_Os02g54160	AP2-EREBP
LOC_Os05g47560	serine/threonine-protein kinase	LOC_Os09g20350	AP2-EREBP
LOC_Os06g51170	serine/threonine-protein kinase	LOC_Os04g55970	AP2-EREBP
LOC_Os02g34600	serine/threonine-protein kinase	LOC_Os02g12310	NAC
LOC_Os05g47560	serine/threonine-protein kinase	LOC_Os02g57650	NAC
LOC_Os11g06780	serine/threonine-protein kinase	LOC_Os02g57650	NAC
LOC_Os01g07630	somatic embryogenesis receptor kinase（SERK）	LOC_Os09g20350	AP2-EREBP
LOC_Os04g38480	somatic embryogenesis receptor kinase（SERK）	LOC_Os05g27930	AP2-EREBP
LOC_Os06g16330	somatic embryogenesis receptor kinase（SERK）	LOC_Os02g54160	AP2-EREBP
LOC_Os01g59440	somatic embryogenesis receptor kinase（SERK）	LOC_Os02g57650	NAC
LOC_Os06g07070	somatic embryogenesis receptor kinase（SERK）	LOC_Os08g44820	NAC
LOC_Os11g39370	somatic embryogenesis receptor kinase（SERK）	LOC_Os07g09740	NAC
